# Supplementary material for: Genome sequence-based species delimitation with confidence intervals and improved distance functions
Source: BMC Bioinformatics. 2013 Feb 21;14:60. doi: 10.1186/1471-2105-14-60 (PMC3665452; doi:10.1186/1471-2105-14-60)
Supplement: Additional file 1 — Empirical data sets. CSV file holding the empirical data sets used in this study. The file can be accessed with spreadsheet programs (e.g., Excel, OpenOffice or LibreOffice) or any given text editor. [file 1471-2105-14-60-S1.csv]

ID	DS 1	DS 2	DS 3	DS 4	Subject genome	Query genome	Source	DDH	ANIm (JSpecies, Richter et al. 2009)	Tetra (Richter et al. 2009)	ANIb (JSpecies, Richter et al. 2009)	ANI (Goris et al. 2007)
1	x	x	x		Escherichia_coli_O157H7	Escherichia_coli_O157H7_EDL933	Goris et al. 2007	99.3	0	0	0	99.6425
2	x	x	x	x	Escherichia_coli_CFT073	Escherichia_coli_K12_substr_MG1655	Goris et al. 2007	94.025	97.155	0.99736	96.225	96.3025
3	x	x	x		Streptococcus_agalactiae_2603	Streptococcus_agalactiae_A909	Goris et al. 2007	92.425	0	0	0	98.75
4	x	x	x	x	Streptococcus_agalactiae_A909	Streptococcus_agalactiae_NEM316	Goris et al. 2007	89.575	99.315	0.99835	98.61	98.61
5	x	x	x		Streptococcus_agalactiae_2603	Streptococcus_agalactiae_NEM316	Goris et al. 2007	84.725	0	0	0	98.345
6	x	x	x		Escherichia_coli_CFT073	Escherichia_coli_O157H7	Goris et al. 2007	84.225	0	0	0	95.8875
7	x	x	x	x	Escherichia_coli_042	Escherichia_coli_CFT073	Goris et al. 2007	83.725	96.95	0.99913	95.97	96.005
8	x	x	x	x	Escherichia_coli_CFT073	Escherichia_coli_O157H7_EDL933	Goris et al. 2007	81.8	96.775	0.99838	96.025	96.0325
9	x	x	x		Escherichia_coli_CFT073	Shigella_sonnei_Ss046	Goris et al. 2007	80.675	0	0	0	96.1325
10	x	x	x		Shigella_flexneri_2a_2457T	Shigella_sonnei_Ss046	Goris et al. 2007	80.35	0	0	0	97.7325
11	x	x	x		Escherichia_coli_K12_substr_MG1655	Escherichia_coli_O157H7_EDL933	Goris et al. 2007	79.475	0	0	0	97.335
12	x	x	x		Escherichia_coli_0127_H6_E2348_69	Escherichia_coli_O157H7	Goris et al. 2007	78.275	0	0	0	95.8775
13	x	x	x		Escherichia_coli_K12_substr_MG1655	Escherichia_coli_O157H7	Goris et al. 2007	78.125	0	0	0	97.32
14	x	x	x		Escherichia_coli_042	Escherichia_coli_O157H7	Goris et al. 2007	77.375	0	0	0	96.1625
15	x	x	x		Escherichia_coli_0127_H6_E2348_69	Escherichia_coli_O157H7_EDL933	Goris et al. 2007	77.2	0	0	0	95.97
16	x	x	x		Escherichia_coli_K12_substr_MG1655	Shigella_sonnei_Ss046	Goris et al. 2007	77	0	0	0	97.8
17	x	x	x	x	Escherichia_coli_042	Escherichia_coli_O157H7_EDL933	Goris et al. 2007	75.85	96.985	0.99888	96.085	96.1725
18	x	x	x		Escherichia_coli_0127_H6_E2348_69	Escherichia_coli_CFT073	Goris et al. 2007	75.625	0	0	0	97.6775
19	x	x	x	x	Escherichia_coli_0127_H6_E2348_69	Escherichia_coli_K12_substr_MG1655	Goris et al. 2007	75.55	97.215	0.99794	96.435	96.4575
20	x	x	x		Escherichia_coli_O157H7	Shigella_sonnei_Ss046	Goris et al. 2007	75.4	0	0	0	96.96
21	x	x	x	x	Escherichia_coli_CFT073	Shigella_flexneri_2a_2457T	Goris et al. 2007	75.3	97.065	0.99754	96.15	96.275
22	x	x	x		Escherichia_coli_0127_H6_E2348_69	Shigella_sonnei_Ss046	Goris et al. 2007	74.275	0	0	0	96.1525
23	x	x	x		Escherichia_coli_O157H7_EDL933	Shigella_sonnei_Ss046	Goris et al. 2007	73.975	0	0	0	97.055
24	x	x	x		Escherichia_coli_042	Shigella_sonnei_Ss046	Goris et al. 2007	73.75	0	0	0	96.4375
25	x	x	x		Escherichia_coli_0127_H6_E2348_69	Escherichia_coli_042	Goris et al. 2007	73.225	0	0	0	96.11
26	x	x	x	x	Escherichia_coli_042	Escherichia_coli_K12_substr_MG1655	Goris et al. 2007	72.65	97.59	0.99808	96.79	96.77
27	x	x	x	x	Escherichia_coli_K12_substr_MG1655	Shigella_flexneri_2a_2457T	Goris et al. 2007	70.45	98.32	0.99584	97.68	97.715
28	x	x	x	x	Escherichia_coli_O157H7_EDL933	Shigella_flexneri_2a_2457T	Goris et al. 2007	68.9	97.685	0.99581	96.98	97.14
29	x	x	x		Escherichia_coli_O157H7	Shigella_flexneri_2a_2457T	Goris et al. 2007	68.2	0	0	0	97.155
30	x	x	x	x	Burkholderia_cenocepacia_HI2424	Burkholderia_cenocepacia_J2315	Goris et al. 2007	68.125	95.08	0.9995	93.85	93.855
31	x	x	x	x	Escherichia_coli_042	Shigella_flexneri_2a_2457T	Goris et al. 2007	68	97.385	0.99705	96.545	96.6225
32	x	x	x	x	Escherichia_coli_0127_H6_E2348_69	Shigella_flexneri_2a_2457T	Goris et al. 2007	66.875	97.02	0.99721	96.2	96.255
33	x	x	x		Bacillus_cereus_ATCC14579	Bacillus_cereus_ATCC_10987	Goris et al. 2007	65.1	0	0	0	90.915
34	x	x	x	x	Burkholderia_cenocepacia_J2315	Burkholderia_sp_ATCC_17760	Goris et al. 2007	54.825	91.955	0.9943	90.08	89.98
35	x	x	x	x	Burkholderia_cenocepacia_HI2424	Burkholderia_sp_ATCC_17760	Goris et al. 2007	54.4	91.77	0.99465	89.83	89.8
36	x	x	x	x	Pseudomonas_syringae_pv_B728a	Pseudomonas_syringae_tomato_DC3000	Goris et al. 2007	38.325	88.035	0.99094	85.595	85.6625
37	x	x	x	x	Burkholderia_cenocepacia_J2315	Burkholderia_vietnamiensis_G4	Goris et al. 2007	34.9	90.445	0.98463	87.47	87.505
38	x	x	x	x	Burkholderia_sp_ATCC_17760	Burkholderia_vietnamiensis_G4	Goris et al. 2007	30.525	89.835	0.97493	86.625	86.7825
39	x	x	x	x	Burkholderia_cenocepacia_HI2424	Burkholderia_vietnamiensis_G4	Goris et al. 2007	29.075	90.28	0.98533	87.34	87.43
40	x	x	x	x	Burkholderia_cenocepacia_AU_1054	Burkholderia_vietnamiensis_G4	Goris et al. 2007	28.85	90.295	0.98443	87.455	87.5075
41	x	x	x	x	Pseudomonas_fluorescens_Pf-5	Pseudomonas_fluorescens_Pf0_1	Goris et al. 2007	28.5	85.78	0.917605	80.635	80.6375
42	x	x	x	x	Pseudomonas_fluorescens_Pf0_1	Pseudomonas_fluorescens_SBW25	Goris et al. 2007	27.825	84.69	0.92837	80.16	80.15
43	x	x	x	x	Shewanella_baltica_OS155	Shewanella_putrefaciens_CN-32	Goris et al. 2007	27.375	86.9825	0.96816875	82.1975	81.895
44	x	x	x	x	Pseudomonas_fluorescens_Pf-5	Pseudomonas_fluorescens_SBW25	Goris et al. 2007	26.075	85.66	0.94423	79.995	79.9825
45	x	x	x		Shewanella_baltica_OS155	Shewanella_oneidensis	Goris et al. 2007	26.075	0	0	0	78.47
46	x	x	x		Shewanella_oneidensis	Shewanella_putrefaciens_CN-32	Goris et al. 2007	21.85	0	0	0	78.5025
47	x	x	x	x	Pseudomonas_fluorescens_Pf0_1	Pseudomonas_syringae_pv_B728a	Goris et al. 2007	17.3	84.715	0.93312	76.835	76.7475
48	x	x	x	x	Pseudomonas_fluorescens_SBW25	Pseudomonas_syringae_pv_B728a	Goris et al. 2007	17.2	84.79	0.90054	76.53	76.5
49	x	x	x	x	Pseudomonas_fluorescens_SBW25	Pseudomonas_syringae_tomato_DC3000	Goris et al. 2007	14.7	84.615	0.8993	76.49	76.57
50	x	x	x		Pseudomonas_aeruginosa	Pseudomonas_fluorescens_Pf-5	Goris et al. 2007	13.8	0	0	0	75.5625
51	x	x	x	x	Pseudomonas_fluorescens_Pf0_1	Pseudomonas_syringae_tomato_DC3000	Goris et al. 2007	13.575	84.64	0.92287	76.93	76.92
52	x	x	x	x	Burkholderia_cenocepacia_J2315	Burkholderia_xenovorans_LB400	Goris et al. 2007	13.525	84.915	0.84793	76.32	76.18
53	x	x	x		Pseudomonas_aeruginosa	Pseudomonas_fluorescens_Pf0_1	Goris et al. 2007	13.225	0	0	0	74.7625
54	x	x	x	x	Pseudomonas_fluorescens_Pf-5	Pseudomonas_syringae_pv_B728a	Goris et al. 2007	13.05	84.86	0.89445	76.755	76.6875
55	x	x	x	x	Burkholderia_sp_ATCC_17760	Burkholderia_xenovorans_LB400	Goris et al. 2007	12.9	84.785	0.85275	76.025	75.9875
56	x	x	x	x	Burkholderia_cenocepacia_HI2424	Burkholderia_xenovorans_LB400	Goris et al. 2007	12.65	84.915	0.85224	76.355	76.2825
57	x	x	x	x	Burkholderia_cenocepacia_AU_1054	Burkholderia_xenovorans_LB400	Goris et al. 2007	12.55	84.875	0.85077	76.52	76.38
58	x	x	x		Pseudomonas_aeruginosa	Pseudomonas_fluorescens_SBW25	Goris et al. 2007	11.55	0	0	0	74.32
59	x	x	x	x	Pseudomonas_fluorescens_Pf-5	Pseudomonas_syringae_tomato_DC3000	Goris et al. 2007	10.675	84.59	0.88077	76.735	76.7875
60	x	x	x	x	Burkholderia_vietnamiensis_G4	Burkholderia_xenovorans_LB400	Goris et al. 2007	9.825	84.88	0.85457	76.375	76.2625
61	x	x	x		Pseudomonas_aeruginosa	Pseudomonas_syringae_pv_B728a	Goris et al. 2007	7.825	0	0	0	73.71
62	x	x	x		Pseudomonas_aeruginosa	Pseudomonas_syringae_tomato_DC3000	Goris et al. 2007	6.15	0	0	0	73.6
63	x	x			Parabacteroides_johnsonii_M_165_DSM_18315	Parabacteroides_merdae_ATCC_43184	GOLD	59	0	0	0	0
64	x	x			Yersinia_bercovieri_ATCC_43970	Yersinia_mollaretii_ATCC_43969	GOLD	59	0	0	0	0
65	x	x			Yersinia_frederiksenii_ATCC_33641	Yersinia_rohdei_ATCC_43380	GOLD	53	0	0	0	0
66	x	x			Bacteroides_dorei_DSM_17855	Bacteroides_vulgatus_ATCC_8482	GOLD	46	0	0	0	0
67	x	x			Yersinia_intermedia_ATCC_29909	Yersinia_rohdei_ATCC_43380	GOLD	45	0	0	0	0
68	x	x			Yersinia_bercovieri_ATCC_43970	Yersinia_frederiksenii_ATCC_33641	GOLD	44	0	0	0	0
69	x	x			Yersinia_frederiksenii_ATCC_33641	Yersinia_mollaretii_ATCC_43969	GOLD	42	0	0	0	0
70	x	x			Yersinia_bercovieri_ATCC_43970	Yersinia_intermedia_ATCC_29909	GOLD	40	0	0	0	0
71	x	x			Yersinia_bercovieri_ATCC_43970	Yersinia_rohdei_ATCC_43380	GOLD	40	0	0	0	0
72	x	x			Bacteroides_cellulosilyticus_CRE21_DSM_14838	Bacteroides_intestinalis_341_DSM_17393	GOLD	40	0	0	0	0
73	x	x			Yersinia_aldovae_ATCC_35236	Yersinia_bercovieri_ATCC_43970	GOLD	38	0	0	0	0
74	x	x			Yersinia_intermedia_ATCC_29909	Yersinia_mollaretii_ATCC_43969	GOLD	33	0	0	0	0
75	x	x			Yersinia_aldovae_ATCC_35236	Yersinia_mollaretii_ATCC_43969	GOLD	32	0	0	0	0
76	x	x			Halorubrum_lacusprofundi_ATCC_49239	Haloterrigena_turkmenica_VKM_DSM_5511	GOLD	28	0	0	0	0
77	x	x			Shewanella_amazonensis_SB2B	Shewanella_pealeana_ANG_SQ1_ATCC_700345	GOLD	27.3	0	0	0	0
78	x	x			Bacteroides_finegoldii_DSM_17565	Bacteroides_ovatus_ATCC_8483	GOLD	23	0	0	0	0
79	x	x			Yersinia_mollaretii_ATCC_43969	Yersinia_rohdei_ATCC_43380	GOLD	22	0	0	0	0
80	x	x			Bifidobacterium_gallicum_DSM_20093	Bifidobacterium_pseudocatenulatum_DSM_20438	GOLD	21	0	0	0	0
81	x	x			Bacteroides_finegoldii_DSM_17565	Bacteroides_thetaiotaomicron_VPI_5482	GOLD	20	0	0	0	0
82	x	x			Bifidobacterium_angulatum_DSM_20098	Bifidobacterium_gallicum_DSM_20093	GOLD	18	0	0	0	0
83	x	x			Shewanella_halifaxensis_HAW_EB4	Shewanella_pealeana_ANG_SQ1_ATCC_700345	GOLD	17.9	0	0	0	0
84	x	x			Bifidobacterium_catenulatum_DSM_16992	Bifidobacterium_gallicum_DSM_20093	GOLD	15	0	0	0	0
85	x	x			Parabacteroides_distasonis_ATCC_8503	Parabacteroides_merdae_ATCC_43184	GOLD	15	0	0	0	0
86	x	x			Selenomonas_noxia_ATCC_43541	Selenomonas_sputigena_ATCC_35185	GOLD	13	0	0	0	0
87	x	x			Parabacteroides_distasonis_ATCC_8503	Parabacteroides_johnsonii_M_165_DSM_18315	GOLD	13	0	0	0	0
88	x	x			Clostridium_hylemonae_TN_271_DSM_15053	Clostridium_scindens_ATCC_35704_JCM_6567	GOLD	11.5	0	0	0	0
89	x	x			Bifidobacterium_breve_DSM_20213	Bifidobacterium_gallicum_DSM_20093	GOLD	11	0	0	0	0
90	x	x		x	Chloroflexus_aggregans_DSM_9485	Chloroflexus_aurantiacus_J_10_fl	GOLD	10	82.9	0.81308	74.115	0
91	x	x			Bacteroides_intestinalis_341_DSM_17393	Bacteroides_uniformis_ATCC_8492	GOLD	9	0	0	0	0
92	x	x			Corynebacterium_efficiens_YS_314_DSM_44549	Corynebacterium_glutamicum_Nakagawa_ATCC_13032	GOLD	8	0	0	0	0
93	x	x			Corynebacterium_striatum_ATCC_6940	Corynebacterium_urealyticum_DSM_7109	GOLD	6	0	0	0	0
94	x			x	Escherichia coli O157 :H7 EDL933	Escherichia coli O157 :H7 Sakai	Richter et al. 2009	100.9	99.395	0.99997	99.655	NA
95	x			x	Brucella canis ATCC 23365	Brucella suis 1330	Richter et al. 2009	100	99.87	0.99998	99.905	NA
96	x			x	Bacteroides fragilis NCTC 9343	Bacteroides fragilis YCH46	Richter et al. 2009	99	99.17	0.99947	98.635	NA
97	x			x	Shewanella baltica OS155	Shewanella baltica OS223	Richter et al. 2009	99	97.085	0.99856	96.855	NA
98	x			x	Shewanella baltica OS155	Shewanella baltica OS185	Richter et al. 2009	99	96.875	0.99877	96.66	NA
99	x			x	Shewanella baltica OS155	Shewanella baltica OS195	Richter et al. 2009	99	96.795	0.99876	96.575	NA
100	x			x	Brucella canis ATCC 23365	Brucella melitensis ATCC 23457	Richter et al. 2009	98	99.64	0.99994	99.67	NA
101	x			x	Brucella canis ATCC 23365	Brucella ovis ATCC 25840	Richter et al. 2009	97	99.57	0.9995	99.575	NA
102	x			x	Salinibacter ruber M8	Salinibacter_ruber_DSM_13855	Richter et al. 2009	96.6	98.61	0.99961	98.54	NA
103	x			x	Brucella ovis ATCC 25840	Brucella suis 1330	Richter et al. 2009	96.5	99.6	0.99952	99.6	NA
104	x			x	Brucella melitensis ATCC 23457	Brucella suis 1330	Richter et al. 2009	96	99.66	0.99995	99.7	NA
105	x			x	Brucella melitensis ATCC 23457	Brucella suis ATCC 23445	Richter et al. 2009	96	99.6	0.99992	99.65	NA
106	x			x	Brucella melitensis ATCC 23457	Brucella ovis ATCC 25840	Richter et al. 2009	95.5	99.54	0.99961	99.545	NA
107	x			x	Streptococcus agalactiae 2603 V/R	Streptococcus agalactiae A909	Richter et al. 2009	93.45	99.425	0.99897	98.76	NA
110	x			x	Streptococcus agalactiae 2603 V/R	Streptococcus agalactiae NEM 316	Richter et al. 2009	86.35	99.39	0.99803	98.35	NA
111	x			x	Escherichia coli CFT073	Escherichia coli O157 :H7 Sakai	Richter et al. 2009	84.65	96.785	0.9983	95.925	NA
113	x			x	Methanococcus maripaludis C6	Methanococcus maripaludis C7	Richter et al. 2009	81	90.835	0.99842	90.43	NA
115	x			x	Escherichia coli O157 :H7 Sakai	Escherichia_coli_K_12_substr_MG1655	Richter et al. 2009	80.35	98.055	0.996	97.39	NA
116	x			x	Shigella flexneri 2a 2457T	Shigella sonnei 53G	Richter et al. 2009	79.7	98.565	0.99718	97.785	NA
117	x			x	Escherichia coli O157 :H7 Sakai	Escherichia_coli_0127_H6_E2348_69	Richter et al. 2009	79.45	96.88	0.99838	95.995	NA
118	x			x	Escherichia coli O157 :H7 EDL933	Escherichia_coli_K_12_substr_MG1655	Richter et al. 2009	79.25	98.025	0.9959	97.39	NA
119	x			x	Escherichia coli CFT073	Shigella sonnei 53G	Richter et al. 2009	78.05	97.045	0.99616	96.065	NA
120	x			x	Escherichia coli 042	Escherichia coli O157 :H7 Sakai	Richter et al. 2009	77.65	96.975	0.99888	96.055	NA
121	x			x	Escherichia coli CFT073	Escherichia_coli_0127_H6_E2348_69	Richter et al. 2009	76.45	98.44	0.99938	97.735	NA
122	x			x	Escherichia coli O157 :H7 EDL933	Escherichia_coli_0127_H6_E2348_69	Richter et al. 2009	76.2	96.85	0.99841	96.04	NA
124	x			x	Escherichia coli 042	Escherichia_coli_0127_H6_E2348_69	Richter et al. 2009	75.05	97.08	0.99928	96.12	NA
126	x			x	Escherichia_coli_K_12_substr_MG1655	Shigella sonnei 53G	Richter et al. 2009	74.6	98.485	0.99294	97.8	NA
127	x			x	Escherichia coli O157 :H7 EDL933	Shigella sonnei 53G	Richter et al. 2009	74.35	97.615	0.99646	96.96	NA
128	x			x	Escherichia coli O157 :H7 Sakai	Shigella sonnei 53G	Richter et al. 2009	74	97.535	0.99647	96.83	NA
131	x			x	Escherichia coli 042	Shigella sonnei 53G	Richter et al. 2009	71.4	97.495	0.99639	96.325	NA
132	x			x	Escherichia_coli_0127_H6_E2348_69	Shigella sonnei 53G	Richter et al. 2009	70.95	97.08	0.99558	96.105	NA
133	x			x	Methanococcus maripaludis C5	Methanococcus maripaludis C6	Richter et al. 2009	69	91.7	0.9957	90.895	NA
134	x			x	Methanococcus maripaludis C5	Methanococcus maripaludis C7	Richter et al. 2009	69	90.58	0.99655	89.72	NA
140	x			x	Escherichia coli O157 :H7 Sakai	Shigella flexneri 2a 2457T	Richter et al. 2009	65.9	97.725	0.99584	96.95	NA
141	x			x	Bacillus cereus ATCC 10987	Bacillus cereus ATCC 14579T	Richter et al. 2009	63.8	92.11	0.99892	90.9	NA
144	x			x	Nitrosomonas europaea ATCC 19718	Nitrosomonas eutropha C91	Richter et al. 2009	43	83.2	0.92544	78.99	NA
145	x			x	Shewanella amazonensis SB2B	Shewanella putrefaciens CN-32	Richter et al. 2009	42.7	82.245	0.64865	70.475	NA
146	x			x	Shewanella amazonensis SB2B	Shewanella oneidensis MR-1	Richter et al. 2009	40.3	83.055	0.69611	70.83	NA
147	x			x	Shewanella amazonensis SB2B	Shewanella woodyi ATCC 51908	Richter et al. 2009	40	83.14	0.64645	69.15	NA
148	x			x	Shewanella oneidensis MR-1	Shewanella woodyi ATCC 51908	Richter et al. 2009	39	83.09	0.79654	71.05	NA
150	x			x	Shewanella oneidensis MR-1	Shewanella putrefaciens CN-32	Richter et al. 2009	28.65	85.3225	0.97841	78.9075	NA
152	x			x	Methanococcus maripaludis C7	Methanococcus vannielii SB	Richter et al. 2009	32	83.685	0.96475	76.77	NA
156	x			x	Thermotoga maritima MSB8	Thermotoga neapolitana DSM 4359	Richter et al. 2009	30.8	87.2	0.9608	80.01	NA
158	x			x	Ralstonia eutropha H16	Ralstonia metallidurans CH34	Richter et al. 2009	28	85.735	0.94589	78.845	NA
161	x			x	Methanococcus maripaludis C6	Methanococcus vannielii SB	Richter et al. 2009	27	83.275	0.96209	76.795	NA
162	x			x	Shewanella baltica OS155	Shewanella oneidensis MR-1T	Richter et al. 2009	25.95	85.675	0.9717	78.42	NA
163	x			x	Bacteroides fragilis NCTC 9343	Bacteroides thetaiotaomicron VPI-5482	Richter et al. 2009	24.5	84.3	0.96524	74.125	NA
166	x			x	Shewanella oneidensis MR-1	Shewanella pealeana ATCC 700345	Richter et al. 2009	20.4	83.225	0.9034	71.41	NA
167	x			x	Pyrobaculum calidifontis JCM 11548	Pyrobaculum_aerophilum_IM2	Richter et al. 2009	18	86.945	0.90901	69.505	NA
168	x			x	Shewanella halifaxensis HAW-EB4	Shewanella pealeana ATCC 700345	Richter et al. 2009	17.9	85.895	0.99389	82.22	NA
170	x			x	Shewanella sediminis HAW-EB3	Shewanella woodyi ATCC 51908	Richter et al. 2009	17.8	84.425	0.89651	75.265	NA
171	x			x	Deinococcus deserti VCD115	Deinococcus radiodurans R1	Richter et al. 2009	17	84.005	0.76438	73.9	NA
172	x			x	Methanococcus maripaludis C5	Methanococcus vannielii SB	Richter et al. 2009	17	83.185	0.96206	76.75	NA
173					Thermotoga maritima MSB8	Thermotoga petrophila RKU-1	Richter et al. 2009	16.9	95.27	0.99829	94.725	NA
176	x			x	Pseudomonas aeruginosa PAO1	Pseudomonas fluorescens Pf-5	Richter et al. 2009	14	83.915	0.94314	75.625	NA
178	x			x	Pseudomonas aeruginosa PAO1	Pseudomonas_fluorescens_Pf0_1	Richter et al. 2009	13.45	83.69	0.91102	74.795	NA
184	x			x	Pseudomonas aeruginosa PAO1	Pseudomonas fluorescens SBW25	Richter et al. 2009	12.6	83.62	0.91634	74.37	NA
185	x			x	Thermotoga neapolitana DSM 4359	Thermotoga petrophila RKU-1	Richter et al. 2009	11	85.73	0.96351	79.005	NA
189	x			x	Pseudomonas aeruginosa PAO1	Pseudomonas_syringae_pv_B728a	Richter et al. 2009	8.05	83.475	0.82041	73.78	NA
190	x			x	Pseudomonas aeruginosa PAO1	Pseudomonas_syringae_tomato_DC3000	Richter et al. 2009	6.2	83.575	0.80624	73.59	NA
191	x			x	Sulfolobus acidocaldarius DSM 639	Sulfolobus solfataricus P2	Richter et al. 2009	4.55	89.23	0.75161	66.395	NA
192	x			x	Pyrobaculum islandicum DSM 4184	Pyrobaculum_aerophilum_IM2	Richter et al. 2009	3	93.79	0.92728	69.51	NA
193	x			x	Pyrobaculum calidifontis JCM 11548	Pyrobaculum islandicum DSM 4184	Richter et al. 2009	1	86.995	0.94154	68.56	NA
