# Supplementary material for: Genome sequence-based species delimitation with confidence intervals and improved distance functions
Source: BMC Bioinformatics. 2013 Feb 21;14:60. doi: 10.1186/1471-2105-14-60 (PMC3665452; doi:10.1186/1471-2105-14-60)
Supplement: Additional file 4 — Results of the correlation analysis. Spreadsheet in Open Document Format (ODS) that can be accessed via common spreadsheet programs (e.g., Excel, OpenOffice or LibreOffice). The Spreadsheet contains several tabs, each one holding the results for the data sets DS1-DS4 (see Materials and Methods). [file 1471-2105-14-60-S4.ods]

## Sheet: RS1_K
result set 1 (RS1), Kendall
id	method	estimate		Please note: You can browse through all result sets by selecting the labeled tabs at the bottom
3838	BT_ms30.id90.TS12_NF_cov_D6	-0.7610812733
3840	BT_ms30.id90.TS12_NF_cov_D8	-0.7610812733
3808	BT_ms30.id90.TS12_F.2_cov_D6	-0.7607454775
3810	BT_ms30.id90.TS12_F.2_cov_D8	-0.7607454775
3832	BT_ms30.id90.TS12_NF_cov_D0	-0.75973809
3834	BT_ms30.id90.TS12_NF_cov_D2	-0.75973809
3802	BT_ms30.id90.TS12_F.2_cov_D0	-0.759570192
3804	BT_ms30.id90.TS12_F.2_cov_D2	-0.759570192
3784	BT_ms30.id90.TS12_F.2_gr_D2	-0.7560443357
3782	BT_ms30.id90.TS12_F.2_gr_D0	-0.7558764378
3794	BT_ms30.id90.TS12_F.2_tr_D2	-0.7558764378
3814	BT_ms30.id90.TS12_NF_gr_D2	-0.7558764378
3792	BT_ms30.id90.TS12_F.2_tr_D0	-0.7557085399
3788	BT_ms30.id90.TS12_F.2_gr_D6	-0.7555406419
3812	BT_ms30.id90.TS12_NF_gr_D0	-0.7555406419
3822	BT_ms30.id90.TS12_NF_tr_D0	-0.7555406419
3824	BT_ms30.id90.TS12_NF_tr_D2	-0.7555406419
3790	BT_ms30.id90.TS12_F.2_gr_D8	-0.755372744
3818	BT_ms30.id90.TS12_NF_gr_D6	-0.7543653565
3820	BT_ms30.id90.TS12_NF_gr_D8	-0.7540295607
3828	BT_ms30.id90.TS12_NF_tr_D6	-0.7523505815
3830	BT_ms30.id90.TS12_NF_tr_D8	-0.7523505815
2848	BP_WL46_F.8_cov_D6	-0.7521826835
2850	BP_WL46_F.8_cov_D8	-0.7521826835
2878	BP_WL46_F.2_cov_D6	-0.7521826835
2880	BP_WL46_F.2_cov_D8	-0.7521826835
2908	BP_WL46_F.1_cov_D6	-0.7521826835
2910	BP_WL46_F.1_cov_D8	-0.7521826835
2938	BP_WL46_NF_cov_D6	-0.7521826835
2940	BP_WL46_NF_cov_D8	-0.7521826835
3798	BT_ms30.id90.TS12_F.2_tr_D6	-0.7521826835
3800	BT_ms30.id90.TS12_F.2_tr_D8	-0.7521826835
2728	BP_WL45_F.8_cov_D6	-0.751175296
2730	BP_WL45_F.8_cov_D8	-0.751175296
2758	BP_WL45_F.2_cov_D6	-0.751175296
2760	BP_WL45_F.2_cov_D8	-0.751175296
2788	BP_WL45_F.1_cov_D6	-0.751175296
2790	BP_WL45_F.1_cov_D8	-0.751175296
2818	BP_WL45_NF_cov_D6	-0.751175296
2820	BP_WL45_NF_cov_D8	-0.751175296
2968	BP_WL48_F.8_cov_D6	-0.7501679085
2970	BP_WL48_F.8_cov_D8	-0.7501679085
2998	BP_WL48_F.2_cov_D6	-0.7501679085
3000	BP_WL48_F.2_cov_D8	-0.7501679085
3028	BP_WL48_F.1_cov_D6	-0.7501679085
3030	BP_WL48_F.1_cov_D8	-0.7501679085
3058	BP_WL48_NF_cov_D6	-0.7501679085
3060	BP_WL48_NF_cov_D8	-0.7501679085
2488	BP_WL42_F.8_cov_D6	-0.7493284189
2490	BP_WL42_F.8_cov_D8	-0.7493284189
2518	BP_WL42_F.2_cov_D6	-0.7493284189
2520	BP_WL42_F.2_cov_D8	-0.7493284189
2548	BP_WL42_F.1_cov_D6	-0.7493284189
2550	BP_WL42_F.1_cov_D8	-0.7493284189
2578	BP_WL42_NF_cov_D6	-0.7493284189
2580	BP_WL42_NF_cov_D8	-0.7493284189
3088	BP_WL50_F.8_cov_D6	-0.7493284189
3090	BP_WL50_F.8_cov_D8	-0.7493284189
3118	BP_WL50_F.2_cov_D6	-0.7493284189
3120	BP_WL50_F.2_cov_D8	-0.7493284189
3148	BP_WL50_F.1_cov_D6	-0.7493284189
3150	BP_WL50_F.1_cov_D8	-0.7493284189
3178	BP_WL50_NF_cov_D6	-0.7493284189
3180	BP_WL50_NF_cov_D8	-0.7493284189
3829	BT_ms30.id90.TS12_NF_tr_D7	-0.749160521
3831	BT_ms30.id90.TS12_NF_tr_D9	-0.749160521
2608	BP_WL44_F.8_cov_D6	-0.7488247251
2610	BP_WL44_F.8_cov_D8	-0.7488247251
2638	BP_WL44_F.2_cov_D6	-0.7488247251
2640	BP_WL44_F.2_cov_D8	-0.7488247251
2668	BP_WL44_F.1_cov_D6	-0.7488247251
2670	BP_WL44_F.1_cov_D8	-0.7488247251
2698	BP_WL44_NF_cov_D6	-0.7488247251
2700	BP_WL44_NF_cov_D8	-0.7488247251
3799	BT_ms30.id90.TS12_F.2_tr_D7	-0.7481531334
3801	BT_ms30.id90.TS12_F.2_tr_D9	-0.7481531334
3819	BT_ms30.id90.TS12_NF_gr_D7	-0.7478173376
3821	BT_ms30.id90.TS12_NF_gr_D9	-0.7478173376
3789	BT_ms30.id90.TS12_F.2_gr_D7	-0.7473136438
3791	BT_ms30.id90.TS12_F.2_gr_D9	-0.7473136438
2368	BP_WL40_F.8_cov_D6	-0.7471457459
2370	BP_WL40_F.8_cov_D8	-0.7471457459
2398	BP_WL40_F.2_cov_D6	-0.7471457459
2400	BP_WL40_F.2_cov_D8	-0.7471457459
2428	BP_WL40_F.1_cov_D6	-0.7471457459
2430	BP_WL40_F.1_cov_D8	-0.7471457459
2458	BP_WL40_NF_cov_D6	-0.7471457459
2460	BP_WL40_NF_cov_D8	-0.7471457459
3778	BT_ms30.id50_NF_cov_D6	-0.7468099501
3780	BT_ms30.id50_NF_cov_D8	-0.7468099501
4318	NB__F.2_cov_D6	-0.7468099501
4320	NB__F.2_cov_D8	-0.7468099501
1768	BP_WL30_F.8_cov_D6	-0.7466420522
1770	BP_WL30_F.8_cov_D8	-0.7466420522
1798	BP_WL30_F.2_cov_D6	-0.7466420522
1800	BP_WL30_F.2_cov_D8	-0.7466420522
1828	BP_WL30_F.1_cov_D6	-0.7466420522
1830	BP_WL30_F.1_cov_D8	-0.7466420522
1858	BP_WL30_NF_cov_D6	-0.7466420522
1860	BP_WL30_NF_cov_D8	-0.7466420522
4348	NB__NF_cov_D6	-0.7464741542
4350	NB__NF_cov_D8	-0.7464741542
3748	BT_ms30.id50_F.2_cov_D6	-0.7463062563
3750	BT_ms30.id50_F.2_cov_D8	-0.7463062563
2128	BP_WL36_F.8_cov_D6	-0.7461383584
2130	BP_WL36_F.8_cov_D8	-0.7461383584
2158	BP_WL36_F.2_cov_D6	-0.7461383584
2160	BP_WL36_F.2_cov_D8	-0.7461383584
2188	BP_WL36_F.1_cov_D6	-0.7461383584
2190	BP_WL36_F.1_cov_D8	-0.7461383584
2218	BP_WL36_NF_cov_D6	-0.7461383584
2220	BP_WL36_NF_cov_D8	-0.7461383584
2248	BP_WL38_F.8_cov_D6	-0.7461383584
2250	BP_WL38_F.8_cov_D8	-0.7461383584
2278	BP_WL38_F.2_cov_D6	-0.7461383584
2280	BP_WL38_F.2_cov_D8	-0.7461383584
2308	BP_WL38_F.1_cov_D6	-0.7461383584
2310	BP_WL38_F.1_cov_D8	-0.7461383584
2338	BP_WL38_NF_cov_D6	-0.7461383584
2340	BP_WL38_NF_cov_D8	-0.7461383584
1888	BP_WL32_F.8_cov_D6	-0.7459704605
1890	BP_WL32_F.8_cov_D8	-0.7459704605
1918	BP_WL32_F.2_cov_D6	-0.7459704605
1920	BP_WL32_F.2_cov_D8	-0.7459704605
1948	BP_WL32_F.1_cov_D6	-0.7459704605
1950	BP_WL32_F.1_cov_D8	-0.7459704605
1978	BP_WL32_NF_cov_D6	-0.7459704605
1980	BP_WL32_NF_cov_D8	-0.7459704605
2038	BP_WL34_F.2_cov_D6	-0.7459704605
2040	BP_WL34_F.2_cov_D8	-0.7459704605
2068	BP_WL34_F.1_cov_D6	-0.7459704605
2070	BP_WL34_F.1_cov_D8	-0.7459704605
2098	BP_WL34_NF_cov_D6	-0.7459704605
2100	BP_WL34_NF_cov_D8	-0.7459704605
2008	BP_WL34_F.8_cov_D6	-0.7458025626
2010	BP_WL34_F.8_cov_D8	-0.7458025626
3813	BT_ms30.id90.TS12_NF_gr_D1	-0.7454667667
3815	BT_ms30.id90.TS12_NF_gr_D3	-0.7454667667
3823	BT_ms30.id90.TS12_NF_tr_D1	-0.7452988688
3825	BT_ms30.id90.TS12_NF_tr_D3	-0.7452988688
3688	BT_ms0.id0.TS8_F.2_cov_D6	-0.7451309709
3690	BT_ms0.id0.TS8_F.2_cov_D8	-0.7451309709
3718	BT_ms0.id0.TS8_NF_cov_D6	-0.744963073
3720	BT_ms0.id0.TS8_NF_cov_D8	-0.744963073
3783	BT_ms30.id90.TS12_F.2_gr_D1	-0.744963073
3785	BT_ms30.id90.TS12_F.2_gr_D3	-0.744963073
1648	BP_WL28_F.8_cov_D6	-0.7446272771
1650	BP_WL28_F.8_cov_D8	-0.7446272771
1678	BP_WL28_F.2_cov_D6	-0.7446272771
1680	BP_WL28_F.2_cov_D8	-0.7446272771
1708	BP_WL28_F.1_cov_D6	-0.7446272771
1710	BP_WL28_F.1_cov_D8	-0.7446272771
1738	BP_WL28_NF_cov_D6	-0.7446272771
1740	BP_WL28_NF_cov_D8	-0.7446272771
3793	BT_ms30.id90.TS12_F.2_tr_D1	-0.7441235834
3795	BT_ms30.id90.TS12_F.2_tr_D3	-0.7441235834
2718	BP_WL45_F.8_tr_D6	-0.7437877875
2720	BP_WL45_F.8_tr_D8	-0.7437877875
2748	BP_WL45_F.2_tr_D6	-0.7437877875
2750	BP_WL45_F.2_tr_D8	-0.7437877875
2778	BP_WL45_F.1_tr_D6	-0.7437877875
2780	BP_WL45_F.1_tr_D8	-0.7437877875
2808	BP_WL45_NF_tr_D6	-0.7437877875
2810	BP_WL45_NF_tr_D8	-0.7437877875
2838	BP_WL46_F.8_tr_D6	-0.7436198896
2840	BP_WL46_F.8_tr_D8	-0.7436198896
2868	BP_WL46_F.2_tr_D6	-0.7436198896
2870	BP_WL46_F.2_tr_D8	-0.7436198896
2898	BP_WL46_F.1_tr_D6	-0.7436198896
2900	BP_WL46_F.1_tr_D8	-0.7436198896
2928	BP_WL46_NF_tr_D6	-0.7436198896
2930	BP_WL46_NF_tr_D8	-0.7436198896
2962	BP_WL48_F.8_cov_D0	-0.7432840938
2964	BP_WL48_F.8_cov_D2	-0.7432840938
2992	BP_WL48_F.2_cov_D0	-0.7432840938
2994	BP_WL48_F.2_cov_D2	-0.7432840938
3022	BP_WL48_F.1_cov_D0	-0.7432840938
3024	BP_WL48_F.1_cov_D2	-0.7432840938
3052	BP_WL48_NF_cov_D0	-0.7432840938
3054	BP_WL48_NF_cov_D2	-0.7432840938
2842	BP_WL46_F.8_cov_D0	-0.7431161958
2844	BP_WL46_F.8_cov_D2	-0.7431161958
2872	BP_WL46_F.2_cov_D0	-0.7431161958
2874	BP_WL46_F.2_cov_D2	-0.7431161958
2902	BP_WL46_F.1_cov_D0	-0.7431161958
2904	BP_WL46_F.1_cov_D2	-0.7431161958
2932	BP_WL46_NF_cov_D0	-0.7431161958
2934	BP_WL46_NF_cov_D2	-0.7431161958
2958	BP_WL48_F.8_tr_D6	-0.7427804
2960	BP_WL48_F.8_tr_D8	-0.7427804
2988	BP_WL48_F.2_tr_D6	-0.7427804
2990	BP_WL48_F.2_tr_D8	-0.7427804
3018	BP_WL48_F.1_tr_D6	-0.7427804
3020	BP_WL48_F.1_tr_D8	-0.7427804
3048	BP_WL48_NF_tr_D6	-0.7427804
3050	BP_WL48_NF_tr_D8	-0.7427804
3839	BT_ms30.id90.TS12_NF_cov_D7	-0.7427804
3841	BT_ms30.id90.TS12_NF_cov_D9	-0.7427804
3833	BT_ms30.id90.TS12_NF_cov_D1	-0.7422767062
3835	BT_ms30.id90.TS12_NF_cov_D3	-0.7421088083
3078	BP_WL50_F.8_tr_D6	-0.7419409104
3080	BP_WL50_F.8_tr_D8	-0.7419409104
3108	BP_WL50_F.2_tr_D6	-0.7419409104
3110	BP_WL50_F.2_tr_D8	-0.7419409104
3138	BP_WL50_F.1_tr_D6	-0.7419409104
3140	BP_WL50_F.1_tr_D8	-0.7419409104
3168	BP_WL50_NF_tr_D6	-0.7419409104
3170	BP_WL50_NF_tr_D8	-0.7419409104
3809	BT_ms30.id90.TS12_F.2_cov_D7	-0.7417730125
3811	BT_ms30.id90.TS12_F.2_cov_D9	-0.7417730125
2478	BP_WL42_F.8_tr_D6	-0.7416051145
2480	BP_WL42_F.8_tr_D8	-0.7416051145
2508	BP_WL42_F.2_tr_D6	-0.7416051145
2510	BP_WL42_F.2_tr_D8	-0.7416051145
2538	BP_WL42_F.1_tr_D6	-0.7416051145
2540	BP_WL42_F.1_tr_D8	-0.7416051145
2568	BP_WL42_NF_tr_D6	-0.7416051145
2570	BP_WL42_NF_tr_D8	-0.7416051145
4340	NB__NF_tr_D8	-0.7416051145
2722	BP_WL45_F.8_cov_D0	-0.7414372166
2724	BP_WL45_F.8_cov_D2	-0.7414372166
2752	BP_WL45_F.2_cov_D0	-0.7414372166
2754	BP_WL45_F.2_cov_D2	-0.7414372166
2782	BP_WL45_F.1_cov_D0	-0.7414372166
2784	BP_WL45_F.1_cov_D2	-0.7414372166
2812	BP_WL45_NF_cov_D0	-0.7414372166
2814	BP_WL45_NF_cov_D2	-0.7414372166
4338	NB__NF_tr_D6	-0.7414372166
3730	BT_ms30.id50_F.2_gr_D8	-0.7412693187
3803	BT_ms30.id90.TS12_F.2_cov_D1	-0.7412693187
3805	BT_ms30.id90.TS12_F.2_cov_D3	-0.7412693187
3728	BT_ms30.id50_F.2_gr_D6	-0.7411014208
1528	BP_WL26_F.8_cov_D6	-0.7409335229
1530	BP_WL26_F.8_cov_D8	-0.7409335229
1558	BP_WL26_F.2_cov_D6	-0.7409335229
1560	BP_WL26_F.2_cov_D8	-0.7409335229
4308	NB__F.2_tr_D6	-0.7409335229
4310	NB__F.2_tr_D8	-0.7409335229
1588	BP_WL26_F.1_cov_D6	-0.7407656249
1590	BP_WL26_F.1_cov_D8	-0.7407656249
1618	BP_WL26_NF_cov_D6	-0.7407656249
1620	BP_WL26_NF_cov_D8	-0.7407656249
3082	BP_WL50_F.8_cov_D0	-0.740597727
3084	BP_WL50_F.8_cov_D2	-0.740597727
3112	BP_WL50_F.2_cov_D0	-0.740597727
3114	BP_WL50_F.2_cov_D2	-0.740597727
3142	BP_WL50_F.1_cov_D0	-0.740597727
3144	BP_WL50_F.1_cov_D2	-0.740597727
3172	BP_WL50_NF_cov_D0	-0.740597727
3174	BP_WL50_NF_cov_D2	-0.740597727
3758	BT_ms30.id50_NF_gr_D6	-0.7400940333
3760	BT_ms30.id50_NF_gr_D8	-0.7400940333
1408	BP_WL24_F.8_cov_D6	-0.7399261353
1410	BP_WL24_F.8_cov_D8	-0.7399261353
1498	BP_WL24_NF_cov_D6	-0.7397582374
1500	BP_WL24_NF_cov_D8	-0.7397582374
2358	BP_WL40_F.8_tr_D6	-0.7397582374
2360	BP_WL40_F.8_tr_D8	-0.7397582374
2388	BP_WL40_F.2_tr_D6	-0.7397582374
2390	BP_WL40_F.2_tr_D8	-0.7397582374
2418	BP_WL40_F.1_tr_D6	-0.7397582374
2420	BP_WL40_F.1_tr_D8	-0.7397582374
2448	BP_WL40_NF_tr_D6	-0.7397582374
2450	BP_WL40_NF_tr_D8	-0.7397582374
2598	BP_WL44_F.8_tr_D6	-0.7397582374
2600	BP_WL44_F.8_tr_D8	-0.7397582374
2628	BP_WL44_F.2_tr_D6	-0.7397582374
2630	BP_WL44_F.2_tr_D8	-0.7397582374
2658	BP_WL44_F.1_tr_D6	-0.7397582374
2660	BP_WL44_F.1_tr_D8	-0.7397582374
2688	BP_WL44_NF_tr_D6	-0.7397582374
2690	BP_WL44_NF_tr_D8	-0.7397582374
1438	BP_WL24_F.2_cov_D6	-0.7395903395
1440	BP_WL24_F.2_cov_D8	-0.7395903395
1468	BP_WL24_F.1_cov_D6	-0.7395903395
1470	BP_WL24_F.1_cov_D8	-0.7395903395
3700	BT_ms0.id0.TS8_NF_gr_D8	-0.7382471561
3668	BT_ms0.id0.TS8_F.2_gr_D6	-0.7380792582
3670	BT_ms0.id0.TS8_F.2_gr_D8	-0.7380792582
3698	BT_ms0.id0.TS8_NF_gr_D6	-0.7380792582
3738	BT_ms30.id50_F.2_tr_D6	-0.7380792582
3740	BT_ms30.id50_F.2_tr_D8	-0.7380792582
2118	BP_WL36_F.8_tr_D6	-0.7377434624
2120	BP_WL36_F.8_tr_D8	-0.7377434624
2148	BP_WL36_F.2_tr_D6	-0.7377434624
2150	BP_WL36_F.2_tr_D8	-0.7377434624
2178	BP_WL36_F.1_tr_D6	-0.7377434624
2180	BP_WL36_F.1_tr_D8	-0.7377434624
2208	BP_WL36_NF_tr_D6	-0.7377434624
2210	BP_WL36_NF_tr_D8	-0.7377434624
3962	MU_maxmatch.50_NF_gr_D0	-0.7377434624
3964	MU_maxmatch.50_NF_gr_D2	-0.7377434624
3968	MU_maxmatch.50_NF_gr_D6	-0.7377434624
3970	MU_maxmatch.50_NF_gr_D8	-0.7377434624
3768	BT_ms30.id50_NF_tr_D6	-0.7375755645
3770	BT_ms30.id50_NF_tr_D8	-0.7375755645
1998	BP_WL34_F.8_tr_D6	-0.7374076665
2000	BP_WL34_F.8_tr_D8	-0.7374076665
2028	BP_WL34_F.2_tr_D6	-0.7374076665
2030	BP_WL34_F.2_tr_D8	-0.7374076665
2058	BP_WL34_F.1_tr_D6	-0.7374076665
2060	BP_WL34_F.1_tr_D8	-0.7374076665
2088	BP_WL34_NF_tr_D6	-0.7374076665
2090	BP_WL34_NF_tr_D8	-0.7374076665
1758	BP_WL30_F.8_tr_D6	-0.7370718707
1760	BP_WL30_F.8_tr_D8	-0.7370718707
1788	BP_WL30_F.2_tr_D6	-0.7370718707
1790	BP_WL30_F.2_tr_D8	-0.7370718707
1818	BP_WL30_F.1_tr_D6	-0.7370718707
1820	BP_WL30_F.1_tr_D8	-0.7370718707
1848	BP_WL30_NF_tr_D6	-0.7370718707
1850	BP_WL30_NF_tr_D8	-0.7370718707
2238	BP_WL38_F.8_tr_D6	-0.7370718707
2240	BP_WL38_F.8_tr_D8	-0.7370718707
2268	BP_WL38_F.2_tr_D6	-0.7370718707
2270	BP_WL38_F.2_tr_D8	-0.7370718707
2298	BP_WL38_F.1_tr_D6	-0.7370718707
2300	BP_WL38_F.1_tr_D8	-0.7370718707
2328	BP_WL38_NF_tr_D6	-0.7370718707
2330	BP_WL38_NF_tr_D8	-0.7370718707
3963	MU_maxmatch.50_NF_gr_D1	-0.7369039728
3969	MU_maxmatch.50_NF_gr_D7	-0.7369039728
3972	MU_maxmatch.50_NF_tr_D0	-0.7369039728
3974	MU_maxmatch.50_NF_tr_D2	-0.7369039728
3978	MU_maxmatch.50_NF_tr_D6	-0.7369039728
3980	MU_maxmatch.50_NF_tr_D8	-0.7369039728
3973	MU_maxmatch.50_NF_tr_D1	-0.7367360749
3975	MU_maxmatch.50_NF_tr_D3	-0.7367360749
3979	MU_maxmatch.50_NF_tr_D7	-0.7367360749
3981	MU_maxmatch.50_NF_tr_D9	-0.7367360749
1878	BP_WL32_F.8_tr_D6	-0.7365681769
1880	BP_WL32_F.8_tr_D8	-0.7365681769
1908	BP_WL32_F.2_tr_D6	-0.7365681769
1910	BP_WL32_F.2_tr_D8	-0.7365681769
1938	BP_WL32_F.1_tr_D6	-0.7365681769
1940	BP_WL32_F.1_tr_D8	-0.7365681769
1968	BP_WL32_NF_tr_D6	-0.7365681769
1970	BP_WL32_NF_tr_D8	-0.7365681769
3079	BP_WL50_F.8_tr_D7	-0.736400279
3081	BP_WL50_F.8_tr_D9	-0.736400279
3109	BP_WL50_F.2_tr_D7	-0.736400279
3111	BP_WL50_F.2_tr_D9	-0.736400279
3139	BP_WL50_F.1_tr_D7	-0.736400279
3141	BP_WL50_F.1_tr_D9	-0.736400279
3169	BP_WL50_NF_tr_D7	-0.736400279
3171	BP_WL50_NF_tr_D9	-0.736400279
3965	MU_maxmatch.50_NF_gr_D3	-0.736400279
3971	MU_maxmatch.50_NF_gr_D9	-0.736400279
2959	BP_WL48_F.8_tr_D7	-0.7362323811
2961	BP_WL48_F.8_tr_D9	-0.7362323811
2989	BP_WL48_F.2_tr_D7	-0.7362323811
2991	BP_WL48_F.2_tr_D9	-0.7362323811
3019	BP_WL48_F.1_tr_D7	-0.7362323811
3021	BP_WL48_F.1_tr_D9	-0.7362323811
3049	BP_WL48_NF_tr_D7	-0.7362323811
3051	BP_WL48_NF_tr_D9	-0.7362323811
3982	MU_maxmatch.50_NF_cov_D0	-0.7362323811
3984	MU_maxmatch.50_NF_cov_D2	-0.7362323811
3988	MU_maxmatch.50_NF_cov_D6	-0.7362323811
3990	MU_maxmatch.50_NF_cov_D8	-0.7362323811
3678	BT_ms0.id0.TS8_F.2_tr_D6	-0.7360644832
3680	BT_ms0.id0.TS8_F.2_tr_D8	-0.7360644832
2839	BP_WL46_F.8_tr_D7	-0.7358965853
2841	BP_WL46_F.8_tr_D9	-0.7358965853
2869	BP_WL46_F.2_tr_D7	-0.7358965853
2871	BP_WL46_F.2_tr_D9	-0.7358965853
2899	BP_WL46_F.1_tr_D7	-0.7358965853
2901	BP_WL46_F.1_tr_D9	-0.7358965853
2929	BP_WL46_NF_tr_D7	-0.7358965853
2931	BP_WL46_NF_tr_D9	-0.7358965853
3932	MU_maxmatch.44_NF_gr_D0	-0.7355607894
3938	MU_maxmatch.44_NF_gr_D6	-0.7355607894
2599	BP_WL44_F.8_tr_D7	-0.7353928915
2601	BP_WL44_F.8_tr_D9	-0.7353928915
2629	BP_WL44_F.2_tr_D7	-0.7353928915
2631	BP_WL44_F.2_tr_D9	-0.7353928915
2659	BP_WL44_F.1_tr_D7	-0.7353928915
2661	BP_WL44_F.1_tr_D9	-0.7353928915
2689	BP_WL44_NF_tr_D7	-0.7353928915
2691	BP_WL44_NF_tr_D9	-0.7353928915
2719	BP_WL45_F.8_tr_D7	-0.7353928915
2721	BP_WL45_F.8_tr_D9	-0.7353928915
2749	BP_WL45_F.2_tr_D7	-0.7353928915
2751	BP_WL45_F.2_tr_D9	-0.7353928915
2779	BP_WL45_F.1_tr_D7	-0.7353928915
2781	BP_WL45_F.1_tr_D9	-0.7353928915
2809	BP_WL45_NF_tr_D7	-0.7353928915
2811	BP_WL45_NF_tr_D9	-0.7353928915
3708	BT_ms0.id0.TS8_NF_tr_D6	-0.7353928915
3710	BT_ms0.id0.TS8_NF_tr_D8	-0.7353928915
3934	MU_maxmatch.44_NF_gr_D2	-0.7353928915
3940	MU_maxmatch.44_NF_gr_D8	-0.7353928915
2479	BP_WL42_F.8_tr_D7	-0.7352249936
2481	BP_WL42_F.8_tr_D9	-0.7352249936
2509	BP_WL42_F.2_tr_D7	-0.7352249936
2511	BP_WL42_F.2_tr_D9	-0.7352249936
2539	BP_WL42_F.1_tr_D7	-0.7352249936
2541	BP_WL42_F.1_tr_D9	-0.7352249936
2569	BP_WL42_NF_tr_D7	-0.7352249936
2571	BP_WL42_NF_tr_D9	-0.7352249936
2602	BP_WL44_F.8_cov_D0	-0.7352249936
2604	BP_WL44_F.8_cov_D2	-0.7352249936
2632	BP_WL44_F.2_cov_D0	-0.7352249936
2634	BP_WL44_F.2_cov_D2	-0.7352249936
2662	BP_WL44_F.1_cov_D0	-0.7352249936
2664	BP_WL44_F.1_cov_D2	-0.7352249936
2692	BP_WL44_NF_cov_D0	-0.7352249936
2694	BP_WL44_NF_cov_D2	-0.7352249936
3913	MU_maxmatch.40_NF_tr_D1	-0.7352249936
3915	MU_maxmatch.40_NF_tr_D3	-0.7352249936
3919	MU_maxmatch.40_NF_tr_D7	-0.7352249936
3921	MU_maxmatch.40_NF_tr_D9	-0.7352249936
1638	BP_WL28_F.8_tr_D6	-0.7350570957
1640	BP_WL28_F.8_tr_D8	-0.7350570957
1668	BP_WL28_F.2_tr_D6	-0.7350570957
1670	BP_WL28_F.2_tr_D8	-0.7350570957
1698	BP_WL28_F.1_tr_D6	-0.7350570957
1700	BP_WL28_F.1_tr_D8	-0.7350570957
1728	BP_WL28_NF_tr_D6	-0.7350570957
1730	BP_WL28_NF_tr_D8	-0.7350570957
3943	MU_maxmatch.44_NF_tr_D1	-0.7347212998
3945	MU_maxmatch.44_NF_tr_D3	-0.7347212998
3949	MU_maxmatch.44_NF_tr_D7	-0.7347212998
3951	MU_maxmatch.44_NF_tr_D9	-0.7347212998
3731	BT_ms30.id50_F.2_gr_D9	-0.7345534019
3759	BT_ms30.id50_NF_gr_D7	-0.7345534019
3761	BT_ms30.id50_NF_gr_D9	-0.7345534019
3729	BT_ms30.id50_F.2_gr_D7	-0.734385504
1378	BP_WL22_NF_cov_D6	-0.7340497081
1380	BP_WL22_NF_cov_D8	-0.7340497081
3903	MU_maxmatch.40_NF_gr_D1	-0.7340497081
3905	MU_maxmatch.40_NF_gr_D3	-0.7340497081
3909	MU_maxmatch.40_NF_gr_D7	-0.7340497081
3911	MU_maxmatch.40_NF_gr_D9	-0.7340497081
3933	MU_maxmatch.44_NF_gr_D1	-0.7340497081
3935	MU_maxmatch.44_NF_gr_D3	-0.7340497081
3939	MU_maxmatch.44_NF_gr_D7	-0.7340497081
3941	MU_maxmatch.44_NF_gr_D9	-0.7340497081
3902	MU_maxmatch.40_NF_gr_D0	-0.7338818102
3904	MU_maxmatch.40_NF_gr_D2	-0.7338818102
3908	MU_maxmatch.40_NF_gr_D6	-0.7338818102
3910	MU_maxmatch.40_NF_gr_D8	-0.7338818102
3983	MU_maxmatch.50_NF_cov_D1	-0.7338818102
3985	MU_maxmatch.50_NF_cov_D3	-0.7338818102
3989	MU_maxmatch.50_NF_cov_D7	-0.7338818102
3991	MU_maxmatch.50_NF_cov_D9	-0.7338818102
1168	BP_WL20_F.8_cov_D6	-0.7337139123
1170	BP_WL20_F.8_cov_D8	-0.7337139123
3739	BT_ms30.id50_F.2_tr_D7	-0.7337139123
3741	BT_ms30.id50_F.2_tr_D9	-0.7337139123
1318	BP_WL22_F.2_cov_D6	-0.7335460144
1320	BP_WL22_F.2_cov_D8	-0.7335460144
1288	BP_WL22_F.8_cov_D6	-0.7333781164
1290	BP_WL22_F.8_cov_D8	-0.7333781164
1348	BP_WL22_F.1_cov_D6	-0.7333781164
1350	BP_WL22_F.1_cov_D8	-0.7333781164
3298	BP_WL7_NF_cov_D6	-0.7333781164
3300	BP_WL7_NF_cov_D8	-0.7333781164
3769	BT_ms30.id50_NF_tr_D7	-0.7333781164
3771	BT_ms30.id50_NF_tr_D9	-0.7333781164
928	BP_WL18_F.8_cov_D6	-0.7332102185
930	BP_WL18_F.8_cov_D8	-0.7332102185
988	BP_WL18_F.1_cov_D6	-0.7332102185
990	BP_WL18_F.1_cov_D8	-0.7332102185
1198	BP_WL20_F.2_cov_D6	-0.7332102185
1200	BP_WL20_F.2_cov_D8	-0.7332102185
3912	MU_maxmatch.40_NF_tr_D0	-0.7332102185
3914	MU_maxmatch.40_NF_tr_D2	-0.7332102185
3918	MU_maxmatch.40_NF_tr_D6	-0.7332102185
3920	MU_maxmatch.40_NF_tr_D8	-0.7332102185
3942	MU_maxmatch.44_NF_tr_D0	-0.7332102185
3944	MU_maxmatch.44_NF_tr_D2	-0.7332102185
3948	MU_maxmatch.44_NF_tr_D6	-0.7332102185
3950	MU_maxmatch.44_NF_tr_D8	-0.7332102185
4309	NB__F.2_tr_D7	-0.7332102185
4311	NB__F.2_tr_D9	-0.7332102185
958	BP_WL18_F.2_cov_D6	-0.7330423206
960	BP_WL18_F.2_cov_D8	-0.7330423206
1228	BP_WL20_F.1_cov_D6	-0.7330423206
1230	BP_WL20_F.1_cov_D8	-0.7330423206
1018	BP_WL18_NF_cov_D6	-0.7328744227
1020	BP_WL18_NF_cov_D8	-0.7328744227
868	BP_WL17_F.1_cov_D6	-0.7327065248
870	BP_WL17_F.1_cov_D8	-0.7327065248
1258	BP_WL20_NF_cov_D6	-0.7327065248
1260	BP_WL20_NF_cov_D8	-0.7327065248
808	BP_WL17_F.8_cov_D6	-0.7323707289
810	BP_WL17_F.8_cov_D8	-0.7323707289
838	BP_WL17_F.2_cov_D6	-0.7323707289
840	BP_WL17_F.2_cov_D8	-0.7323707289
898	BP_WL17_NF_cov_D6	-0.7323707289
900	BP_WL17_NF_cov_D8	-0.7323707289
1078	BP_WL19_F.2_cov_D6	-0.7323707289
1080	BP_WL19_F.2_cov_D8	-0.7323707289
1108	BP_WL19_F.1_cov_D6	-0.7323707289
1110	BP_WL19_F.1_cov_D8	-0.7323707289
3238	BP_WL7_F.2_cov_D6	-0.7323707289
3240	BP_WL7_F.2_cov_D8	-0.7323707289
3268	BP_WL7_F.1_cov_D6	-0.7323707289
3270	BP_WL7_F.1_cov_D8	-0.7323707289
3952	MU_maxmatch.44_NF_cov_D0	-0.7323707289
3954	MU_maxmatch.44_NF_cov_D2	-0.7323707289
3958	MU_maxmatch.44_NF_cov_D6	-0.7323707289
3960	MU_maxmatch.44_NF_cov_D8	-0.7323707289
1048	BP_WL19_F.8_cov_D6	-0.732202831
1050	BP_WL19_F.8_cov_D8	-0.732202831
2359	BP_WL40_F.8_tr_D7	-0.732202831
2361	BP_WL40_F.8_tr_D9	-0.732202831
2389	BP_WL40_F.2_tr_D7	-0.732202831
2391	BP_WL40_F.2_tr_D9	-0.732202831
2419	BP_WL40_F.1_tr_D7	-0.732202831
2421	BP_WL40_F.1_tr_D9	-0.732202831
2449	BP_WL40_NF_tr_D7	-0.732202831
2451	BP_WL40_NF_tr_D9	-0.732202831
1138	BP_WL19_NF_cov_D6	-0.7320349331
1140	BP_WL19_NF_cov_D8	-0.7320349331
3418	BP_WL9_NF_cov_D6	-0.7320349331
3420	BP_WL9_NF_cov_D8	-0.7320349331
3358	BP_WL9_F.2_cov_D6	-0.7318670352
3360	BP_WL9_F.2_cov_D8	-0.7318670352
658	BP_WL15_NF_cov_D6	-0.7316991372
660	BP_WL15_NF_cov_D8	-0.7316991372
2482	BP_WL42_F.8_cov_D0	-0.7316991372
2484	BP_WL42_F.8_cov_D2	-0.7316991372
2512	BP_WL42_F.2_cov_D0	-0.7316991372
2514	BP_WL42_F.2_cov_D2	-0.7316991372
2542	BP_WL42_F.1_cov_D0	-0.7316991372
2544	BP_WL42_F.1_cov_D2	-0.7316991372
2572	BP_WL42_NF_cov_D0	-0.7316991372
2574	BP_WL42_NF_cov_D2	-0.7316991372
598	BP_WL15_F.2_cov_D6	-0.7316540722
58	BP__NF_cov_D6	-0.7315312393
178	BP_WL11_NF_cov_D6	-0.7315312393
3208	BP_WL7_F.8_cov_D6	-0.7315312393
3210	BP_WL7_F.8_cov_D8	-0.7315312393
3328	BP_WL9_F.8_cov_D6	-0.7315312393
3330	BP_WL9_F.8_cov_D8	-0.7315312393
3388	BP_WL9_F.1_cov_D6	-0.7315312393
3390	BP_WL9_F.1_cov_D8	-0.7315312393
4339	NB__NF_tr_D7	-0.7315312393
4341	NB__NF_tr_D9	-0.7315312393
28	BP__F.2_cov_D6	-0.7313633414
30	BP__F.2_cov_D8	-0.7313633414
60	BP__NF_cov_D8	-0.7313633414
118	BP_WL11_F.2_cov_D6	-0.7313633414
120	BP_WL11_F.2_cov_D8	-0.7313633414
180	BP_WL11_NF_cov_D8	-0.7313633414
568	BP_WL15_F.8_cov_D6	-0.7313633414
570	BP_WL15_F.8_cov_D8	-0.7313633414
628	BP_WL15_F.1_cov_D6	-0.7313633414
630	BP_WL15_F.1_cov_D8	-0.7313633414
718	BP_WL16_F.2_cov_D6	-0.7313633414
720	BP_WL16_F.2_cov_D8	-0.7313633414
748	BP_WL16_F.1_cov_D6	-0.7313633414
750	BP_WL16_F.1_cov_D8	-0.7313633414
2969	BP_WL48_F.8_cov_D7	-0.7313633414
2971	BP_WL48_F.8_cov_D9	-0.7313633414
2999	BP_WL48_F.2_cov_D7	-0.7313633414
3001	BP_WL48_F.2_cov_D9	-0.7313633414
3029	BP_WL48_F.1_cov_D7	-0.7313633414
3031	BP_WL48_F.1_cov_D9	-0.7313633414
3059	BP_WL48_NF_cov_D7	-0.7313633414
3061	BP_WL48_NF_cov_D9	-0.7313633414
88	BP_WL11_F.8_cov_D6	-0.7311954435
90	BP_WL11_F.8_cov_D8	-0.7311954435
600	BP_WL15_F.2_cov_D8	-0.7311954435
3749	BT_ms30.id50_F.2_cov_D7	-0.7311954435
3751	BT_ms30.id50_F.2_cov_D9	-0.7311954435
688	BP_WL16_F.8_cov_D6	-0.7310275456
690	BP_WL16_F.8_cov_D8	-0.7310275456
1518	BP_WL26_F.8_tr_D6	-0.7310275456
1520	BP_WL26_F.8_tr_D8	-0.7310275456
3669	BT_ms0.id0.TS8_F.2_gr_D7	-0.7310275456
3671	BT_ms0.id0.TS8_F.2_gr_D9	-0.7310275456
4312	NB__F.2_cov_D0	-0.7310275456
4314	NB__F.2_cov_D2	-0.7310275456
148	BP_WL11_F.1_cov_D6	-0.7308596476
150	BP_WL11_F.1_cov_D8	-0.7308596476
1548	BP_WL26_F.2_tr_D6	-0.7308596476
1550	BP_WL26_F.2_tr_D8	-0.7308596476
1578	BP_WL26_F.1_tr_D6	-0.7308596476
1580	BP_WL26_F.1_tr_D8	-0.7308596476
1608	BP_WL26_NF_tr_D6	-0.7308596476
1610	BP_WL26_NF_tr_D8	-0.7308596476
2849	BP_WL46_F.8_cov_D7	-0.7308596476
2851	BP_WL46_F.8_cov_D9	-0.7308596476
2879	BP_WL46_F.2_cov_D7	-0.7308596476
2881	BP_WL46_F.2_cov_D9	-0.7308596476
2909	BP_WL46_F.1_cov_D7	-0.7308596476
2911	BP_WL46_F.1_cov_D9	-0.7308596476
2939	BP_WL46_NF_cov_D7	-0.7308596476
2941	BP_WL46_NF_cov_D9	-0.7308596476
4342	NB__NF_cov_D0	-0.7308596476
208	BP_WL12_F.8_cov_D6	-0.7306917497
210	BP_WL12_F.8_cov_D8	-0.7306917497
448	BP_WL14_F.8_cov_D6	-0.7306917497
450	BP_WL14_F.8_cov_D8	-0.7306917497
778	BP_WL16_NF_cov_D6	-0.7306917497
780	BP_WL16_NF_cov_D8	-0.7306917497
3742	BT_ms30.id50_F.2_cov_D0	-0.7306917497
3744	BT_ms30.id50_F.2_cov_D2	-0.7306917497
4344	NB__NF_cov_D2	-0.7306917497
388	BP_WL13_F.1_cov_D6	-0.7305238518
390	BP_WL13_F.1_cov_D8	-0.7305238518
478	BP_WL14_F.2_cov_D6	-0.7305238518
480	BP_WL14_F.2_cov_D8	-0.7305238518
538	BP_WL14_NF_cov_D6	-0.7305238518
540	BP_WL14_NF_cov_D8	-0.7305238518
1999	BP_WL34_F.8_tr_D7	-0.7305238518
2001	BP_WL34_F.8_tr_D9	-0.7305238518
2029	BP_WL34_F.2_tr_D7	-0.7305238518
2031	BP_WL34_F.2_tr_D9	-0.7305238518
2059	BP_WL34_F.1_tr_D7	-0.7305238518
2061	BP_WL34_F.1_tr_D9	-0.7305238518
2089	BP_WL34_NF_tr_D7	-0.7305238518
2091	BP_WL34_NF_tr_D9	-0.7305238518
3089	BP_WL50_F.8_cov_D7	-0.7305238518
3091	BP_WL50_F.8_cov_D9	-0.7305238518
3119	BP_WL50_F.2_cov_D7	-0.7305238518
3121	BP_WL50_F.2_cov_D9	-0.7305238518
3149	BP_WL50_F.1_cov_D7	-0.7305238518
3151	BP_WL50_F.1_cov_D9	-0.7305238518
3179	BP_WL50_NF_cov_D7	-0.7305238518
3181	BP_WL50_NF_cov_D9	-0.7305238518
3679	BT_ms0.id0.TS8_F.2_tr_D7	-0.7305238518
3681	BT_ms0.id0.TS8_F.2_tr_D9	-0.7305238518
3779	BT_ms30.id50_NF_cov_D7	-0.7305238518
3781	BT_ms30.id50_NF_cov_D9	-0.7305238518
238	BP_WL12_F.2_cov_D6	-0.7303559539
328	BP_WL13_F.8_cov_D6	-0.7303559539
330	BP_WL13_F.8_cov_D8	-0.7303559539
508	BP_WL14_F.1_cov_D6	-0.7303559539
510	BP_WL14_F.1_cov_D8	-0.7303559539
3699	BT_ms0.id0.TS8_NF_gr_D7	-0.7303559539
3701	BT_ms0.id0.TS8_NF_gr_D9	-0.7303559539
3772	BT_ms30.id50_NF_cov_D0	-0.7303559539
3774	BT_ms30.id50_NF_cov_D2	-0.7303559539
418	BP_WL13_NF_cov_D6	-0.7303026545
240	BP_WL12_F.2_cov_D8	-0.7302493519
420	BP_WL13_NF_cov_D8	-0.730188056
2729	BP_WL45_F.8_cov_D7	-0.730188056
2731	BP_WL45_F.8_cov_D9	-0.730188056
2759	BP_WL45_F.2_cov_D7	-0.730188056
2761	BP_WL45_F.2_cov_D9	-0.730188056
2789	BP_WL45_F.1_cov_D7	-0.730188056
2791	BP_WL45_F.1_cov_D9	-0.730188056
2819	BP_WL45_NF_cov_D7	-0.730188056
2821	BP_WL45_NF_cov_D9	-0.730188056
268	BP_WL12_F.1_cov_D6	-0.730020158
270	BP_WL12_F.1_cov_D8	-0.730020158
298	BP_WL12_NF_cov_D6	-0.730020158
300	BP_WL12_NF_cov_D8	-0.730020158
3922	MU_maxmatch.40_NF_cov_D0	-0.730020158
3924	MU_maxmatch.40_NF_cov_D2	-0.730020158
3928	MU_maxmatch.40_NF_cov_D6	-0.730020158
3930	MU_maxmatch.40_NF_cov_D8	-0.730020158
358	BP_WL13_F.2_cov_D6	-0.7298522601
360	BP_WL13_F.2_cov_D8	-0.7298522601
2119	BP_WL36_F.8_tr_D7	-0.7298522601
2121	BP_WL36_F.8_tr_D9	-0.7298522601
2149	BP_WL36_F.2_tr_D7	-0.7296843622
2151	BP_WL36_F.2_tr_D9	-0.7296843622
2179	BP_WL36_F.1_tr_D7	-0.7296843622
2181	BP_WL36_F.1_tr_D9	-0.7296843622
2209	BP_WL36_NF_tr_D7	-0.7296843622
2211	BP_WL36_NF_tr_D9	-0.7296843622
2609	BP_WL44_F.8_cov_D7	-0.7295164643
2611	BP_WL44_F.8_cov_D9	-0.7295164643
2639	BP_WL44_F.2_cov_D7	-0.7295164643
2641	BP_WL44_F.2_cov_D9	-0.7295164643
2669	BP_WL44_F.1_cov_D7	-0.7295164643
2671	BP_WL44_F.1_cov_D9	-0.7295164643
2699	BP_WL44_NF_cov_D7	-0.7295164643
2701	BP_WL44_NF_cov_D9	-0.7295164643
3709	BT_ms0.id0.TS8_NF_tr_D7	-0.7295164643
3711	BT_ms0.id0.TS8_NF_tr_D9	-0.7295164643
3925	MU_maxmatch.40_NF_cov_D3	-0.7295164643
3923	MU_maxmatch.40_NF_cov_D1	-0.7294097918
3929	MU_maxmatch.40_NF_cov_D7	-0.7294097918
2239	BP_WL38_F.8_tr_D7	-0.7293485664
2241	BP_WL38_F.8_tr_D9	-0.7293485664
2269	BP_WL38_F.2_tr_D7	-0.7293485664
2271	BP_WL38_F.2_tr_D9	-0.7293485664
2299	BP_WL38_F.1_tr_D7	-0.7293485664
2301	BP_WL38_F.1_tr_D9	-0.7293485664
2329	BP_WL38_NF_tr_D7	-0.7293485664
2331	BP_WL38_NF_tr_D9	-0.7293485664
3953	MU_maxmatch.44_NF_cov_D1	-0.7293485664
3955	MU_maxmatch.44_NF_cov_D3	-0.7293485664
3959	MU_maxmatch.44_NF_cov_D7	-0.7293485664
3961	MU_maxmatch.44_NF_cov_D9	-0.7293485664
1428	BP_WL24_F.2_tr_D6	-0.7291806684
1430	BP_WL24_F.2_tr_D8	-0.7291806684
1458	BP_WL24_F.1_tr_D6	-0.7291806684
1460	BP_WL24_F.1_tr_D8	-0.7291806684
1488	BP_WL24_NF_tr_D6	-0.7291806684
1490	BP_WL24_NF_tr_D8	-0.7291806684
3874	MU_maxmatch.30_NF_gr_D2	-0.7291806684
3880	MU_maxmatch.30_NF_gr_D8	-0.7291806684
3931	MU_maxmatch.40_NF_cov_D9	-0.7291806684
3842	MU_maxmatch.20_NF_gr_D0	-0.7290127705
3844	MU_maxmatch.20_NF_gr_D2	-0.7290127705
3848	MU_maxmatch.20_NF_gr_D6	-0.7290127705
3850	MU_maxmatch.20_NF_gr_D8	-0.7290127705
3872	MU_maxmatch.30_NF_gr_D0	-0.7290127705
3878	MU_maxmatch.30_NF_gr_D6	-0.7290127705
1398	BP_WL24_F.8_tr_D6	-0.7288448726
1400	BP_WL24_F.8_tr_D8	-0.7288448726
2489	BP_WL42_F.8_cov_D7	-0.7286769747
2491	BP_WL42_F.8_cov_D9	-0.7286769747
2519	BP_WL42_F.2_cov_D7	-0.7286769747
2521	BP_WL42_F.2_cov_D9	-0.7286769747
2549	BP_WL42_F.1_cov_D7	-0.7286769747
2551	BP_WL42_F.1_cov_D9	-0.7286769747
2579	BP_WL42_NF_cov_D7	-0.7286769747
2581	BP_WL42_NF_cov_D9	-0.7286769747
1759	BP_WL30_F.8_tr_D7	-0.7283411788
1761	BP_WL30_F.8_tr_D9	-0.7283411788
1789	BP_WL30_F.2_tr_D7	-0.7283411788
1791	BP_WL30_F.2_tr_D9	-0.7283411788
1819	BP_WL30_F.1_tr_D7	-0.7283411788
1821	BP_WL30_F.1_tr_D9	-0.7283411788
1849	BP_WL30_NF_tr_D7	-0.7283411788
1851	BP_WL30_NF_tr_D9	-0.7283411788
3691	BT_ms0.id0.TS8_F.2_cov_D9	-0.7276695872
3882	MU_maxmatch.30_NF_tr_D0	-0.7276695872
3884	MU_maxmatch.30_NF_tr_D2	-0.7276695872
3888	MU_maxmatch.30_NF_tr_D6	-0.7276695872
3890	MU_maxmatch.30_NF_tr_D8	-0.7276695872
1639	BP_WL28_F.8_tr_D7	-0.7275016892
1641	BP_WL28_F.8_tr_D9	-0.7275016892
1669	BP_WL28_F.2_tr_D7	-0.7275016892
1671	BP_WL28_F.2_tr_D9	-0.7275016892
1699	BP_WL28_F.1_tr_D7	-0.7275016892
1701	BP_WL28_F.1_tr_D9	-0.7275016892
1729	BP_WL28_NF_tr_D7	-0.7275016892
1731	BP_WL28_NF_tr_D9	-0.7275016892
1879	BP_WL32_F.8_tr_D7	-0.7275016892
1881	BP_WL32_F.8_tr_D9	-0.7275016892
1909	BP_WL32_F.2_tr_D7	-0.7275016892
1911	BP_WL32_F.2_tr_D9	-0.7275016892
1939	BP_WL32_F.1_tr_D7	-0.7275016892
1941	BP_WL32_F.1_tr_D9	-0.7275016892
1969	BP_WL32_NF_tr_D7	-0.7275016892
1971	BP_WL32_NF_tr_D9	-0.7275016892
3689	BT_ms0.id0.TS8_F.2_cov_D7	-0.7275016892
3892	MU_maxmatch.30_NF_cov_D0	-0.7275016892
3894	MU_maxmatch.30_NF_cov_D2	-0.7275016892
3898	MU_maxmatch.30_NF_cov_D6	-0.7275016892
3900	MU_maxmatch.30_NF_cov_D8	-0.7275016892
3852	MU_maxmatch.20_NF_tr_D0	-0.7269979955
3854	MU_maxmatch.20_NF_tr_D2	-0.7269979955
3858	MU_maxmatch.20_NF_tr_D6	-0.7269979955
3860	MU_maxmatch.20_NF_tr_D8	-0.7269979955
3883	MU_maxmatch.30_NF_tr_D1	-0.7269979955
3885	MU_maxmatch.30_NF_tr_D3	-0.7269979955
3889	MU_maxmatch.30_NF_tr_D7	-0.7269979955
3891	MU_maxmatch.30_NF_tr_D9	-0.7269979955
2952	BP_WL48_F.8_tr_D0	-0.7268300976
2954	BP_WL48_F.8_tr_D2	-0.7268300976
2982	BP_WL48_F.2_tr_D0	-0.7268300976
2984	BP_WL48_F.2_tr_D2	-0.7268300976
3012	BP_WL48_F.1_tr_D0	-0.7268300976
3014	BP_WL48_F.1_tr_D2	-0.7268300976
3042	BP_WL48_NF_tr_D0	-0.7268300976
3044	BP_WL48_NF_tr_D2	-0.7268300976
3288	BP_WL7_NF_tr_D6	-0.7266621996
3290	BP_WL7_NF_tr_D8	-0.7266621996
2369	BP_WL40_F.8_cov_D7	-0.7264943017
2371	BP_WL40_F.8_cov_D9	-0.7264943017
2399	BP_WL40_F.2_cov_D7	-0.7264943017
2401	BP_WL40_F.2_cov_D9	-0.7264943017
2429	BP_WL40_F.1_cov_D7	-0.7264943017
2431	BP_WL40_F.1_cov_D9	-0.7264943017
2459	BP_WL40_NF_cov_D7	-0.7264943017
2461	BP_WL40_NF_cov_D9	-0.7264943017
3258	BP_WL7_F.1_tr_D6	-0.7263264038
3260	BP_WL7_F.1_tr_D8	-0.7263264038
3875	MU_maxmatch.30_NF_gr_D3	-0.7263264038
3881	MU_maxmatch.30_NF_gr_D9	-0.7263264038
2832	BP_WL46_F.8_tr_D0	-0.7261585059
2834	BP_WL46_F.8_tr_D2	-0.7261585059
2862	BP_WL46_F.2_tr_D0	-0.7261585059
2864	BP_WL46_F.2_tr_D2	-0.7261585059
2892	BP_WL46_F.1_tr_D0	-0.7261585059
2894	BP_WL46_F.1_tr_D2	-0.7261585059
2922	BP_WL46_NF_tr_D0	-0.7261585059
2924	BP_WL46_NF_tr_D2	-0.7261585059
3682	BT_ms0.id0.TS8_F.2_cov_D0	-0.7261585059
3684	BT_ms0.id0.TS8_F.2_cov_D2	-0.7261585059
3873	MU_maxmatch.30_NF_gr_D1	-0.7261585059
3879	MU_maxmatch.30_NF_gr_D7	-0.7261585059
4349	NB__NF_cov_D7	-0.7261585059
3228	BP_WL7_F.2_tr_D6	-0.7259906079
3230	BP_WL7_F.2_tr_D8	-0.7259906079
4319	NB__F.2_cov_D7	-0.7259906079
4321	NB__F.2_cov_D9	-0.7259906079
48	BP__NF_tr_D6	-0.72582271
50	BP__NF_tr_D8	-0.72582271
168	BP_WL11_NF_tr_D6	-0.72582271
170	BP_WL11_NF_tr_D8	-0.72582271
3893	MU_maxmatch.30_NF_cov_D1	-0.72582271
3895	MU_maxmatch.30_NF_cov_D3	-0.72582271
3899	MU_maxmatch.30_NF_cov_D7	-0.72582271
3901	MU_maxmatch.30_NF_cov_D9	-0.72582271
4351	NB__NF_cov_D9	-0.72582271
3378	BP_WL9_F.1_tr_D6	-0.7256548121
3380	BP_WL9_F.1_tr_D8	-0.7256548121
3408	BP_WL9_NF_tr_D6	-0.7256548121
3410	BP_WL9_NF_tr_D8	-0.7256548121
3719	BT_ms0.id0.TS8_NF_cov_D7	-0.7254869142
3721	BT_ms0.id0.TS8_NF_cov_D9	-0.7254869142
1549	BP_WL26_F.2_tr_D7	-0.7253190163
1551	BP_WL26_F.2_tr_D9	-0.7253190163
1579	BP_WL26_F.1_tr_D7	-0.7253190163
1581	BP_WL26_F.1_tr_D9	-0.7253190163
1609	BP_WL26_NF_tr_D7	-0.7253190163
1611	BP_WL26_NF_tr_D9	-0.7253190163
3072	BP_WL50_F.8_tr_D0	-0.7253190163
3074	BP_WL50_F.8_tr_D2	-0.7253190163
3102	BP_WL50_F.2_tr_D0	-0.7253190163
3104	BP_WL50_F.2_tr_D2	-0.7253190163
3132	BP_WL50_F.1_tr_D0	-0.7253190163
3134	BP_WL50_F.1_tr_D2	-0.7253190163
3162	BP_WL50_NF_tr_D0	-0.7253190163
3164	BP_WL50_NF_tr_D2	-0.7253190163
1519	BP_WL26_F.8_tr_D7	-0.7251511183
1521	BP_WL26_F.8_tr_D9	-0.7251511183
2843	BP_WL46_F.8_cov_D1	-0.7249832204
2845	BP_WL46_F.8_cov_D3	-0.7249832204
2873	BP_WL46_F.2_cov_D1	-0.7249832204
2875	BP_WL46_F.2_cov_D3	-0.7249832204
2903	BP_WL46_F.1_cov_D1	-0.7249832204
2905	BP_WL46_F.1_cov_D3	-0.7249832204
2933	BP_WL46_NF_cov_D1	-0.7249832204
2935	BP_WL46_NF_cov_D3	-0.7249832204
3348	BP_WL9_F.2_tr_D6	-0.7249832204
3350	BP_WL9_F.2_tr_D8	-0.7249832204
2963	BP_WL48_F.8_cov_D1	-0.7248153225
2965	BP_WL48_F.8_cov_D3	-0.7248153225
2993	BP_WL48_F.2_cov_D1	-0.7248153225
2995	BP_WL48_F.2_cov_D3	-0.7248153225
3023	BP_WL48_F.1_cov_D1	-0.7248153225
3025	BP_WL48_F.1_cov_D3	-0.7248153225
3053	BP_WL48_NF_cov_D1	-0.7248153225
3055	BP_WL48_NF_cov_D3	-0.7248153225
18	BP__F.2_tr_D6	-0.7246474246
20	BP__F.2_tr_D8	-0.7246474246
108	BP_WL11_F.2_tr_D6	-0.7246474246
110	BP_WL11_F.2_tr_D8	-0.7246474246
3083	BP_WL50_F.8_cov_D1	-0.7246474246
3085	BP_WL50_F.8_cov_D3	-0.7246474246
3113	BP_WL50_F.2_cov_D1	-0.7246474246
3115	BP_WL50_F.2_cov_D3	-0.7246474246
3143	BP_WL50_F.1_cov_D1	-0.7246474246
3145	BP_WL50_F.1_cov_D3	-0.7246474246
3173	BP_WL50_NF_cov_D1	-0.7246474246
3175	BP_WL50_NF_cov_D3	-0.7246474246
138	BP_WL11_F.1_tr_D6	-0.7244795267
140	BP_WL11_F.1_tr_D8	-0.7244795267
1188	BP_WL20_F.2_tr_D6	-0.7244795267
1190	BP_WL20_F.2_tr_D8	-0.7244795267
1218	BP_WL20_F.1_tr_D6	-0.7244795267
1220	BP_WL20_F.1_tr_D8	-0.7244795267
1248	BP_WL20_NF_tr_D6	-0.7244795267
1250	BP_WL20_NF_tr_D8	-0.7244795267
2712	BP_WL45_F.8_tr_D0	-0.7244795267
2714	BP_WL45_F.8_tr_D2	-0.7244795267
2742	BP_WL45_F.2_tr_D0	-0.7244795267
2744	BP_WL45_F.2_tr_D2	-0.7244795267
2772	BP_WL45_F.1_tr_D0	-0.7244795267
2774	BP_WL45_F.1_tr_D2	-0.7244795267
2802	BP_WL45_NF_tr_D0	-0.7244795267
2804	BP_WL45_NF_tr_D2	-0.7244795267
230	BP_WL12_F.2_tr_D8	-0.7243116287
3318	BP_WL9_F.8_tr_D6	-0.7243116287
3320	BP_WL9_F.8_tr_D8	-0.7243116287
3712	BT_ms0.id0.TS8_NF_cov_D0	-0.7243116287
3714	BT_ms0.id0.TS8_NF_cov_D2	-0.7243116287
3722	BT_ms30.id50_F.2_gr_D0	-0.7243116287
3724	BT_ms30.id50_F.2_gr_D2	-0.7243116287
228	BP_WL12_F.2_tr_D6	-0.7242580757
258	BP_WL12_F.1_tr_D6	-0.7241437308
260	BP_WL12_F.1_tr_D8	-0.7241437308
1158	BP_WL20_F.8_tr_D6	-0.7241437308
1160	BP_WL20_F.8_tr_D8	-0.7241437308
78	BP_WL11_F.8_tr_D6	-0.7239758329
80	BP_WL11_F.8_tr_D8	-0.7239758329
288	BP_WL12_NF_tr_D6	-0.7239758329
290	BP_WL12_NF_tr_D8	-0.7239758329
1308	BP_WL22_F.2_tr_D6	-0.7239758329
1310	BP_WL22_F.2_tr_D8	-0.7239758329
1338	BP_WL22_F.1_tr_D6	-0.7239758329
1340	BP_WL22_F.1_tr_D8	-0.7239758329
2723	BP_WL45_F.8_cov_D1	-0.7239758329
2725	BP_WL45_F.8_cov_D3	-0.7239758329
2753	BP_WL45_F.2_cov_D1	-0.7239758329
2755	BP_WL45_F.2_cov_D3	-0.7239758329
2783	BP_WL45_F.1_cov_D1	-0.7239758329
2785	BP_WL45_F.1_cov_D3	-0.7239758329
2813	BP_WL45_NF_cov_D1	-0.7239758329
2815	BP_WL45_NF_cov_D3	-0.7239758329
3198	BP_WL7_F.8_tr_D6	-0.7239758329
3200	BP_WL7_F.8_tr_D8	-0.7239758329
1278	BP_WL22_F.8_tr_D6	-0.723807935
1280	BP_WL22_F.8_tr_D8	-0.723807935
1368	BP_WL22_NF_tr_D6	-0.723807935
1370	BP_WL22_NF_tr_D8	-0.723807935
2249	BP_WL38_F.8_cov_D7	-0.723807935
2251	BP_WL38_F.8_cov_D9	-0.723807935
2279	BP_WL38_F.2_cov_D7	-0.723807935
2281	BP_WL38_F.2_cov_D9	-0.723807935
2309	BP_WL38_F.1_cov_D7	-0.723807935
2311	BP_WL38_F.1_cov_D9	-0.723807935
2339	BP_WL38_NF_cov_D7	-0.723807935
2341	BP_WL38_NF_cov_D9	-0.723807935
380	BP_WL13_F.1_tr_D8	-0.7237543608
198	BP_WL12_F.8_tr_D6	-0.7236400371
200	BP_WL12_F.8_tr_D8	-0.7236400371
378	BP_WL13_F.1_tr_D6	-0.7236400371
408	BP_WL13_NF_tr_D6	-0.7236400371
410	BP_WL13_NF_tr_D8	-0.7236400371
2953	BP_WL48_F.8_tr_D1	-0.7236400371
2955	BP_WL48_F.8_tr_D3	-0.7236400371
2983	BP_WL48_F.2_tr_D1	-0.7236400371
2985	BP_WL48_F.2_tr_D3	-0.7236400371
3013	BP_WL48_F.1_tr_D1	-0.7236400371
3015	BP_WL48_F.1_tr_D3	-0.7236400371
3043	BP_WL48_NF_tr_D1	-0.7236400371
3045	BP_WL48_NF_tr_D3	-0.7236400371
1008	BP_WL18_NF_tr_D6	-0.7234721391
1010	BP_WL18_NF_tr_D8	-0.7234721391
1769	BP_WL30_F.8_cov_D7	-0.7234721391
1771	BP_WL30_F.8_cov_D9	-0.7234721391
2009	BP_WL34_F.8_cov_D7	-0.7234721391
2011	BP_WL34_F.8_cov_D9	-0.7234721391
468	BP_WL14_F.2_tr_D6	-0.7233042412
470	BP_WL14_F.2_tr_D8	-0.7233042412
498	BP_WL14_F.1_tr_D6	-0.7233042412
500	BP_WL14_F.1_tr_D8	-0.7233042412
1399	BP_WL24_F.8_tr_D7	-0.7233042412
1401	BP_WL24_F.8_tr_D9	-0.7233042412
1429	BP_WL24_F.2_tr_D7	-0.7233042412
1431	BP_WL24_F.2_tr_D9	-0.7233042412
1459	BP_WL24_F.1_tr_D7	-0.7233042412
1461	BP_WL24_F.1_tr_D9	-0.7233042412
1489	BP_WL24_NF_tr_D7	-0.7233042412
1491	BP_WL24_NF_tr_D9	-0.7233042412
348	BP_WL13_F.2_tr_D6	-0.7231363433
350	BP_WL13_F.2_tr_D8	-0.7231363433
1038	BP_WL19_F.8_tr_D6	-0.7231363433
1040	BP_WL19_F.8_tr_D8	-0.7231363433
1068	BP_WL19_F.2_tr_D6	-0.7231363433
1070	BP_WL19_F.2_tr_D8	-0.7231363433
1098	BP_WL19_F.1_tr_D6	-0.7231363433
1100	BP_WL19_F.1_tr_D8	-0.7231363433
1128	BP_WL19_NF_tr_D6	-0.7231363433
1130	BP_WL19_NF_tr_D8	-0.7231363433
2129	BP_WL36_F.8_cov_D7	-0.7231363433
2131	BP_WL36_F.8_cov_D9	-0.7231363433
2159	BP_WL36_F.2_cov_D7	-0.7231363433
2161	BP_WL36_F.2_cov_D9	-0.7231363433
2189	BP_WL36_F.1_cov_D7	-0.7231363433
2191	BP_WL36_F.1_cov_D9	-0.7231363433
2219	BP_WL36_NF_cov_D7	-0.7231363433
2221	BP_WL36_NF_cov_D9	-0.7231363433
2833	BP_WL46_F.8_tr_D1	-0.7231363433
2835	BP_WL46_F.8_tr_D3	-0.7231363433
2863	BP_WL46_F.2_tr_D1	-0.7231363433
2865	BP_WL46_F.2_tr_D3	-0.7231363433
2893	BP_WL46_F.1_tr_D1	-0.7231363433
2895	BP_WL46_F.1_tr_D3	-0.7231363433
2923	BP_WL46_NF_tr_D1	-0.7231363433
2925	BP_WL46_NF_tr_D3	-0.7231363433
1889	BP_WL32_F.8_cov_D7	-0.7229684454
1891	BP_WL32_F.8_cov_D9	-0.7229684454
2039	BP_WL34_F.2_cov_D7	-0.7229684454
2041	BP_WL34_F.2_cov_D9	-0.7229684454
2069	BP_WL34_F.1_cov_D7	-0.7229684454
2071	BP_WL34_F.1_cov_D9	-0.7229684454
2099	BP_WL34_NF_cov_D7	-0.7229684454
2101	BP_WL34_NF_cov_D9	-0.7229684454
1799	BP_WL30_F.2_cov_D7	-0.7228005475
1801	BP_WL30_F.2_cov_D9	-0.7228005475
1829	BP_WL30_F.1_cov_D7	-0.7228005475
1831	BP_WL30_F.1_cov_D9	-0.7228005475
1859	BP_WL30_NF_cov_D7	-0.7228005475
1861	BP_WL30_NF_cov_D9	-0.7228005475
3752	BT_ms30.id50_NF_gr_D0	-0.7228005475
3754	BT_ms30.id50_NF_gr_D2	-0.7228005475
528	BP_WL14_NF_tr_D6	-0.7226326495
530	BP_WL14_NF_tr_D8	-0.7226326495
978	BP_WL18_F.1_tr_D6	-0.7226326495
980	BP_WL18_F.1_tr_D8	-0.7226326495
1919	BP_WL32_F.2_cov_D7	-0.7226326495
1921	BP_WL32_F.2_cov_D9	-0.7226326495
1949	BP_WL32_F.1_cov_D7	-0.7226326495
1951	BP_WL32_F.1_cov_D9	-0.7226326495
1979	BP_WL32_NF_cov_D7	-0.7226326495
1981	BP_WL32_NF_cov_D9	-0.7226326495
918	BP_WL18_F.8_tr_D6	-0.7224647516
920	BP_WL18_F.8_tr_D8	-0.7224647516
3073	BP_WL50_F.8_tr_D1	-0.7224647516
3075	BP_WL50_F.8_tr_D3	-0.7224647516
3103	BP_WL50_F.2_tr_D1	-0.7224647516
3105	BP_WL50_F.2_tr_D3	-0.7224647516
3133	BP_WL50_F.1_tr_D1	-0.7224647516
3135	BP_WL50_F.1_tr_D3	-0.7224647516
3163	BP_WL50_NF_tr_D1	-0.7224647516
3165	BP_WL50_NF_tr_D3	-0.7224647516
3379	BP_WL9_F.1_tr_D7	-0.7224647516
3381	BP_WL9_F.1_tr_D9	-0.7224647516
318	BP_WL13_F.8_tr_D6	-0.7222968537
320	BP_WL13_F.8_tr_D8	-0.7222968537
2713	BP_WL45_F.8_tr_D1	-0.7222968537
2715	BP_WL45_F.8_tr_D3	-0.7222968537
2743	BP_WL45_F.2_tr_D1	-0.7222968537
2745	BP_WL45_F.2_tr_D3	-0.7222968537
2773	BP_WL45_F.1_tr_D1	-0.7222968537
2775	BP_WL45_F.1_tr_D3	-0.7222968537
2803	BP_WL45_NF_tr_D1	-0.7222968537
2805	BP_WL45_NF_tr_D3	-0.7222968537
4142	MU_mumreference.20_NF_gr_D0	-0.7222968537
4144	MU_mumreference.20_NF_gr_D2	-0.7222968537
4148	MU_mumreference.20_NF_gr_D6	-0.7222968537
4150	MU_mumreference.20_NF_gr_D8	-0.7222968537
49	BP__NF_tr_D7	-0.7221289558
51	BP__NF_tr_D9	-0.7221289558
169	BP_WL11_NF_tr_D7	-0.7221289558
171	BP_WL11_NF_tr_D9	-0.7221289558
828	BP_WL17_F.2_tr_D6	-0.7221289558
830	BP_WL17_F.2_tr_D8	-0.7221289558
858	BP_WL17_F.1_tr_D6	-0.7221289558
860	BP_WL17_F.1_tr_D8	-0.7221289558
948	BP_WL18_F.2_tr_D6	-0.7221289558
950	BP_WL18_F.2_tr_D8	-0.7221289558
798	BP_WL17_F.8_tr_D6	-0.7219610579
800	BP_WL17_F.8_tr_D8	-0.7219610579
888	BP_WL17_NF_tr_D6	-0.7219610579
890	BP_WL17_NF_tr_D8	-0.7219610579
1679	BP_WL28_F.2_cov_D7	-0.7219610579
1681	BP_WL28_F.2_cov_D9	-0.7219610579
1709	BP_WL28_F.1_cov_D7	-0.7219610579
1711	BP_WL28_F.1_cov_D9	-0.7219610579
1739	BP_WL28_NF_cov_D7	-0.7219610579
1741	BP_WL28_NF_cov_D9	-0.7219610579
3259	BP_WL7_F.1_tr_D7	-0.7219610579
3261	BP_WL7_F.1_tr_D9	-0.7219610579
139	BP_WL11_F.1_tr_D7	-0.7217931599
141	BP_WL11_F.1_tr_D9	-0.7217931599
438	BP_WL14_F.8_tr_D6	-0.7217931599
440	BP_WL14_F.8_tr_D8	-0.7217931599
708	BP_WL16_F.2_tr_D6	-0.7217931599
710	BP_WL16_F.2_tr_D8	-0.7217931599
738	BP_WL16_F.1_tr_D6	-0.7217931599
740	BP_WL16_F.1_tr_D8	-0.7217931599
2603	BP_WL44_F.8_cov_D1	-0.7217931599
2605	BP_WL44_F.8_cov_D3	-0.7217931599
2633	BP_WL44_F.2_cov_D1	-0.7217931599
2635	BP_WL44_F.2_cov_D3	-0.7217931599
2663	BP_WL44_F.1_cov_D1	-0.7217931599
2665	BP_WL44_F.1_cov_D3	-0.7217931599
2693	BP_WL44_NF_cov_D1	-0.7217931599
2695	BP_WL44_NF_cov_D3	-0.7217931599
3289	BP_WL7_NF_tr_D7	-0.7217931599
3291	BP_WL7_NF_tr_D9	-0.7217931599
3845	MU_maxmatch.20_NF_gr_D3	-0.7217931599
3851	MU_maxmatch.20_NF_gr_D9	-0.7217931599
19	BP__F.2_tr_D7	-0.721625262
21	BP__F.2_tr_D9	-0.721625262
109	BP_WL11_F.2_tr_D7	-0.721625262
111	BP_WL11_F.2_tr_D9	-0.721625262
678	BP_WL16_F.8_tr_D6	-0.721625262
680	BP_WL16_F.8_tr_D8	-0.721625262
1649	BP_WL28_F.8_cov_D7	-0.721625262
1651	BP_WL28_F.8_cov_D9	-0.721625262
3409	BP_WL9_NF_tr_D7	-0.721625262
3411	BP_WL9_NF_tr_D9	-0.721625262
3349	BP_WL9_F.2_tr_D7	-0.7214573641
3351	BP_WL9_F.2_tr_D9	-0.7214573641
3762	BT_ms30.id50_NF_tr_D0	-0.7214573641
3764	BT_ms30.id50_NF_tr_D2	-0.7214573641
3843	MU_maxmatch.20_NF_gr_D1	-0.7214573641
3849	MU_maxmatch.20_NF_gr_D7	-0.7214573641
3229	BP_WL7_F.2_tr_D7	-0.7212894662
3231	BP_WL7_F.2_tr_D9	-0.7212894662
4152	MU_mumreference.20_NF_tr_D0	-0.7212894662
4154	MU_mumreference.20_NF_tr_D2	-0.7212894662
4158	MU_mumreference.20_NF_tr_D6	-0.7212894662
4160	MU_mumreference.20_NF_tr_D8	-0.7212894662
4332	NB__NF_tr_D0	-0.7212894662
4334	NB__NF_tr_D2	-0.7212894662
79	BP_WL11_F.8_tr_D7	-0.7211215683
81	BP_WL11_F.8_tr_D9	-0.7211215683
588	BP_WL15_F.2_tr_D6	-0.7211215683
590	BP_WL15_F.2_tr_D8	-0.7211215683
618	BP_WL15_F.1_tr_D6	-0.7211215683
620	BP_WL15_F.1_tr_D8	-0.7211215683
768	BP_WL16_NF_tr_D6	-0.7211215683
770	BP_WL16_NF_tr_D8	-0.7211215683
648	BP_WL15_NF_tr_D6	-0.7209536703
650	BP_WL15_NF_tr_D8	-0.7209536703
3732	BT_ms30.id50_F.2_tr_D0	-0.7209536703
3734	BT_ms30.id50_F.2_tr_D2	-0.7209536703
2592	BP_WL44_F.8_tr_D0	-0.7207857724
2594	BP_WL44_F.8_tr_D2	-0.7207857724
2622	BP_WL44_F.2_tr_D0	-0.7207857724
2624	BP_WL44_F.2_tr_D2	-0.7207857724
2652	BP_WL44_F.1_tr_D0	-0.7207857724
2654	BP_WL44_F.1_tr_D2	-0.7207857724
2682	BP_WL44_NF_tr_D0	-0.7207857724
2684	BP_WL44_NF_tr_D2	-0.7207857724
3862	MU_maxmatch.20_NF_cov_D0	-0.7206178745
3864	MU_maxmatch.20_NF_cov_D2	-0.7206178745
3868	MU_maxmatch.20_NF_cov_D6	-0.7206178745
3870	MU_maxmatch.20_NF_cov_D8	-0.7206178745
4302	NB__F.2_tr_D0	-0.7206178745
4304	NB__F.2_tr_D2	-0.7206178745
3199	BP_WL7_F.8_tr_D7	-0.7204499766
3201	BP_WL7_F.8_tr_D9	-0.7204499766
3319	BP_WL9_F.8_tr_D7	-0.7204499766
3321	BP_WL9_F.8_tr_D9	-0.7204499766
289	BP_WL12_NF_tr_D7	-0.7202820787
291	BP_WL12_NF_tr_D9	-0.7202820787
3853	MU_maxmatch.20_NF_tr_D1	-0.7202820787
3855	MU_maxmatch.20_NF_tr_D3	-0.7202820787
3859	MU_maxmatch.20_NF_tr_D7	-0.7202820787
3861	MU_maxmatch.20_NF_tr_D9	-0.7202820787
2362	BP_WL40_F.8_cov_D0	-0.7201141807
2364	BP_WL40_F.8_cov_D2	-0.7201141807
2392	BP_WL40_F.2_cov_D0	-0.7201141807
2394	BP_WL40_F.2_cov_D2	-0.7201141807
2422	BP_WL40_F.1_cov_D0	-0.7201141807
2424	BP_WL40_F.1_cov_D2	-0.7201141807
2452	BP_WL40_NF_cov_D0	-0.7201141807
2454	BP_WL40_NF_cov_D2	-0.7201141807
558	BP_WL15_F.8_tr_D6	-0.7199462828
560	BP_WL15_F.8_tr_D8	-0.7199462828
1529	BP_WL26_F.8_cov_D7	-0.7199462828
1531	BP_WL26_F.8_cov_D9	-0.7199462828
259	BP_WL12_F.1_tr_D7	-0.7197783849
261	BP_WL12_F.1_tr_D9	-0.7197783849
1559	BP_WL26_F.2_cov_D7	-0.7197783849
1561	BP_WL26_F.2_cov_D9	-0.7197783849
1589	BP_WL26_F.1_cov_D7	-0.7197783849
1591	BP_WL26_F.1_cov_D9	-0.7197783849
1619	BP_WL26_NF_cov_D7	-0.7197783849
1621	BP_WL26_NF_cov_D9	-0.7197783849
3992	MU_mum20_NF_gr_D0	-0.7197783849
3994	MU_mum20_NF_gr_D2	-0.7197783849
3998	MU_mum20_NF_gr_D6	-0.7197783849
4000	MU_mum20_NF_gr_D8	-0.7197783849
1159	BP_WL20_F.8_tr_D7	-0.719610487
1161	BP_WL20_F.8_tr_D9	-0.719610487
1219	BP_WL20_F.1_tr_D7	-0.719610487
1221	BP_WL20_F.1_tr_D9	-0.719610487
4002	MU_mum20_NF_tr_D0	-0.719610487
4004	MU_mum20_NF_tr_D2	-0.719610487
4008	MU_mum20_NF_tr_D6	-0.719610487
4010	MU_mum20_NF_tr_D8	-0.719610487
199	BP_WL12_F.8_tr_D7	-0.7194425891
201	BP_WL12_F.8_tr_D9	-0.7194425891
229	BP_WL12_F.2_tr_D7	-0.7192746911
231	BP_WL12_F.2_tr_D9	-0.7192746911
409	BP_WL13_NF_tr_D7	-0.7192746911
411	BP_WL13_NF_tr_D9	-0.7192746911
1189	BP_WL20_F.2_tr_D7	-0.7192746911
1191	BP_WL20_F.2_tr_D9	-0.7192746911
1249	BP_WL20_NF_tr_D7	-0.7191067932
1251	BP_WL20_NF_tr_D9	-0.7191067932
2483	BP_WL42_F.8_cov_D1	-0.7191067932
2485	BP_WL42_F.8_cov_D3	-0.7191067932
2513	BP_WL42_F.2_cov_D1	-0.7191067932
2515	BP_WL42_F.2_cov_D3	-0.7191067932
2543	BP_WL42_F.1_cov_D1	-0.7191067932
2545	BP_WL42_F.1_cov_D3	-0.7191067932
2573	BP_WL42_NF_cov_D1	-0.7191067932
2575	BP_WL42_NF_cov_D3	-0.7191067932
4012	MU_mum20_NF_cov_D0	-0.7191067932
4018	MU_mum20_NF_cov_D6	-0.7191067932
379	BP_WL13_F.1_tr_D7	-0.7187709974
381	BP_WL13_F.1_tr_D9	-0.7187709974
529	BP_WL14_NF_tr_D7	-0.7187709974
531	BP_WL14_NF_tr_D9	-0.7187709974
1069	BP_WL19_F.2_tr_D7	-0.7187709974
1071	BP_WL19_F.2_tr_D9	-0.7187709974
1099	BP_WL19_F.1_tr_D7	-0.7187709974
1101	BP_WL19_F.1_tr_D9	-0.7187709974
3773	BT_ms30.id50_NF_cov_D1	-0.7187709974
3775	BT_ms30.id50_NF_cov_D3	-0.7187709974
4014	MU_mum20_NF_cov_D2	-0.7187709974
4020	MU_mum20_NF_cov_D8	-0.7187709974
349	BP_WL13_F.2_tr_D7	-0.7186030995
351	BP_WL13_F.2_tr_D9	-0.7186030995
1009	BP_WL18_NF_tr_D7	-0.7186030995
1011	BP_WL18_NF_tr_D9	-0.7186030995
1039	BP_WL19_F.8_tr_D7	-0.7186030995
1041	BP_WL19_F.8_tr_D9	-0.7186030995
1129	BP_WL19_NF_tr_D7	-0.7186030995
1131	BP_WL19_NF_tr_D9	-0.7186030995
3743	BT_ms30.id50_F.2_cov_D1	-0.7186030995
3745	BT_ms30.id50_F.2_cov_D3	-0.7186030995
919	BP_WL18_F.8_tr_D7	-0.7184352015
921	BP_WL18_F.8_tr_D9	-0.7184352015
949	BP_WL18_F.2_tr_D7	-0.7184352015
951	BP_WL18_F.2_tr_D9	-0.7184352015
979	BP_WL18_F.1_tr_D7	-0.7184352015
981	BP_WL18_F.1_tr_D9	-0.7184352015
3723	BT_ms30.id50_F.2_gr_D1	-0.7184352015
1439	BP_WL24_F.2_cov_D7	-0.7182673036
1441	BP_WL24_F.2_cov_D9	-0.7182673036
1469	BP_WL24_F.1_cov_D7	-0.7182673036
1471	BP_WL24_F.1_cov_D9	-0.7182673036
1499	BP_WL24_NF_cov_D7	-0.7182673036
1501	BP_WL24_NF_cov_D9	-0.7182673036
2593	BP_WL44_F.8_tr_D1	-0.7182673036
2595	BP_WL44_F.8_tr_D3	-0.7182673036
2623	BP_WL44_F.2_tr_D1	-0.7182673036
2625	BP_WL44_F.2_tr_D3	-0.7182673036
2653	BP_WL44_F.1_tr_D1	-0.7182673036
2655	BP_WL44_F.1_tr_D3	-0.7182673036
2683	BP_WL44_NF_tr_D1	-0.7182673036
2685	BP_WL44_NF_tr_D3	-0.7182673036
319	BP_WL13_F.8_tr_D7	-0.7180994057
321	BP_WL13_F.8_tr_D9	-0.7180994057
2950	BP_WL48_F.8_gr_D8	-0.7180994057
2980	BP_WL48_F.2_gr_D8	-0.7180994057
3010	BP_WL48_F.1_gr_D8	-0.7180994057
3040	BP_WL48_NF_gr_D8	-0.7180994057
3070	BP_WL50_F.8_gr_D8	-0.7180994057
3100	BP_WL50_F.2_gr_D8	-0.7180994057
3130	BP_WL50_F.1_gr_D8	-0.7180994057
3160	BP_WL50_NF_gr_D8	-0.7180994057
3725	BT_ms30.id50_F.2_gr_D3	-0.7180994057
3753	BT_ms30.id50_NF_gr_D1	-0.7180994057
3755	BT_ms30.id50_NF_gr_D3	-0.7180994057
439	BP_WL14_F.8_tr_D7	-0.7179315078
441	BP_WL14_F.8_tr_D9	-0.7179315078
1409	BP_WL24_F.8_cov_D7	-0.7179315078
1411	BP_WL24_F.8_cov_D9	-0.7179315078
2948	BP_WL48_F.8_gr_D6	-0.7179315078
2978	BP_WL48_F.2_gr_D6	-0.7179315078
3008	BP_WL48_F.1_gr_D6	-0.7179315078
3038	BP_WL48_NF_gr_D6	-0.7179315078
3068	BP_WL50_F.8_gr_D6	-0.7179315078
3098	BP_WL50_F.2_gr_D6	-0.7179315078
3128	BP_WL50_F.1_gr_D6	-0.7179315078
3158	BP_WL50_NF_gr_D6	-0.7179315078
469	BP_WL14_F.2_tr_D7	-0.7177636098
471	BP_WL14_F.2_tr_D9	-0.7177636098
499	BP_WL14_F.1_tr_D7	-0.7177636098
501	BP_WL14_F.1_tr_D9	-0.7177636098
3733	BT_ms30.id50_F.2_tr_D1	-0.7177636098
3735	BT_ms30.id50_F.2_tr_D3	-0.7177636098
3763	BT_ms30.id50_NF_tr_D1	-0.717427814
3765	BT_ms30.id50_NF_tr_D3	-0.717427814
3664	BT_ms0.id0.TS8_F.2_gr_D2	-0.7172599161
559	BP_WL15_F.8_tr_D7	-0.7170920182
561	BP_WL15_F.8_tr_D9	-0.7170920182
859	BP_WL17_F.1_tr_D7	-0.7170920182
861	BP_WL17_F.1_tr_D9	-0.7170920182
889	BP_WL17_NF_tr_D7	-0.7170920182
891	BP_WL17_NF_tr_D9	-0.7170920182
1279	BP_WL22_F.8_tr_D7	-0.7170920182
1281	BP_WL22_F.8_tr_D9	-0.7170920182
3662	BT_ms0.id0.TS8_F.2_gr_D0	-0.7170920182
3692	BT_ms0.id0.TS8_NF_gr_D0	-0.7170920182
3694	BT_ms0.id0.TS8_NF_gr_D2	-0.7170920182
589	BP_WL15_F.2_tr_D7	-0.7169241202
591	BP_WL15_F.2_tr_D9	-0.7169241202
619	BP_WL15_F.1_tr_D7	-0.7169241202
621	BP_WL15_F.1_tr_D9	-0.7169241202
829	BP_WL17_F.2_tr_D7	-0.7169241202
831	BP_WL17_F.2_tr_D9	-0.7169241202
1309	BP_WL22_F.2_tr_D7	-0.7169241202
1311	BP_WL22_F.2_tr_D9	-0.7169241202
1339	BP_WL22_F.1_tr_D7	-0.7169241202
1341	BP_WL22_F.1_tr_D9	-0.7169241202
1369	BP_WL22_NF_tr_D7	-0.7169241202
1371	BP_WL22_NF_tr_D9	-0.7169241202
649	BP_WL15_NF_tr_D7	-0.7167562223
651	BP_WL15_NF_tr_D9	-0.7167562223
2472	BP_WL42_F.8_tr_D0	-0.7165883244
2474	BP_WL42_F.8_tr_D2	-0.7165883244
2502	BP_WL42_F.2_tr_D0	-0.7165883244
2504	BP_WL42_F.2_tr_D2	-0.7165883244
2532	BP_WL42_F.1_tr_D0	-0.7165883244
2534	BP_WL42_F.1_tr_D2	-0.7165883244
2562	BP_WL42_NF_tr_D0	-0.7165883244
2564	BP_WL42_NF_tr_D2	-0.7165883244
799	BP_WL17_F.8_tr_D7	-0.7164204265
801	BP_WL17_F.8_tr_D9	-0.7164204265
2828	BP_WL46_F.8_gr_D6	-0.7164204265
2858	BP_WL46_F.2_gr_D6	-0.7164204265
2888	BP_WL46_F.1_gr_D6	-0.7164204265
2918	BP_WL46_NF_gr_D6	-0.7164204265
679	BP_WL16_F.8_tr_D7	-0.7162525286
681	BP_WL16_F.8_tr_D9	-0.7162525286
2830	BP_WL46_F.8_gr_D8	-0.7160846306
2860	BP_WL46_F.2_gr_D8	-0.7160846306
2890	BP_WL46_F.1_gr_D8	-0.7160846306
2920	BP_WL46_NF_gr_D8	-0.7160846306
3672	BT_ms0.id0.TS8_F.2_tr_D0	-0.7160846306
3674	BT_ms0.id0.TS8_F.2_tr_D2	-0.7160846306
4282	MU_mumreference.50_NF_cov_D0	-0.7160846306
4288	MU_mumreference.50_NF_cov_D6	-0.7160846306
769	BP_WL16_NF_tr_D7	-0.7159167327
771	BP_WL16_NF_tr_D9	-0.7159167327
4162	MU_mumreference.20_NF_cov_D0	-0.7159167327
4168	MU_mumreference.20_NF_cov_D6	-0.7159167327
709	BP_WL16_F.2_tr_D7	-0.7158690176
2473	BP_WL42_F.8_tr_D1	-0.7157488348
2475	BP_WL42_F.8_tr_D3	-0.7157488348
2503	BP_WL42_F.2_tr_D1	-0.7157488348
2505	BP_WL42_F.2_tr_D3	-0.7157488348
2533	BP_WL42_F.1_tr_D1	-0.7157488348
2535	BP_WL42_F.1_tr_D3	-0.7157488348
2563	BP_WL42_NF_tr_D1	-0.7157488348
2565	BP_WL42_NF_tr_D3	-0.7157488348
4164	MU_mumreference.20_NF_cov_D2	-0.7157488348
4170	MU_mumreference.20_NF_cov_D8	-0.7157488348
739	BP_WL16_F.1_tr_D7	-0.7155809369
741	BP_WL16_F.1_tr_D9	-0.7155809369
4284	MU_mumreference.50_NF_cov_D2	-0.7155809369
4290	MU_mumreference.50_NF_cov_D8	-0.7155809369
4303	NB__F.2_tr_D1	-0.7155809369
4305	NB__F.2_tr_D3	-0.7155809369
711	BP_WL16_F.2_tr_D9	-0.715413039
4313	NB__F.2_cov_D1	-0.715413039
4315	NB__F.2_cov_D3	-0.715413039
2708	BP_WL45_F.8_gr_D6	-0.715245141
2710	BP_WL45_F.8_gr_D8	-0.715245141
2738	BP_WL45_F.2_gr_D6	-0.715245141
2740	BP_WL45_F.2_gr_D8	-0.715245141
2768	BP_WL45_F.1_gr_D6	-0.715245141
2770	BP_WL45_F.1_gr_D8	-0.715245141
2798	BP_WL45_NF_gr_D6	-0.715245141
2800	BP_WL45_NF_gr_D8	-0.715245141
2122	BP_WL36_F.8_cov_D0	-0.7150772431
2124	BP_WL36_F.8_cov_D2	-0.7150772431
2152	BP_WL36_F.2_cov_D0	-0.7150772431
2154	BP_WL36_F.2_cov_D2	-0.7150772431
2182	BP_WL36_F.1_cov_D0	-0.7150772431
2184	BP_WL36_F.1_cov_D2	-0.7150772431
2212	BP_WL36_NF_cov_D0	-0.7150772431
2214	BP_WL36_NF_cov_D2	-0.7150772431
3702	BT_ms0.id0.TS8_NF_tr_D0	-0.7150772431
3704	BT_ms0.id0.TS8_NF_tr_D2	-0.7150772431
4143	MU_mumreference.20_NF_gr_D1	-0.7150772431
4145	MU_mumreference.20_NF_gr_D3	-0.7150772431
4149	MU_mumreference.20_NF_gr_D7	-0.7150772431
4151	MU_mumreference.20_NF_gr_D9	-0.7150772431
4262	MU_mumreference.50_NF_gr_D0	-0.7150772431
4264	MU_mumreference.50_NF_gr_D2	-0.7150772431
4268	MU_mumreference.50_NF_gr_D6	-0.7150772431
4270	MU_mumreference.50_NF_gr_D8	-0.7150772431
2242	BP_WL38_F.8_cov_D0	-0.7149093452
2244	BP_WL38_F.8_cov_D2	-0.7149093452
2272	BP_WL38_F.2_cov_D0	-0.7149093452
2274	BP_WL38_F.2_cov_D2	-0.7149093452
2302	BP_WL38_F.1_cov_D0	-0.7149093452
2304	BP_WL38_F.1_cov_D2	-0.7149093452
2332	BP_WL38_NF_cov_D0	-0.7149093452
2334	BP_WL38_NF_cov_D2	-0.7149093452
4272	MU_mumreference.50_NF_tr_D0	-0.7149093452
4274	MU_mumreference.50_NF_tr_D2	-0.7149093452
4278	MU_mumreference.50_NF_tr_D6	-0.7149093452
4280	MU_mumreference.50_NF_tr_D8	-0.7149093452
4333	NB__NF_tr_D1	-0.7149093452
4335	NB__NF_tr_D3	-0.7149093452
3299	BP_WL7_NF_cov_D7	-0.7147414473
3301	BP_WL7_NF_cov_D9	-0.7147414473
3993	MU_mum20_NF_gr_D1	-0.7145735494
3995	MU_mum20_NF_gr_D3	-0.7145735494
3999	MU_mum20_NF_gr_D7	-0.7145735494
4001	MU_mum20_NF_gr_D9	-0.7145735494
1199	BP_WL20_F.2_cov_D7	-0.7142377535
1201	BP_WL20_F.2_cov_D9	-0.7142377535
1229	BP_WL20_F.1_cov_D7	-0.7142377535
1231	BP_WL20_F.1_cov_D9	-0.7142377535
4172	MU_mumreference.30_NF_gr_D0	-0.7142377535
4174	MU_mumreference.30_NF_gr_D2	-0.7142377535
4178	MU_mumreference.30_NF_gr_D6	-0.7142377535
4180	MU_mumreference.30_NF_gr_D8	-0.7142377535
3419	BP_WL9_NF_cov_D7	-0.7140698556
3421	BP_WL9_NF_cov_D9	-0.7140698556
3863	MU_maxmatch.20_NF_cov_D1	-0.7139019577
3865	MU_maxmatch.20_NF_cov_D3	-0.7139019577
3869	MU_maxmatch.20_NF_cov_D7	-0.7139019577
3871	MU_maxmatch.20_NF_cov_D9	-0.7139019577
4132	MU_mum50_NF_cov_D0	-0.7138479677
1259	BP_WL20_NF_cov_D7	-0.7137340598
1261	BP_WL20_NF_cov_D9	-0.7137340598
4134	MU_mum50_NF_cov_D2	-0.7137340598
4138	MU_mum50_NF_cov_D6	-0.7137340598
4140	MU_mum50_NF_cov_D8	-0.7137340598
4153	MU_mumreference.20_NF_tr_D1	-0.7137340598
4155	MU_mumreference.20_NF_tr_D3	-0.7137340598
4159	MU_mumreference.20_NF_tr_D7	-0.7137340598
4161	MU_mumreference.20_NF_tr_D9	-0.7137340598
4252	MU_mumreference.44_NF_cov_D0	-0.7136800627
4258	MU_mumreference.44_NF_cov_D6	-0.7136800627
4232	MU_mumreference.44_NF_gr_D0	-0.7135661618
4234	MU_mumreference.44_NF_gr_D2	-0.7135661618
4238	MU_mumreference.44_NF_gr_D6	-0.7135661618
4240	MU_mumreference.44_NF_gr_D8	-0.7135661618
1169	BP_WL20_F.8_cov_D7	-0.7133982639
1171	BP_WL20_F.8_cov_D9	-0.7133982639
3683	BT_ms0.id0.TS8_F.2_cov_D1	-0.7133982639
3685	BT_ms0.id0.TS8_F.2_cov_D3	-0.7133982639
4013	MU_mum20_NF_cov_D1	-0.7133982639
4015	MU_mum20_NF_cov_D3	-0.7133982639
4019	MU_mum20_NF_cov_D7	-0.7133982639
4021	MU_mum20_NF_cov_D9	-0.7133982639
4203	MU_mumreference.40_NF_gr_D1	-0.7133982639
4209	MU_mumreference.40_NF_gr_D7	-0.7133982639
4343	NB__NF_cov_D1	-0.7133982639
4345	NB__NF_cov_D3	-0.7133982639
1289	BP_WL22_F.8_cov_D7	-0.713230366
1291	BP_WL22_F.8_cov_D9	-0.713230366
1319	BP_WL22_F.2_cov_D7	-0.713230366
1321	BP_WL22_F.2_cov_D9	-0.713230366
1349	BP_WL22_F.1_cov_D7	-0.713230366
1351	BP_WL22_F.1_cov_D9	-0.713230366
3389	BP_WL9_F.1_cov_D7	-0.713230366
3391	BP_WL9_F.1_cov_D9	-0.713230366
4003	MU_mum20_NF_tr_D1	-0.713230366
4005	MU_mum20_NF_tr_D3	-0.713230366
4009	MU_mum20_NF_tr_D7	-0.713230366
4011	MU_mum20_NF_tr_D9	-0.713230366
4205	MU_mumreference.40_NF_gr_D3	-0.713230366
4211	MU_mumreference.40_NF_gr_D9	-0.713230366
1379	BP_WL22_NF_cov_D7	-0.7130624681
1381	BP_WL22_NF_cov_D9	-0.7130624681
3359	BP_WL9_F.2_cov_D7	-0.7130624681
3361	BP_WL9_F.2_cov_D9	-0.7130624681
4023	MU_mum30_NF_gr_D1	-0.7130624681
4029	MU_mum30_NF_gr_D7	-0.7130624681
4263	MU_mumreference.50_NF_gr_D1	-0.7130624681
4265	MU_mumreference.50_NF_gr_D3	-0.7130624681
4269	MU_mumreference.50_NF_gr_D7	-0.7130624681
4271	MU_mumreference.50_NF_gr_D9	-0.7130624681
1019	BP_WL18_NF_cov_D7	-0.7128945702
1021	BP_WL18_NF_cov_D9	-0.7128945702
4233	MU_mumreference.44_NF_gr_D1	-0.7128945702
4239	MU_mumreference.44_NF_gr_D7	-0.7128945702
4253	MU_mumreference.44_NF_cov_D1	-0.7128945702
4259	MU_mumreference.44_NF_cov_D7	-0.7128945702
4192	MU_mumreference.30_NF_cov_D0	-0.7127865024
4198	MU_mumreference.30_NF_cov_D6	-0.7127865024
1139	BP_WL19_NF_cov_D7	-0.7127266722
1141	BP_WL19_NF_cov_D9	-0.7127266722
3239	BP_WL7_F.2_cov_D7	-0.7127266722
3241	BP_WL7_F.2_cov_D9	-0.7127266722
3269	BP_WL7_F.1_cov_D7	-0.7127266722
3271	BP_WL7_F.1_cov_D9	-0.7127266722
4022	MU_mum30_NF_gr_D0	-0.7127266722
4024	MU_mum30_NF_gr_D2	-0.7127266722
4025	MU_mum30_NF_gr_D3	-0.7127266722
4028	MU_mum30_NF_gr_D6	-0.7127266722
4030	MU_mum30_NF_gr_D8	-0.7127266722
4031	MU_mum30_NF_gr_D9	-0.7127266722
4044	MU_mum30_NF_cov_D2	-0.7127266722
4050	MU_mum30_NF_cov_D8	-0.7127266722
4112	MU_mum50_NF_gr_D0	-0.7127266722
4114	MU_mum50_NF_gr_D2	-0.7127266722
4118	MU_mum50_NF_gr_D6	-0.7127266722
4120	MU_mum50_NF_gr_D8	-0.7127266722
4225	MU_mumreference.40_NF_cov_D3	-0.7127266722
4231	MU_mumreference.40_NF_cov_D9	-0.7127266722
4254	MU_mumreference.44_NF_cov_D2	-0.7127266722
4260	MU_mumreference.44_NF_cov_D8	-0.7127266722
4052	MU_mum40_NF_gr_D0	-0.7125587743
4054	MU_mum40_NF_gr_D2	-0.7125587743
4058	MU_mum40_NF_gr_D6	-0.7125587743
4060	MU_mum40_NF_gr_D8	-0.7125587743
4194	MU_mumreference.30_NF_cov_D2	-0.7125587743
4200	MU_mumreference.30_NF_cov_D8	-0.7125587743
4223	MU_mumreference.40_NF_cov_D1	-0.7125587743
4229	MU_mumreference.40_NF_cov_D7	-0.7125587743
4235	MU_mumreference.44_NF_gr_D3	-0.7125587743
4241	MU_mumreference.44_NF_gr_D9	-0.7125587743
4242	MU_mumreference.44_NF_tr_D0	-0.7125587743
4244	MU_mumreference.44_NF_tr_D2	-0.7125587743
4248	MU_mumreference.44_NF_tr_D6	-0.7125587743
4250	MU_mumreference.44_NF_tr_D8	-0.7125587743
59	BP__NF_cov_D7	-0.7123908764
61	BP__NF_cov_D9	-0.7123908764
149	BP_WL11_F.1_cov_D7	-0.7123908764
151	BP_WL11_F.1_cov_D9	-0.7123908764
179	BP_WL11_NF_cov_D7	-0.7123908764
181	BP_WL11_NF_cov_D9	-0.7123908764
4042	MU_mum30_NF_cov_D0	-0.7123908764
4048	MU_mum30_NF_cov_D6	-0.7123908764
4122	MU_mum50_NF_tr_D0	-0.7123908764
4124	MU_mum50_NF_tr_D2	-0.7123908764
4128	MU_mum50_NF_tr_D6	-0.7123908764
4130	MU_mum50_NF_tr_D8	-0.7123908764
479	BP_WL14_F.2_cov_D7	-0.7122229785
481	BP_WL14_F.2_cov_D9	-0.7122229785
989	BP_WL18_F.1_cov_D7	-0.7122229785
991	BP_WL18_F.1_cov_D9	-0.7122229785
1049	BP_WL19_F.8_cov_D7	-0.7122229785
1051	BP_WL19_F.8_cov_D9	-0.7122229785
3713	BT_ms0.id0.TS8_NF_cov_D1	-0.7122229785
3715	BT_ms0.id0.TS8_NF_cov_D3	-0.7122229785
4043	MU_mum30_NF_cov_D1	-0.7122229785
4045	MU_mum30_NF_cov_D3	-0.7122229785
4049	MU_mum30_NF_cov_D7	-0.7122229785
4051	MU_mum30_NF_cov_D9	-0.7122229785
4079	MU_mum40_NF_cov_D7	-0.7122229785
4173	MU_mumreference.30_NF_gr_D1	-0.7122229785
4179	MU_mumreference.30_NF_gr_D7	-0.7122229785
4202	MU_mumreference.40_NF_gr_D0	-0.7122229785
4204	MU_mumreference.40_NF_gr_D2	-0.7122229785
4208	MU_mumreference.40_NF_gr_D6	-0.7122229785
4210	MU_mumreference.40_NF_gr_D8	-0.7122229785
4073	MU_mum40_NF_cov_D1	-0.712168918
4082	MU_mum44_NF_gr_D0	-0.7121148543
4088	MU_mum44_NF_gr_D6	-0.7121148543
89	BP_WL11_F.8_cov_D7	-0.7120550806
91	BP_WL11_F.8_cov_D9	-0.7120550806
929	BP_WL18_F.8_cov_D7	-0.7120550806
931	BP_WL18_F.8_cov_D9	-0.7120550806
959	BP_WL18_F.2_cov_D7	-0.7120550806
961	BP_WL18_F.2_cov_D9	-0.7120550806
1079	BP_WL19_F.2_cov_D7	-0.7120550806
1081	BP_WL19_F.2_cov_D9	-0.7120550806
1109	BP_WL19_F.1_cov_D7	-0.7120550806
1111	BP_WL19_F.1_cov_D9	-0.7120550806
2590	BP_WL44_F.8_gr_D8	-0.7120550806
2620	BP_WL44_F.2_gr_D8	-0.7120550806
2650	BP_WL44_F.1_gr_D8	-0.7120550806
2680	BP_WL44_NF_gr_D8	-0.7120550806
4182	MU_mumreference.30_NF_tr_D0	-0.7120550806
4184	MU_mumreference.30_NF_tr_D2	-0.7120550806
4188	MU_mumreference.30_NF_tr_D6	-0.7120550806
4190	MU_mumreference.30_NF_tr_D8	-0.7120550806
4212	MU_mumreference.40_NF_tr_D0	-0.7120550806
4214	MU_mumreference.40_NF_tr_D2	-0.7120550806
4218	MU_mumreference.40_NF_tr_D6	-0.7120550806
4220	MU_mumreference.40_NF_tr_D8	-0.7120550806
4255	MU_mumreference.44_NF_cov_D3	-0.7120550806
4261	MU_mumreference.44_NF_cov_D9	-0.7120550806
29	BP__F.2_cov_D7	-0.7118871826
31	BP__F.2_cov_D9	-0.7118871826
119	BP_WL11_F.2_cov_D7	-0.7118871826
121	BP_WL11_F.2_cov_D9	-0.7118871826
2588	BP_WL44_F.8_gr_D6	-0.7118871826
2618	BP_WL44_F.2_gr_D6	-0.7118871826
2648	BP_WL44_F.1_gr_D6	-0.7118871826
2678	BP_WL44_NF_gr_D6	-0.7118871826
4074	MU_mum40_NF_cov_D2	-0.7118871826
4075	MU_mum40_NF_cov_D3	-0.7118871826
4080	MU_mum40_NF_cov_D8	-0.7118871826
4081	MU_mum40_NF_cov_D9	-0.7118871826
4084	MU_mum44_NF_gr_D2	-0.7118871826
4090	MU_mum44_NF_gr_D8	-0.7118871826
4175	MU_mumreference.30_NF_gr_D3	-0.7118871826
4181	MU_mumreference.30_NF_gr_D9	-0.7118871826
4213	MU_mumreference.40_NF_tr_D1	-0.7118871826
4219	MU_mumreference.40_NF_tr_D7	-0.7118871826
449	BP_WL14_F.8_cov_D7	-0.7117192847
451	BP_WL14_F.8_cov_D9	-0.7117192847
509	BP_WL14_F.1_cov_D7	-0.7117192847
511	BP_WL14_F.1_cov_D9	-0.7117192847
539	BP_WL14_NF_cov_D7	-0.7117192847
541	BP_WL14_NF_cov_D9	-0.7117192847
2002	BP_WL34_F.8_cov_D0	-0.7117192847
2004	BP_WL34_F.8_cov_D2	-0.7117192847
2032	BP_WL34_F.2_cov_D0	-0.7117192847
2034	BP_WL34_F.2_cov_D2	-0.7117192847
2062	BP_WL34_F.1_cov_D0	-0.7117192847
2064	BP_WL34_F.1_cov_D2	-0.7117192847
2092	BP_WL34_NF_cov_D0	-0.7117192847
2094	BP_WL34_NF_cov_D2	-0.7117192847
3329	BP_WL9_F.8_cov_D7	-0.7117192847
3331	BP_WL9_F.8_cov_D9	-0.7117192847
4033	MU_mum30_NF_tr_D1	-0.7117192847
4035	MU_mum30_NF_tr_D3	-0.7117192847
4039	MU_mum30_NF_tr_D7	-0.7117192847
4041	MU_mum30_NF_tr_D9	-0.7117192847
4072	MU_mum40_NF_cov_D0	-0.7117192847
4078	MU_mum40_NF_cov_D6	-0.7117192847
419	BP_WL13_NF_cov_D7	-0.7115513868
421	BP_WL13_NF_cov_D9	-0.7115513868
4163	MU_mumreference.20_NF_cov_D1	-0.7115513868
4165	MU_mumreference.20_NF_cov_D3	-0.7115513868
4169	MU_mumreference.20_NF_cov_D7	-0.7115513868
4171	MU_mumreference.20_NF_cov_D9	-0.7115513868
4285	MU_mumreference.50_NF_cov_D3	-0.7115513868
4291	MU_mumreference.50_NF_cov_D9	-0.7115513868
2363	BP_WL40_F.8_cov_D1	-0.7113834889
2365	BP_WL40_F.8_cov_D3	-0.7113834889
2393	BP_WL40_F.2_cov_D1	-0.7113834889
2395	BP_WL40_F.2_cov_D3	-0.7113834889
2423	BP_WL40_F.1_cov_D1	-0.7113834889
2425	BP_WL40_F.1_cov_D3	-0.7113834889
2453	BP_WL40_NF_cov_D1	-0.7113834889
2455	BP_WL40_NF_cov_D3	-0.7113834889
3209	BP_WL7_F.8_cov_D7	-0.7113834889
3211	BP_WL7_F.8_cov_D9	-0.7113834889
4103	MU_mum44_NF_cov_D1	-0.7113834889
4109	MU_mum44_NF_cov_D7	-0.7113834889
4183	MU_mumreference.30_NF_tr_D1	-0.7113834889
4189	MU_mumreference.30_NF_tr_D7	-0.7113834889
4215	MU_mumreference.40_NF_tr_D3	-0.7113834889
4221	MU_mumreference.40_NF_tr_D9	-0.7113834889
4243	MU_mumreference.44_NF_tr_D1	-0.7113834889
4249	MU_mumreference.44_NF_tr_D7	-0.7113834889
4283	MU_mumreference.50_NF_cov_D1	-0.7113834889
4289	MU_mumreference.50_NF_cov_D7	-0.7113834889
239	BP_WL12_F.2_cov_D7	-0.711215591
241	BP_WL12_F.2_cov_D9	-0.711215591
389	BP_WL13_F.1_cov_D7	-0.711215591
391	BP_WL13_F.1_cov_D9	-0.711215591
4062	MU_mum40_NF_tr_D0	-0.711215591
4064	MU_mum40_NF_tr_D2	-0.711215591
4068	MU_mum40_NF_tr_D6	-0.711215591
4070	MU_mum40_NF_tr_D8	-0.711215591
4105	MU_mum44_NF_cov_D3	-0.711215591
4111	MU_mum44_NF_cov_D9	-0.711215591
4245	MU_mumreference.44_NF_tr_D3	-0.711215591
4251	MU_mumreference.44_NF_tr_D9	-0.711215591
209	BP_WL12_F.8_cov_D7	-0.711047693
211	BP_WL12_F.8_cov_D9	-0.711047693
269	BP_WL12_F.1_cov_D7	-0.711047693
271	BP_WL12_F.1_cov_D9	-0.711047693
329	BP_WL13_F.8_cov_D7	-0.711047693
331	BP_WL13_F.8_cov_D9	-0.711047693
359	BP_WL13_F.2_cov_D7	-0.711047693
361	BP_WL13_F.2_cov_D9	-0.711047693
4185	MU_mumreference.30_NF_tr_D3	-0.711047693
4191	MU_mumreference.30_NF_tr_D9	-0.711047693
4273	MU_mumreference.50_NF_tr_D1	-0.711047693
4275	MU_mumreference.50_NF_tr_D3	-0.711047693
4279	MU_mumreference.50_NF_tr_D7	-0.711047693
4281	MU_mumreference.50_NF_tr_D9	-0.711047693
299	BP_WL12_NF_cov_D7	-0.7108797951
301	BP_WL12_NF_cov_D9	-0.7108797951
4083	MU_mum44_NF_gr_D1	-0.7108797951
4085	MU_mum44_NF_gr_D3	-0.7108797951
4089	MU_mum44_NF_gr_D7	-0.7108797951
4091	MU_mum44_NF_gr_D9	-0.7108797951
4102	MU_mum44_NF_cov_D0	-0.7108797951
4104	MU_mum44_NF_cov_D2	-0.7108797951
4108	MU_mum44_NF_cov_D6	-0.7108797951
4110	MU_mum44_NF_cov_D8	-0.7108797951
4053	MU_mum40_NF_gr_D1	-0.7107118972
4055	MU_mum40_NF_gr_D3	-0.7107118972
4059	MU_mum40_NF_gr_D7	-0.7107118972
4061	MU_mum40_NF_gr_D9	-0.7107118972
659	BP_WL15_NF_cov_D7	-0.7106036462
661	BP_WL15_NF_cov_D9	-0.7106036462
569	BP_WL15_F.8_cov_D7	-0.7105439993
571	BP_WL15_F.8_cov_D9	-0.7105439993
2352	BP_WL40_F.8_tr_D0	-0.7105439993
2354	BP_WL40_F.8_tr_D2	-0.7105439993
2382	BP_WL40_F.2_tr_D0	-0.7105439993
2384	BP_WL40_F.2_tr_D2	-0.7105439993
2412	BP_WL40_F.1_tr_D0	-0.7105439993
2414	BP_WL40_F.1_tr_D2	-0.7105439993
2442	BP_WL40_NF_tr_D0	-0.7105439993
2444	BP_WL40_NF_tr_D2	-0.7105439993
4032	MU_mum30_NF_tr_D0	-0.7105439993
4034	MU_mum30_NF_tr_D2	-0.7105439993
4038	MU_mum30_NF_tr_D6	-0.7105439993
4040	MU_mum30_NF_tr_D8	-0.7105439993
4113	MU_mum50_NF_gr_D1	-0.7105439993
4115	MU_mum50_NF_gr_D3	-0.7105439993
4119	MU_mum50_NF_gr_D7	-0.7105439993
4121	MU_mum50_NF_gr_D9	-0.7105439993
4222	MU_mumreference.40_NF_cov_D0	-0.7105439993
4228	MU_mumreference.40_NF_cov_D6	-0.7105439993
599	BP_WL15_F.2_cov_D7	-0.7103761013
601	BP_WL15_F.2_cov_D9	-0.7103761013
629	BP_WL15_F.1_cov_D7	-0.7103761013
631	BP_WL15_F.1_cov_D9	-0.7103761013
809	BP_WL17_F.8_cov_D7	-0.7103761013
811	BP_WL17_F.8_cov_D9	-0.7103761013
4092	MU_mum44_NF_tr_D0	-0.7103761013
4094	MU_mum44_NF_tr_D2	-0.7103761013
4098	MU_mum44_NF_tr_D6	-0.7103761013
4100	MU_mum44_NF_tr_D8	-0.7103761013
839	BP_WL17_F.2_cov_D7	-0.7102082034
841	BP_WL17_F.2_cov_D9	-0.7102082034
3673	BT_ms0.id0.TS8_F.2_tr_D1	-0.7102082034
3675	BT_ms0.id0.TS8_F.2_tr_D3	-0.7102082034
4135	MU_mum50_NF_cov_D3	-0.7102082034
4141	MU_mum50_NF_cov_D9	-0.7102082034
4133	MU_mum50_NF_cov_D1	-0.7100403055
4139	MU_mum50_NF_cov_D7	-0.7100403055
689	BP_WL16_F.8_cov_D7	-0.7098724076
691	BP_WL16_F.8_cov_D9	-0.7098724076
869	BP_WL17_F.1_cov_D7	-0.7098724076
871	BP_WL17_F.1_cov_D9	-0.7098724076
4224	MU_mumreference.40_NF_cov_D2	-0.7098724076
4230	MU_mumreference.40_NF_cov_D8	-0.7098724076
719	BP_WL16_F.2_cov_D7	-0.7097045097
721	BP_WL16_F.2_cov_D9	-0.7097045097
2246	BP_WL38_F.8_cov_D4	-0.7097045097
2247	BP_WL38_F.8_cov_D5	-0.7097045097
2276	BP_WL38_F.2_cov_D4	-0.7097045097
2277	BP_WL38_F.2_cov_D5	-0.7097045097
2306	BP_WL38_F.1_cov_D4	-0.7097045097
2307	BP_WL38_F.1_cov_D5	-0.7097045097
2336	BP_WL38_NF_cov_D4	-0.7097045097
2337	BP_WL38_NF_cov_D5	-0.7097045097
2470	BP_WL42_F.8_gr_D8	-0.7097045097
2500	BP_WL42_F.2_gr_D8	-0.7097045097
2530	BP_WL42_F.1_gr_D8	-0.7097045097
2560	BP_WL42_NF_gr_D8	-0.7097045097
4193	MU_mumreference.30_NF_cov_D1	-0.7097045097
4195	MU_mumreference.30_NF_cov_D3	-0.7097045097
4199	MU_mumreference.30_NF_cov_D7	-0.7097045097
4201	MU_mumreference.30_NF_cov_D9	-0.7097045097
779	BP_WL16_NF_cov_D7	-0.7095366117
781	BP_WL16_NF_cov_D9	-0.7095366117
899	BP_WL17_NF_cov_D7	-0.7095366117
901	BP_WL17_NF_cov_D9	-0.7095366117
2468	BP_WL42_F.8_gr_D6	-0.7095366117
2498	BP_WL42_F.2_gr_D6	-0.7095366117
2528	BP_WL42_F.1_gr_D6	-0.7095366117
2558	BP_WL42_NF_gr_D6	-0.7095366117
3663	BT_ms0.id0.TS8_F.2_gr_D1	-0.7095366117
3665	BT_ms0.id0.TS8_F.2_gr_D3	-0.7095366117
749	BP_WL16_F.1_cov_D7	-0.7093687138
751	BP_WL16_F.1_cov_D9	-0.7093687138
4093	MU_mum44_NF_tr_D1	-0.709032918
4095	MU_mum44_NF_tr_D3	-0.709032918
4099	MU_mum44_NF_tr_D7	-0.709032918
4101	MU_mum44_NF_tr_D9	-0.709032918
1882	BP_WL32_F.8_cov_D0	-0.7088650201
1884	BP_WL32_F.8_cov_D2	-0.7088650201
1912	BP_WL32_F.2_cov_D0	-0.7086971221
1914	BP_WL32_F.2_cov_D2	-0.7086971221
1942	BP_WL32_F.1_cov_D0	-0.7086971221
1944	BP_WL32_F.1_cov_D2	-0.7086971221
1972	BP_WL32_NF_cov_D0	-0.7086971221
1974	BP_WL32_NF_cov_D2	-0.7086971221
2353	BP_WL40_F.8_tr_D1	-0.7085292242
2355	BP_WL40_F.8_tr_D3	-0.7085292242
2383	BP_WL40_F.2_tr_D1	-0.7085292242
2385	BP_WL40_F.2_tr_D3	-0.7085292242
2413	BP_WL40_F.1_tr_D1	-0.7085292242
2415	BP_WL40_F.1_tr_D3	-0.7085292242
2443	BP_WL40_NF_tr_D1	-0.7085292242
2445	BP_WL40_NF_tr_D3	-0.7085292242
3703	BT_ms0.id0.TS8_NF_tr_D1	-0.7085292242
3705	BT_ms0.id0.TS8_NF_tr_D3	-0.7085292242
3693	BT_ms0.id0.TS8_NF_gr_D1	-0.7083613263
3695	BT_ms0.id0.TS8_NF_gr_D3	-0.7083613263
4123	MU_mum50_NF_tr_D1	-0.7083613263
4125	MU_mum50_NF_tr_D3	-0.7083613263
4129	MU_mum50_NF_tr_D7	-0.7083613263
4131	MU_mum50_NF_tr_D9	-0.7083613263
2126	BP_WL36_F.8_cov_D4	-0.7081934284
2127	BP_WL36_F.8_cov_D5	-0.7081934284
4063	MU_mum40_NF_tr_D1	-0.7080255305
4065	MU_mum40_NF_tr_D3	-0.7080255305
4069	MU_mum40_NF_tr_D7	-0.7080255305
4071	MU_mum40_NF_tr_D9	-0.7080255305
4368	WU_S50.Q50_F.2_tr_D6	-0.7080255305
4370	WU_S50.Q50_F.2_tr_D8	-0.7080255305
2156	BP_WL36_F.2_cov_D4	-0.7078576325
2157	BP_WL36_F.2_cov_D5	-0.7078576325
2186	BP_WL36_F.1_cov_D4	-0.7078576325
2187	BP_WL36_F.1_cov_D5	-0.7078576325
2216	BP_WL36_NF_cov_D4	-0.7078576325
2217	BP_WL36_NF_cov_D5	-0.7078576325
2366	BP_WL40_F.8_cov_D4	-0.7073539388
2367	BP_WL40_F.8_cov_D5	-0.7073539388
2396	BP_WL40_F.2_cov_D4	-0.7073539388
2397	BP_WL40_F.2_cov_D5	-0.7073539388
2426	BP_WL40_F.1_cov_D4	-0.7073539388
2427	BP_WL40_F.1_cov_D5	-0.7073539388
2456	BP_WL40_NF_cov_D4	-0.7073539388
2457	BP_WL40_NF_cov_D5	-0.7073539388
4398	WU_S50.Q50_NF_tr_D6	-0.7070181429
4400	WU_S50.Q50_NF_tr_D8	-0.706850245
3296	BP_WL7_NF_cov_D4	-0.7065144492
3297	BP_WL7_NF_cov_D5	-0.7065144492
2036	BP_WL34_F.2_cov_D4	-0.7061293031
2037	BP_WL34_F.2_cov_D5	-0.7061293031
2066	BP_WL34_F.1_cov_D4	-0.7061293031
2067	BP_WL34_F.1_cov_D5	-0.7061293031
2096	BP_WL34_NF_cov_D4	-0.7061293031
2097	BP_WL34_NF_cov_D5	-0.7061293031
2006	BP_WL34_F.8_cov_D4	-0.7058428575
2007	BP_WL34_F.8_cov_D5	-0.7058428575
3417	BP_WL9_NF_cov_D5	-0.7058428575
2112	BP_WL36_F.8_tr_D0	-0.7056749596
2114	BP_WL36_F.8_tr_D2	-0.7056749596
2142	BP_WL36_F.2_tr_D0	-0.7056749596
2144	BP_WL36_F.2_tr_D2	-0.7056749596
2172	BP_WL36_F.1_tr_D0	-0.7056749596
2174	BP_WL36_F.1_tr_D2	-0.7056749596
2202	BP_WL36_NF_tr_D0	-0.7056749596
2204	BP_WL36_NF_tr_D2	-0.7056749596
3416	BP_WL9_NF_cov_D4	-0.7056749596
56	BP__NF_cov_D4	-0.7055070617
57	BP__NF_cov_D5	-0.7055070617
176	BP_WL11_NF_cov_D4	-0.7055070617
177	BP_WL11_NF_cov_D5	-0.7055070617
1792	BP_WL30_F.2_cov_D0	-0.7055070617
1794	BP_WL30_F.2_cov_D2	-0.7055070617
1822	BP_WL30_F.1_cov_D0	-0.7055070617
1824	BP_WL30_F.1_cov_D2	-0.7055070617
1852	BP_WL30_NF_cov_D0	-0.7055070617
1854	BP_WL30_NF_cov_D2	-0.7055070617
2243	BP_WL38_F.8_cov_D1	-0.7055070617
2245	BP_WL38_F.8_cov_D3	-0.7055070617
2273	BP_WL38_F.2_cov_D1	-0.7055070617
2275	BP_WL38_F.2_cov_D3	-0.7055070617
2303	BP_WL38_F.1_cov_D1	-0.7055070617
2305	BP_WL38_F.1_cov_D3	-0.7055070617
2333	BP_WL38_NF_cov_D1	-0.7055070617
2335	BP_WL38_NF_cov_D3	-0.7055070617
1762	BP_WL30_F.8_cov_D0	-0.7053391637
1764	BP_WL30_F.8_cov_D2	-0.7053391637
3266	BP_WL7_F.1_cov_D4	-0.7053391637
3267	BP_WL7_F.1_cov_D5	-0.7053391637
2486	BP_WL42_F.8_cov_D4	-0.7051712658
2487	BP_WL42_F.8_cov_D5	-0.7051712658
2516	BP_WL42_F.2_cov_D4	-0.7051712658
2517	BP_WL42_F.2_cov_D5	-0.7051712658
2546	BP_WL42_F.1_cov_D4	-0.7051712658
2547	BP_WL42_F.1_cov_D5	-0.7051712658
2576	BP_WL42_NF_cov_D4	-0.7051712658
2577	BP_WL42_NF_cov_D5	-0.7051712658
3386	BP_WL9_F.1_cov_D4	-0.7051712658
3387	BP_WL9_F.1_cov_D5	-0.7051712658
3356	BP_WL9_F.2_cov_D4	-0.7050033679
3357	BP_WL9_F.2_cov_D5	-0.7050033679
2232	BP_WL38_F.8_tr_D0	-0.70483547
2234	BP_WL38_F.8_tr_D2	-0.70483547
146	BP_WL11_F.1_cov_D4	-0.7046675721
147	BP_WL11_F.1_cov_D5	-0.7046675721
296	BP_WL12_NF_cov_D4	-0.7044996741
297	BP_WL12_NF_cov_D5	-0.7044996741
2262	BP_WL38_F.2_tr_D0	-0.7044996741
2264	BP_WL38_F.2_tr_D2	-0.7044996741
2292	BP_WL38_F.1_tr_D0	-0.7044996741
2294	BP_WL38_F.1_tr_D2	-0.7044996741
2322	BP_WL38_NF_tr_D0	-0.7044996741
2324	BP_WL38_NF_tr_D2	-0.7044996741
3236	BP_WL7_F.2_cov_D4	-0.7044996741
3237	BP_WL7_F.2_cov_D5	-0.7044996741
36	BP__NF_gr_D4	-0.7041638783
37	BP__NF_gr_D5	-0.7041638783
156	BP_WL11_NF_gr_D4	-0.7041638783
157	BP_WL11_NF_gr_D5	-0.7041638783
1916	BP_WL32_F.2_cov_D4	-0.7041638783
1917	BP_WL32_F.2_cov_D5	-0.7041638783
1946	BP_WL32_F.1_cov_D4	-0.7041638783
1947	BP_WL32_F.1_cov_D5	-0.7041638783
1976	BP_WL32_NF_cov_D4	-0.7041638783
1977	BP_WL32_NF_cov_D5	-0.7041638783
3396	BP_WL9_NF_gr_D4	-0.7041638783
3397	BP_WL9_NF_gr_D5	-0.7041638783
416	BP_WL13_NF_cov_D4	-0.7039959804
417	BP_WL13_NF_cov_D5	-0.7039959804
1886	BP_WL32_F.8_cov_D4	-0.7039959804
1887	BP_WL32_F.8_cov_D5	-0.7039959804
3366	BP_WL9_F.1_gr_D4	-0.7039959804
3367	BP_WL9_F.1_gr_D5	-0.7039959804
26	BP__F.2_cov_D4	-0.7038280825
27	BP__F.2_cov_D5	-0.7038280825
116	BP_WL11_F.2_cov_D4	-0.7038280825
117	BP_WL11_F.2_cov_D5	-0.7038280825
3276	BP_WL7_NF_gr_D4	-0.7038280825
3277	BP_WL7_NF_gr_D5	-0.7038280825
3336	BP_WL9_F.2_gr_D4	-0.7038280825
3337	BP_WL9_F.2_gr_D5	-0.7038280825
266	BP_WL12_F.1_cov_D4	-0.7036601845
267	BP_WL12_F.1_cov_D5	-0.7036601845
1406	BP_WL24_F.8_cov_D4	-0.7036601845
1407	BP_WL24_F.8_cov_D5	-0.7036601845
236	BP_WL12_F.2_cov_D4	-0.7034922866
237	BP_WL12_F.2_cov_D5	-0.7034922866
906	BP_WL18_F.8_gr_D4	-0.7034922866
907	BP_WL18_F.8_gr_D5	-0.7034922866
936	BP_WL18_F.2_gr_D4	-0.7034922866
937	BP_WL18_F.2_gr_D5	-0.7034922866
966	BP_WL18_F.1_gr_D4	-0.7034922866
967	BP_WL18_F.1_gr_D5	-0.7034922866
1436	BP_WL24_F.2_cov_D4	-0.7034922866
1437	BP_WL24_F.2_cov_D5	-0.7034922866
1466	BP_WL24_F.1_cov_D4	-0.7034922866
1467	BP_WL24_F.1_cov_D5	-0.7034922866
3326	BP_WL9_F.8_cov_D4	-0.7034922866
3327	BP_WL9_F.8_cov_D5	-0.7034922866
3716	BT_ms0.id0.TS8_NF_cov_D4	-0.7034922866
3717	BT_ms0.id0.TS8_NF_cov_D5	-0.7034922866
6	BP__F.2_gr_D4	-0.7033243887
7	BP__F.2_gr_D5	-0.7033243887
96	BP_WL11_F.2_gr_D4	-0.7033243887
97	BP_WL11_F.2_gr_D5	-0.7033243887
2123	BP_WL36_F.8_cov_D1	-0.7033243887
2125	BP_WL36_F.8_cov_D3	-0.7033243887
2153	BP_WL36_F.2_cov_D1	-0.7033243887
2155	BP_WL36_F.2_cov_D3	-0.7033243887
2183	BP_WL36_F.1_cov_D1	-0.7033243887
2185	BP_WL36_F.1_cov_D3	-0.7033243887
2213	BP_WL36_NF_cov_D1	-0.7033243887
2215	BP_WL36_NF_cov_D3	-0.7033243887
2226	BP_WL38_F.8_gr_D4	-0.7033243887
2227	BP_WL38_F.8_gr_D5	-0.7033243887
2256	BP_WL38_F.2_gr_D4	-0.7033243887
2257	BP_WL38_F.2_gr_D5	-0.7033243887
2286	BP_WL38_F.1_gr_D4	-0.7033243887
2287	BP_WL38_F.1_gr_D5	-0.7033243887
2316	BP_WL38_NF_gr_D4	-0.7033243887
2317	BP_WL38_NF_gr_D5	-0.7033243887
3246	BP_WL7_F.1_gr_D4	-0.7033243887
3247	BP_WL7_F.1_gr_D5	-0.7033243887
216	BP_WL12_F.2_gr_D4	-0.7031564908
217	BP_WL12_F.2_gr_D5	-0.7031564908
276	BP_WL12_NF_gr_D4	-0.7031564908
277	BP_WL12_NF_gr_D5	-0.7031564908
656	BP_WL15_NF_cov_D4	-0.7031564908
657	BP_WL15_NF_cov_D5	-0.7031564908
996	BP_WL18_NF_gr_D4	-0.7031564908
997	BP_WL18_NF_gr_D5	-0.7031564908
1496	BP_WL24_NF_cov_D4	-0.7031564908
1497	BP_WL24_NF_cov_D5	-0.7031564908
3686	BT_ms0.id0.TS8_F.2_cov_D4	-0.7031564908
3687	BT_ms0.id0.TS8_F.2_cov_D5	-0.7031564908
86	BP_WL11_F.8_cov_D4	-0.7029885929
87	BP_WL11_F.8_cov_D5	-0.7029885929
546	BP_WL15_F.8_gr_D4	-0.7029885929
547	BP_WL15_F.8_gr_D5	-0.7029885929
1026	BP_WL19_F.8_gr_D4	-0.7029885929
1027	BP_WL19_F.8_gr_D5	-0.7029885929
2106	BP_WL36_F.8_gr_D4	-0.7029885929
2107	BP_WL36_F.8_gr_D5	-0.7029885929
2136	BP_WL36_F.2_gr_D4	-0.7029885929
2137	BP_WL36_F.2_gr_D5	-0.7029885929
2166	BP_WL36_F.1_gr_D4	-0.7029885929
2167	BP_WL36_F.1_gr_D5	-0.7029885929
2196	BP_WL36_NF_gr_D4	-0.7029885929
2197	BP_WL36_NF_gr_D5	-0.7029885929
3206	BP_WL7_F.8_cov_D4	-0.7029885929
3207	BP_WL7_F.8_cov_D5	-0.7029885929
3216	BP_WL7_F.2_gr_D4	-0.7029885929
3217	BP_WL7_F.2_gr_D5	-0.7029885929
247	BP_WL12_F.1_gr_D5	-0.7029341449
126	BP_WL11_F.1_gr_D4	-0.7028206949
127	BP_WL11_F.1_gr_D5	-0.7028206949
246	BP_WL12_F.1_gr_D4	-0.7028206949
396	BP_WL13_NF_gr_D4	-0.7028206949
397	BP_WL13_NF_gr_D5	-0.7028206949
596	BP_WL15_F.2_cov_D4	-0.7028206949
597	BP_WL15_F.2_cov_D5	-0.7028206949
626	BP_WL15_F.1_cov_D4	-0.7028206949
627	BP_WL15_F.1_cov_D5	-0.7028206949
667	BP_WL16_F.8_gr_D5	-0.7028206949
666	BP_WL16_F.8_gr_D4	-0.7027662399
326	BP_WL13_F.8_cov_D4	-0.702652797
327	BP_WL13_F.8_cov_D5	-0.702652797
357	BP_WL13_F.2_cov_D5	-0.702652797
1056	BP_WL19_F.2_gr_D4	-0.702652797
1057	BP_WL19_F.2_gr_D5	-0.702652797
1146	BP_WL20_F.8_gr_D4	-0.702652797
1147	BP_WL20_F.8_gr_D5	-0.702652797
1206	BP_WL20_F.1_gr_D4	-0.702652797
1207	BP_WL20_F.1_gr_D5	-0.702652797
1316	BP_WL22_F.2_cov_D4	-0.702652797
1317	BP_WL22_F.2_cov_D5	-0.702652797
1346	BP_WL22_F.1_cov_D4	-0.702652797
1347	BP_WL22_F.1_cov_D5	-0.702652797
1646	BP_WL28_F.8_cov_D4	-0.702652797
1647	BP_WL28_F.8_cov_D5	-0.702652797
2236	BP_WL38_F.8_tr_D4	-0.702652797
2237	BP_WL38_F.8_tr_D5	-0.702652797
2266	BP_WL38_F.2_tr_D4	-0.702652797
2267	BP_WL38_F.2_tr_D5	-0.702652797
2296	BP_WL38_F.1_tr_D4	-0.702652797
2297	BP_WL38_F.1_tr_D5	-0.702652797
2326	BP_WL38_NF_tr_D4	-0.702652797
2327	BP_WL38_NF_tr_D5	-0.702652797
356	BP_WL13_F.2_cov_D4	-0.7025438695
536	BP_WL14_NF_cov_D4	-0.7025438695
537	BP_WL14_NF_cov_D5	-0.7025438695
206	BP_WL12_F.8_cov_D4	-0.7024848991
207	BP_WL12_F.8_cov_D5	-0.7024848991
336	BP_WL13_F.2_gr_D4	-0.7024848991
337	BP_WL13_F.2_gr_D5	-0.7024848991
366	BP_WL13_F.1_gr_D4	-0.7024848991
367	BP_WL13_F.1_gr_D5	-0.7024848991
756	BP_WL16_NF_gr_D4	-0.7024848991
757	BP_WL16_NF_gr_D5	-0.7024848991
876	BP_WL17_NF_gr_D4	-0.7024848991
877	BP_WL17_NF_gr_D5	-0.7024848991
896	BP_WL17_NF_cov_D4	-0.7024848991
897	BP_WL17_NF_cov_D5	-0.7024848991
1086	BP_WL19_F.1_gr_D4	-0.7024848991
1087	BP_WL19_F.1_gr_D5	-0.7024848991
[truncated: 2,323 more rows]

## Sheet: RS1_P
result set 1 (RS1), Pearson
id	method	estimate
3818	BT_ms30.id90.TS12_NF_gr_D6	-0.9555032022
3788	BT_ms30.id90.TS12_F.2_gr_D6	-0.9555028983
3828	BT_ms30.id90.TS12_NF_tr_D6	-0.955236773
3798	BT_ms30.id90.TS12_F.2_tr_D6	-0.9552335441
3808	BT_ms30.id90.TS12_F.2_cov_D6	-0.9549458081
3838	BT_ms30.id90.TS12_NF_cov_D6	-0.9549366164
3782	BT_ms30.id90.TS12_F.2_gr_D0	-0.954596668
3812	BT_ms30.id90.TS12_NF_gr_D0	-0.954591289
3792	BT_ms30.id90.TS12_F.2_tr_D0	-0.9543854687
3822	BT_ms30.id90.TS12_NF_tr_D0	-0.9543840872
3802	BT_ms30.id90.TS12_F.2_cov_D0	-0.9540625098
3832	BT_ms30.id90.TS12_NF_cov_D0	-0.9540485745
3842	MU_maxmatch.20_NF_gr_D0	-0.9522244428
3848	MU_maxmatch.20_NF_gr_D6	-0.9522244428
3789	BT_ms30.id90.TS12_F.2_gr_D7	-0.9518563592
3819	BT_ms30.id90.TS12_NF_gr_D7	-0.9518542305
4142	MU_mumreference.20_NF_gr_D0	-0.9517109623
4148	MU_mumreference.20_NF_gr_D6	-0.9517109623
3992	MU_mum20_NF_gr_D0	-0.9517093095
3998	MU_mum20_NF_gr_D6	-0.9517093095
3829	BT_ms30.id90.TS12_NF_tr_D7	-0.9516319635
3799	BT_ms30.id90.TS12_F.2_tr_D7	-0.9516308048
3852	MU_maxmatch.20_NF_tr_D0	-0.9514888768
3858	MU_maxmatch.20_NF_tr_D6	-0.9514888768
3809	BT_ms30.id90.TS12_F.2_cov_D7	-0.951141678
3839	BT_ms30.id90.TS12_NF_cov_D7	-0.9511288023
4152	MU_mumreference.20_NF_tr_D0	-0.9509137698
4158	MU_mumreference.20_NF_tr_D6	-0.9509137698
4002	MU_mum20_NF_tr_D0	-0.9508975768
4008	MU_mum20_NF_tr_D6	-0.9508975768
4012	MU_mum20_NF_cov_D0	-0.9508181584
4018	MU_mum20_NF_cov_D6	-0.9508181306
3783	BT_ms30.id90.TS12_F.2_gr_D1	-0.9508167358
3813	BT_ms30.id90.TS12_NF_gr_D1	-0.9508089174
3862	MU_maxmatch.20_NF_cov_D0	-0.950750685
3868	MU_maxmatch.20_NF_cov_D6	-0.9507506808
3793	BT_ms30.id90.TS12_F.2_tr_D1	-0.9506486146
3823	BT_ms30.id90.TS12_NF_tr_D1	-0.9506451971
4168	MU_mumreference.20_NF_cov_D6	-0.9505447262
4162	MU_mumreference.20_NF_cov_D0	-0.9505447262
3803	BT_ms30.id90.TS12_F.2_cov_D1	-0.950125364
3833	BT_ms30.id90.TS12_NF_cov_D1	-0.9501078604
3843	MU_maxmatch.20_NF_gr_D1	-0.9486157681
3849	MU_maxmatch.20_NF_gr_D7	-0.9486157681
3853	MU_maxmatch.20_NF_tr_D1	-0.9483286438
3859	MU_maxmatch.20_NF_tr_D7	-0.9483286438
3993	MU_mum20_NF_gr_D1	-0.9482467649
3999	MU_mum20_NF_gr_D7	-0.9482467649
4143	MU_mumreference.20_NF_gr_D1	-0.9482142504
4149	MU_mumreference.20_NF_gr_D7	-0.9482142504
4003	MU_mum20_NF_tr_D1	-0.9478213738
4009	MU_mum20_NF_tr_D7	-0.9478213738
4153	MU_mumreference.20_NF_tr_D1	-0.9478047974
4159	MU_mumreference.20_NF_tr_D7	-0.9478047974
4013	MU_mum20_NF_cov_D1	-0.9476787332
4019	MU_mum20_NF_cov_D7	-0.9476787289
4169	MU_mumreference.20_NF_cov_D7	-0.9471801809
4163	MU_mumreference.20_NF_cov_D1	-0.9471801737
3863	MU_maxmatch.20_NF_cov_D1	-0.9471716352
3869	MU_maxmatch.20_NF_cov_D7	-0.9471716086
2246	BP_WL38_F.8_cov_D4	-0.9454990905
2276	BP_WL38_F.2_cov_D4	-0.9454971578
2306	BP_WL38_F.1_cov_D4	-0.9454971578
2336	BP_WL38_NF_cov_D4	-0.9454971578
2126	BP_WL36_F.8_cov_D4	-0.9450818996
2156	BP_WL36_F.2_cov_D4	-0.9450683016
2186	BP_WL36_F.1_cov_D4	-0.9450683016
2216	BP_WL36_NF_cov_D4	-0.9450683016
2366	BP_WL40_F.8_cov_D4	-0.9447302791
2396	BP_WL40_F.2_cov_D4	-0.9447302791
2426	BP_WL40_F.1_cov_D4	-0.9447302791
2456	BP_WL40_NF_cov_D4	-0.9447302791
2036	BP_WL34_F.2_cov_D4	-0.9443807321
2066	BP_WL34_F.1_cov_D4	-0.9443807321
2096	BP_WL34_NF_cov_D4	-0.9443807321
2006	BP_WL34_F.8_cov_D4	-0.9443782848
2486	BP_WL42_F.8_cov_D4	-0.9439608186
2516	BP_WL42_F.2_cov_D4	-0.9439608186
2546	BP_WL42_F.1_cov_D4	-0.9439608186
2576	BP_WL42_NF_cov_D4	-0.9439608186
2226	BP_WL38_F.8_gr_D4	-0.9436253526
2256	BP_WL38_F.2_gr_D4	-0.9436251104
2286	BP_WL38_F.1_gr_D4	-0.9436251104
2316	BP_WL38_NF_gr_D4	-0.9436251104
2247	BP_WL38_F.8_cov_D5	-0.9434213705
2277	BP_WL38_F.2_cov_D5	-0.9434195992
2307	BP_WL38_F.1_cov_D5	-0.9434195992
2337	BP_WL38_NF_cov_D5	-0.9434195992
2106	BP_WL36_F.8_gr_D4	-0.9431823968
2136	BP_WL36_F.2_gr_D4	-0.9431752223
2166	BP_WL36_F.1_gr_D4	-0.9431752223
2196	BP_WL36_NF_gr_D4	-0.9431752223
2346	BP_WL40_F.8_gr_D4	-0.9429605086
2376	BP_WL40_F.2_gr_D4	-0.9429605086
2406	BP_WL40_F.1_gr_D4	-0.9429605086
2436	BP_WL40_NF_gr_D4	-0.9429605086
1916	BP_WL32_F.2_cov_D4	-0.9428833129
1946	BP_WL32_F.1_cov_D4	-0.9428833129
1976	BP_WL32_NF_cov_D4	-0.9428833129
1886	BP_WL32_F.8_cov_D4	-0.9428798205
2127	BP_WL36_F.8_cov_D5	-0.942853328
2157	BP_WL36_F.2_cov_D5	-0.9428443534
2187	BP_WL36_F.1_cov_D5	-0.9428443534
2217	BP_WL36_NF_cov_D5	-0.9428443534
2236	BP_WL38_F.8_tr_D4	-0.9428441923
2266	BP_WL38_F.2_tr_D4	-0.942843785
2296	BP_WL38_F.1_tr_D4	-0.942843785
2326	BP_WL38_NF_tr_D4	-0.942843785
2367	BP_WL40_F.8_cov_D5	-0.9427902917
2397	BP_WL40_F.2_cov_D5	-0.9427902917
2427	BP_WL40_F.1_cov_D5	-0.9427902917
2457	BP_WL40_NF_cov_D5	-0.9427902917
1796	BP_WL30_F.2_cov_D4	-0.942652185
1826	BP_WL30_F.1_cov_D4	-0.942652185
1856	BP_WL30_NF_cov_D4	-0.942652185
1766	BP_WL30_F.8_cov_D4	-0.9426386775
2016	BP_WL34_F.2_gr_D4	-0.9425174663
2046	BP_WL34_F.1_gr_D4	-0.9425174663
2076	BP_WL34_NF_gr_D4	-0.9425174663
1986	BP_WL34_F.8_gr_D4	-0.9425120694
2466	BP_WL42_F.8_gr_D4	-0.9424752909
2496	BP_WL42_F.2_gr_D4	-0.9424752909
2526	BP_WL42_F.1_gr_D4	-0.9424752909
2556	BP_WL42_NF_gr_D4	-0.9424752909
2116	BP_WL36_F.8_tr_D4	-0.9424178219
2146	BP_WL36_F.2_tr_D4	-0.9424103709
2176	BP_WL36_F.1_tr_D4	-0.9424103709
2206	BP_WL36_NF_tr_D4	-0.9424103709
2356	BP_WL40_F.8_tr_D4	-0.9421430421
2386	BP_WL40_F.2_tr_D4	-0.9421430421
2416	BP_WL40_F.1_tr_D4	-0.9421430421
2446	BP_WL40_NF_tr_D4	-0.9421430421
2487	BP_WL42_F.8_cov_D5	-0.9420833426
2517	BP_WL42_F.2_cov_D5	-0.9420833426
2547	BP_WL42_F.1_cov_D5	-0.9420833426
2577	BP_WL42_NF_cov_D5	-0.9420833426
2026	BP_WL34_F.2_tr_D4	-0.9418047036
2056	BP_WL34_F.1_tr_D4	-0.9418047036
2086	BP_WL34_NF_tr_D4	-0.9418047036
1996	BP_WL34_F.8_tr_D4	-0.941797446
2037	BP_WL34_F.2_cov_D5	-0.941691685
2067	BP_WL34_F.1_cov_D5	-0.941691685
2097	BP_WL34_NF_cov_D5	-0.941691685
2007	BP_WL34_F.8_cov_D5	-0.9416794004
2476	BP_WL42_F.8_tr_D4	-0.9414033556
2506	BP_WL42_F.2_tr_D4	-0.9414033556
2536	BP_WL42_F.1_tr_D4	-0.9414033556
2566	BP_WL42_NF_tr_D4	-0.9414033556
2227	BP_WL38_F.8_gr_D5	-0.9413766839
2257	BP_WL38_F.2_gr_D5	-0.9413762199
2287	BP_WL38_F.1_gr_D5	-0.9413762199
2317	BP_WL38_NF_gr_D5	-0.9413762199
1676	BP_WL28_F.2_cov_D4	-0.9413614501
1706	BP_WL28_F.1_cov_D4	-0.9413601529
1736	BP_WL28_NF_cov_D4	-0.9413601529
1646	BP_WL28_F.8_cov_D4	-0.9413244018
1896	BP_WL32_F.2_gr_D4	-0.9411662399
1926	BP_WL32_F.1_gr_D4	-0.9411662399
1956	BP_WL32_NF_gr_D4	-0.9411662399
1866	BP_WL32_F.8_gr_D4	-0.9411591156
4296	NB__F.2_gr_D4	-0.9410185526
2347	BP_WL40_F.8_gr_D5	-0.9408644834
2377	BP_WL40_F.2_gr_D5	-0.9408644834
2407	BP_WL40_F.1_gr_D5	-0.9408644834
2437	BP_WL40_NF_gr_D5	-0.9408644834
1776	BP_WL30_F.2_gr_D4	-0.9408572327
1806	BP_WL30_F.1_gr_D4	-0.9408572327
1836	BP_WL30_NF_gr_D4	-0.9408572327
1746	BP_WL30_F.8_gr_D4	-0.9408411848
2107	BP_WL36_F.8_gr_D5	-0.9407676702
2137	BP_WL36_F.2_gr_D5	-0.9407622717
2167	BP_WL36_F.1_gr_D5	-0.9407622717
2197	BP_WL36_NF_gr_D5	-0.9407622717
2237	BP_WL38_F.8_tr_D5	-0.9405361088
2267	BP_WL38_F.2_tr_D5	-0.9405357132
2297	BP_WL38_F.1_tr_D5	-0.9405357132
2327	BP_WL38_NF_tr_D5	-0.9405357132
2467	BP_WL42_F.8_gr_D5	-0.9405012674
2497	BP_WL42_F.2_gr_D5	-0.9405012674
2527	BP_WL42_F.1_gr_D5	-0.9405012674
2557	BP_WL42_NF_gr_D5	-0.9405012674
4306	NB__F.2_tr_D4	-0.9404768661
4316	NB__F.2_cov_D4	-0.940442487
1906	BP_WL32_F.2_tr_D4	-0.9404338855
1936	BP_WL32_F.1_tr_D4	-0.9404338855
1966	BP_WL32_NF_tr_D4	-0.9404338855
1876	BP_WL32_F.8_tr_D4	-0.9404193078
2606	BP_WL44_F.8_cov_D4	-0.9404124393
2636	BP_WL44_F.2_cov_D4	-0.9404124393
2666	BP_WL44_F.1_cov_D4	-0.9404124393
2696	BP_WL44_NF_cov_D4	-0.9404124393
1556	BP_WL26_F.2_cov_D4	-0.9401712401
4297	NB__F.2_gr_D5	-0.9401711143
1586	BP_WL26_F.1_cov_D4	-0.940163251
1616	BP_WL26_NF_cov_D4	-0.940158325
1526	BP_WL26_F.8_cov_D4	-0.9401350615
1786	BP_WL30_F.2_tr_D4	-0.9400865114
1816	BP_WL30_F.1_tr_D4	-0.9400865114
1846	BP_WL30_NF_tr_D4	-0.9400865114
1436	BP_WL24_F.2_cov_D4	-0.9400780516
1466	BP_WL24_F.1_cov_D4	-0.9400740391
1756	BP_WL30_F.8_tr_D4	-0.9400656789
1406	BP_WL24_F.8_cov_D4	-0.9400444821
1496	BP_WL24_NF_cov_D4	-0.9400281502
2357	BP_WL40_F.8_tr_D5	-0.9399741168
2387	BP_WL40_F.2_tr_D5	-0.9399741168
2417	BP_WL40_F.1_tr_D5	-0.9399741168
2447	BP_WL40_NF_tr_D5	-0.9399741168
2117	BP_WL36_F.8_tr_D5	-0.9399393501
2147	BP_WL36_F.2_tr_D5	-0.9399343052
2177	BP_WL36_F.1_tr_D5	-0.9399343052
2207	BP_WL36_NF_tr_D5	-0.9399343052
1656	BP_WL28_F.2_gr_D4	-0.939731925
1686	BP_WL28_F.1_gr_D4	-0.9397316221
1716	BP_WL28_NF_gr_D4	-0.9397316221
1626	BP_WL28_F.8_gr_D4	-0.9396975341
2017	BP_WL34_F.2_gr_D5	-0.9396621452
2047	BP_WL34_F.1_gr_D5	-0.9396621452
2077	BP_WL34_NF_gr_D5	-0.9396621452
1987	BP_WL34_F.8_gr_D5	-0.9396527252
4307	NB__F.2_tr_D5	-0.9396097122
4317	NB__F.2_cov_D5	-0.939586738
1917	BP_WL32_F.2_cov_D5	-0.9394309886
1947	BP_WL32_F.1_cov_D5	-0.9394309886
1977	BP_WL32_NF_cov_D5	-0.9394309886
1887	BP_WL32_F.8_cov_D5	-0.939414378
1316	BP_WL22_F.2_cov_D4	-0.9393419467
1346	BP_WL22_F.1_cov_D4	-0.9393383717
2477	BP_WL42_F.8_tr_D5	-0.9393180257
2507	BP_WL42_F.2_tr_D5	-0.9393180257
2537	BP_WL42_F.1_tr_D5	-0.9393180257
2567	BP_WL42_NF_tr_D5	-0.9393180257
1286	BP_WL22_F.8_cov_D4	-0.9393179663
1376	BP_WL22_NF_cov_D4	-0.9392046206
3872	MU_maxmatch.30_NF_gr_D0	-0.9390880423
3878	MU_maxmatch.30_NF_gr_D6	-0.9390880423
1797	BP_WL30_F.2_cov_D5	-0.9390626429
1827	BP_WL30_F.1_cov_D5	-0.9390626429
1857	BP_WL30_NF_cov_D5	-0.9390626429
1767	BP_WL30_F.8_cov_D5	-0.939032315
2027	BP_WL34_F.2_tr_D5	-0.9388817036
2057	BP_WL34_F.1_tr_D5	-0.9388817036
2087	BP_WL34_NF_tr_D5	-0.9388817036
1997	BP_WL34_F.8_tr_D5	-0.9388687987
1666	BP_WL28_F.2_tr_D4	-0.9388236857
1696	BP_WL28_F.1_tr_D4	-0.9388234706
1726	BP_WL28_NF_tr_D4	-0.9388234706
986	BP_WL18_F.1_cov_D4	-0.9388118005
956	BP_WL18_F.2_cov_D4	-0.9388095068
1106	BP_WL19_F.1_cov_D4	-0.9388017215
1076	BP_WL19_F.2_cov_D4	-0.9388011687
1636	BP_WL28_F.8_tr_D4	-0.9387911155
1046	BP_WL19_F.8_cov_D4	-0.9387618155
926	BP_WL18_F.8_cov_D4	-0.9387570567
1136	BP_WL19_NF_cov_D4	-0.9386917746
1016	BP_WL18_NF_cov_D4	-0.938681274
1196	BP_WL20_F.2_cov_D4	-0.9386415291
1226	BP_WL20_F.1_cov_D4	-0.9386381651
2586	BP_WL44_F.8_gr_D4	-0.9386296503
2616	BP_WL44_F.2_gr_D4	-0.9386296503
2646	BP_WL44_F.1_gr_D4	-0.9386296503
2676	BP_WL44_NF_gr_D4	-0.9386296503
1166	BP_WL20_F.8_cov_D4	-0.9386096505
1256	BP_WL20_NF_cov_D4	-0.9385379864
4326	NB__NF_gr_D4	-0.9385177952
4172	MU_mumreference.30_NF_gr_D0	-0.938502773
4178	MU_mumreference.30_NF_gr_D6	-0.938502773
1566	BP_WL26_F.1_gr_D4	-0.9384848915
1596	BP_WL26_NF_gr_D4	-0.9384829262
1536	BP_WL26_F.2_gr_D4	-0.9384825212
4022	MU_mum30_NF_gr_D0	-0.9384673002
4028	MU_mum30_NF_gr_D6	-0.9384673002
2607	BP_WL44_F.8_cov_D5	-0.9384669079
2637	BP_WL44_F.2_cov_D5	-0.9384669079
2667	BP_WL44_F.1_cov_D5	-0.9384669079
2697	BP_WL44_NF_cov_D5	-0.9384669079
1506	BP_WL26_F.8_gr_D4	-0.9384456029
3266	BP_WL7_F.1_cov_D4	-0.938356701
1446	BP_WL24_F.1_gr_D4	-0.9383355962
1476	BP_WL24_NF_gr_D4	-0.9383321516
1416	BP_WL24_F.2_gr_D4	-0.9383296947
626	BP_WL15_F.1_cov_D4	-0.9383094264
746	BP_WL16_F.1_cov_D4	-0.9382953469
596	BP_WL15_F.2_cov_D4	-0.9382925774
3386	BP_WL9_F.1_cov_D4	-0.9382915889
1386	BP_WL24_F.8_gr_D4	-0.9382884362
716	BP_WL16_F.2_cov_D4	-0.9382841311
4336	NB__NF_tr_D4	-0.938271233
3236	BP_WL7_F.2_cov_D4	-0.9382364961
866	BP_WL17_F.1_cov_D4	-0.938233286
836	BP_WL17_F.2_cov_D4	-0.9382282701
3356	BP_WL9_F.2_cov_D4	-0.9381996023
686	BP_WL16_F.8_cov_D4	-0.9381964503
566	BP_WL15_F.8_cov_D4	-0.9381820852
806	BP_WL17_F.8_cov_D4	-0.9381612621
266	BP_WL12_F.1_cov_D4	-0.9381608916
146	BP_WL11_F.1_cov_D4	-0.9381565003
776	BP_WL16_NF_cov_D4	-0.9381292366
656	BP_WL15_NF_cov_D4	-0.9381246299
236	BP_WL12_F.2_cov_D4	-0.9381168707
26	BP__F.2_cov_D4	-0.9380986209
116	BP_WL11_F.2_cov_D4	-0.9380986209
3296	BP_WL7_NF_cov_D4	-0.9380908581
386	BP_WL13_F.1_cov_D4	-0.9380847212
896	BP_WL17_NF_cov_D4	-0.9380831235
356	BP_WL13_F.2_cov_D4	-0.9380501614
3416	BP_WL9_NF_cov_D4	-0.9379965687
506	BP_WL14_F.1_cov_D4	-0.9379965577
476	BP_WL14_F.2_cov_D4	-0.937969567
3882	MU_maxmatch.30_NF_tr_D0	-0.9379549626
3888	MU_maxmatch.30_NF_tr_D6	-0.9379549626
206	BP_WL12_F.8_cov_D4	-0.9379222478
296	BP_WL12_NF_cov_D4	-0.9379043321
56	BP__NF_cov_D4	-0.9378952602
176	BP_WL11_NF_cov_D4	-0.9378952602
326	BP_WL13_F.8_cov_D4	-0.9378914243
3326	BP_WL9_F.8_cov_D4	-0.9378763668
3206	BP_WL7_F.8_cov_D4	-0.9378687548
86	BP_WL11_F.8_cov_D4	-0.9378524189
416	BP_WL13_NF_cov_D4	-0.9378487518
446	BP_WL14_F.8_cov_D4	-0.9378329667
536	BP_WL14_NF_cov_D4	-0.9377853617
3898	MU_maxmatch.30_NF_cov_D6	-0.9377805323
3892	MU_maxmatch.30_NF_cov_D0	-0.9377804994
1326	BP_WL22_F.1_gr_D4	-0.9376356526
4327	NB__NF_gr_D5	-0.9376350144
1356	BP_WL22_NF_gr_D4	-0.9376301504
1296	BP_WL22_F.2_gr_D4	-0.9376271466
4042	MU_mum30_NF_cov_D0	-0.9376258439
4048	MU_mum30_NF_cov_D6	-0.9376258231
1897	BP_WL32_F.2_gr_D5	-0.9375872808
1927	BP_WL32_F.1_gr_D5	-0.9375872808
1957	BP_WL32_NF_gr_D5	-0.9375872808
1266	BP_WL22_F.8_gr_D4	-0.937578793
1867	BP_WL32_F.8_gr_D5	-0.937575858
1576	BP_WL26_F.1_tr_D4	-0.9375081148
1606	BP_WL26_NF_tr_D4	-0.9375066534
1546	BP_WL26_F.2_tr_D4	-0.9375051276
4192	MU_mumreference.30_NF_cov_D0	-0.9374811689
4198	MU_mumreference.30_NF_cov_D6	-0.9374811375
1516	BP_WL26_F.8_tr_D4	-0.9374688497
2596	BP_WL44_F.8_tr_D4	-0.9374133646
2626	BP_WL44_F.2_tr_D4	-0.9374133646
2656	BP_WL44_F.1_tr_D4	-0.9374133646
2686	BP_WL44_NF_tr_D4	-0.9374133646
4337	NB__NF_tr_D5	-0.9373955729
4182	MU_mumreference.30_NF_tr_D0	-0.9373442147
4188	MU_mumreference.30_NF_tr_D6	-0.9373442147
1486	BP_WL24_NF_tr_D4	-0.9373277966
1456	BP_WL24_F.1_tr_D4	-0.9373276917
1426	BP_WL24_F.2_tr_D4	-0.9373205252
4032	MU_mum30_NF_tr_D0	-0.9372946421
4038	MU_mum30_NF_tr_D6	-0.9372946421
1396	BP_WL24_F.8_tr_D4	-0.937282859
1677	BP_WL28_F.2_cov_D5	-0.9371872025
1707	BP_WL28_F.1_cov_D5	-0.9371856331
1737	BP_WL28_NF_cov_D5	-0.9371856331
1777	BP_WL30_F.2_gr_D5	-0.9371443147
1807	BP_WL30_F.1_gr_D5	-0.9371443147
1837	BP_WL30_NF_gr_D5	-0.9371443147
1647	BP_WL28_F.8_cov_D5	-0.9371254222
1747	BP_WL30_F.8_gr_D5	-0.9371224563
996	BP_WL18_NF_gr_D4	-0.9371103315
1116	BP_WL19_NF_gr_D4	-0.9370935961
966	BP_WL18_F.1_gr_D4	-0.9370658569
1086	BP_WL19_F.1_gr_D4	-0.9370524999
936	BP_WL18_F.2_gr_D4	-0.9370473662
1056	BP_WL19_F.2_gr_D4	-0.9370379825
1026	BP_WL19_F.8_gr_D4	-0.9369465907
1236	BP_WL20_NF_gr_D4	-0.9369320908
906	BP_WL18_F.8_gr_D4	-0.9369314924
1206	BP_WL20_F.1_gr_D4	-0.9369015669
1176	BP_WL20_F.2_gr_D4	-0.9368878359
1146	BP_WL20_F.8_gr_D4	-0.9368150907
1907	BP_WL32_F.2_tr_D5	-0.9367847504
1937	BP_WL32_F.1_tr_D5	-0.9367847504
1967	BP_WL32_NF_tr_D5	-0.9367847504
1877	BP_WL32_F.8_tr_D5	-0.9367620472
3276	BP_WL7_NF_gr_D4	-0.9366706091
2726	BP_WL45_F.8_cov_D4	-0.9366522097
2756	BP_WL45_F.2_cov_D4	-0.9366522097
2786	BP_WL45_F.1_cov_D4	-0.9366522097
2816	BP_WL45_NF_cov_D4	-0.9366522097
3396	BP_WL9_NF_gr_D4	-0.9365921878
636	BP_WL15_NF_gr_D4	-0.9365586992
756	BP_WL16_NF_gr_D4	-0.9365348723
2587	BP_WL44_F.8_gr_D5	-0.9364865324
2617	BP_WL44_F.2_gr_D5	-0.9364865324
2647	BP_WL44_F.1_gr_D5	-0.9364865324
2677	BP_WL44_NF_gr_D5	-0.9364865324
606	BP_WL15_F.1_gr_D4	-0.9364721237
726	BP_WL16_F.1_gr_D4	-0.936467371
1366	BP_WL22_NF_tr_D4	-0.9364660777
876	BP_WL17_NF_gr_D4	-0.9364591967
1336	BP_WL22_F.1_tr_D4	-0.9364577941
1306	BP_WL22_F.2_tr_D4	-0.9364510758
276	BP_WL12_NF_gr_D4	-0.936451063
696	BP_WL16_F.2_gr_D4	-0.936437518
576	BP_WL15_F.2_gr_D4	-0.9364329987
3873	MU_maxmatch.30_NF_gr_D1	-0.9364293275
3879	MU_maxmatch.30_NF_gr_D7	-0.9364293275
36	BP__NF_gr_D4	-0.9364178619
156	BP_WL11_NF_gr_D4	-0.9364178619
846	BP_WL17_F.1_gr_D4	-0.9364055993
1276	BP_WL22_F.8_tr_D4	-0.9364016195
816	BP_WL17_F.2_gr_D4	-0.936381531
396	BP_WL13_NF_gr_D4	-0.9363635695
3246	BP_WL7_F.1_gr_D4	-0.9363095069
1787	BP_WL30_F.2_tr_D5	-0.9362979181
1817	BP_WL30_F.1_tr_D5	-0.9362979181
1847	BP_WL30_NF_tr_D5	-0.9362979181
3366	BP_WL9_F.1_gr_D4	-0.9362900478
246	BP_WL12_F.1_gr_D4	-0.9362722342
1757	BP_WL30_F.8_tr_D5	-0.9362696054
666	BP_WL16_F.8_gr_D4	-0.9362658196
2966	BP_WL48_F.8_cov_D4	-0.936242025
2996	BP_WL48_F.2_cov_D4	-0.936242025
3026	BP_WL48_F.1_cov_D4	-0.936242025
3056	BP_WL48_NF_cov_D4	-0.936242025
786	BP_WL17_F.8_gr_D4	-0.9362396244
516	BP_WL14_NF_gr_D4	-0.9362354169
546	BP_WL15_F.8_gr_D4	-0.9362276749
366	BP_WL13_F.1_gr_D4	-0.9362200836
216	BP_WL12_F.2_gr_D4	-0.936199208
126	BP_WL11_F.1_gr_D4	-0.9361857894
3336	BP_WL9_F.2_gr_D4	-0.9361776889
3216	BP_WL7_F.2_gr_D4	-0.9361718428
336	BP_WL13_F.2_gr_D4	-0.9361541324
486	BP_WL14_F.1_gr_D4	-0.9361277729
6	BP__F.2_gr_D4	-0.9360975449
96	BP_WL11_F.2_gr_D4	-0.9360975449
456	BP_WL14_F.2_gr_D4	-0.9360783687
4173	MU_mumreference.30_NF_gr_D1	-0.9359650761
4179	MU_mumreference.30_NF_gr_D7	-0.9359650761
4023	MU_mum30_NF_gr_D1	-0.9359594087
4029	MU_mum30_NF_gr_D7	-0.9359594087
186	BP_WL12_F.8_gr_D4	-0.9359132326
306	BP_WL13_F.8_gr_D4	-0.935895395
426	BP_WL14_F.8_gr_D4	-0.9358552049
66	BP_WL11_F.8_gr_D4	-0.9357521121
3306	BP_WL9_F.8_gr_D4	-0.9357496247
1126	BP_WL19_NF_tr_D4	-0.9357364092
3186	BP_WL7_F.8_gr_D4	-0.9357325459
3883	MU_maxmatch.30_NF_tr_D1	-0.9357275703
3889	MU_maxmatch.30_NF_tr_D7	-0.9357275703
1096	BP_WL19_F.1_tr_D4	-0.9356849315
1006	BP_WL18_NF_tr_D4	-0.9356820379
1066	BP_WL19_F.2_tr_D4	-0.9356715032
1246	BP_WL20_NF_tr_D4	-0.9356580376
976	BP_WL18_F.1_tr_D4	-0.9356223812
1216	BP_WL20_F.1_tr_D4	-0.93561728
946	BP_WL18_F.2_tr_D4	-0.9356059808
1186	BP_WL20_F.2_tr_D4	-0.9356050901
1036	BP_WL19_F.8_tr_D4	-0.9355870897
1557	BP_WL26_F.2_cov_D5	-0.9355571389
1587	BP_WL26_F.1_cov_D5	-0.9355491394
1617	BP_WL26_NF_cov_D5	-0.9355433625
1156	BP_WL20_F.8_tr_D4	-0.9355340003
916	BP_WL18_F.8_tr_D4	-0.9355006415
1527	BP_WL26_F.8_cov_D5	-0.9354980358
1657	BP_WL28_F.2_gr_D5	-0.9354688184
1687	BP_WL28_F.1_gr_D5	-0.9354684757
1717	BP_WL28_NF_gr_D5	-0.9354684757
4043	MU_mum30_NF_cov_D1	-0.9354521571
4049	MU_mum30_NF_cov_D7	-0.9354521432
1627	BP_WL28_F.8_gr_D5	-0.9354241551
1437	BP_WL24_F.2_cov_D5	-0.9352941667
1467	BP_WL24_F.1_cov_D5	-0.9352932673
1497	BP_WL24_NF_cov_D5	-0.9352439891
1407	BP_WL24_F.8_cov_D5	-0.9352392392
3899	MU_maxmatch.30_NF_cov_D7	-0.9352059187
3893	MU_maxmatch.30_NF_cov_D1	-0.93520591
4183	MU_mumreference.30_NF_tr_D1	-0.9351776001
4189	MU_mumreference.30_NF_tr_D7	-0.9351776001
2846	BP_WL46_F.8_cov_D4	-0.9351747728
2876	BP_WL46_F.2_cov_D4	-0.9351747728
2906	BP_WL46_F.1_cov_D4	-0.9351747728
2936	BP_WL46_NF_cov_D4	-0.9351747728
4033	MU_mum30_NF_tr_D1	-0.9351563279
4039	MU_mum30_NF_tr_D7	-0.9351563279
2597	BP_WL44_F.8_tr_D5	-0.9351332185
2627	BP_WL44_F.2_tr_D5	-0.9351332185
2657	BP_WL44_F.1_tr_D5	-0.9351332185
2687	BP_WL44_NF_tr_D5	-0.9351332185
4193	MU_mumreference.30_NF_cov_D1	-0.9351076202
4199	MU_mumreference.30_NF_cov_D7	-0.9351076195
766	BP_WL16_NF_tr_D4	-0.9349853875
646	BP_WL15_NF_tr_D4	-0.9349484295
886	BP_WL17_NF_tr_D4	-0.9349455957
3286	BP_WL7_NF_tr_D4	-0.9349069227
736	BP_WL16_F.1_tr_D4	-0.9349042727
856	BP_WL17_F.1_tr_D4	-0.9348794749
706	BP_WL16_F.2_tr_D4	-0.934879046
826	BP_WL17_F.2_tr_D4	-0.9348607574
616	BP_WL15_F.1_tr_D4	-0.934850814
3406	BP_WL9_NF_tr_D4	-0.9348302547
586	BP_WL15_F.2_tr_D4	-0.934822442
4346	NB__NF_cov_D4	-0.9348150192
796	BP_WL17_F.8_tr_D4	-0.934732977
676	BP_WL16_F.8_tr_D4	-0.9347220866
2706	BP_WL45_F.8_gr_D4	-0.9347101953
2736	BP_WL45_F.2_gr_D4	-0.9347101953
2766	BP_WL45_F.1_gr_D4	-0.9347101953
2796	BP_WL45_NF_gr_D4	-0.9347101953
286	BP_WL12_NF_tr_D4	-0.9346884703
46	BP__NF_tr_D4	-0.934644165
166	BP_WL11_NF_tr_D4	-0.934644165
556	BP_WL15_F.8_tr_D4	-0.9346433267
406	BP_WL13_NF_tr_D4	-0.9346370422
526	BP_WL14_NF_tr_D4	-0.9345530699
3256	BP_WL7_F.1_tr_D4	-0.9345341822
3376	BP_WL9_F.1_tr_D4	-0.9345143479
256	BP_WL12_F.1_tr_D4	-0.934496698
376	BP_WL13_F.1_tr_D4	-0.9344829615
1667	BP_WL28_F.2_tr_D5	-0.934482913
1697	BP_WL28_F.1_tr_D5	-0.9344826625
1727	BP_WL28_NF_tr_D5	-0.9344826625
1637	BP_WL28_F.8_tr_D5	-0.9344397837
226	BP_WL12_F.2_tr_D4	-0.9344360969
2727	BP_WL45_F.8_cov_D5	-0.934435064
2757	BP_WL45_F.2_cov_D5	-0.934435064
2787	BP_WL45_F.1_cov_D5	-0.934435064
2817	BP_WL45_NF_cov_D5	-0.934435064
496	BP_WL14_F.1_tr_D4	-0.9344322373
346	BP_WL13_F.2_tr_D4	-0.934431848
3346	BP_WL9_F.2_tr_D4	-0.9344117763
3226	BP_WL7_F.2_tr_D4	-0.934411284
136	BP_WL11_F.1_tr_D4	-0.9344055958
466	BP_WL14_F.2_tr_D4	-0.9343943904
16	BP__F.2_tr_D4	-0.9343296159
106	BP_WL11_F.2_tr_D4	-0.9343296159
2946	BP_WL48_F.8_gr_D4	-0.9342760098
2976	BP_WL48_F.2_gr_D4	-0.9342760098
3006	BP_WL48_F.1_gr_D4	-0.9342760098
3036	BP_WL48_NF_gr_D4	-0.9342760098
316	BP_WL13_F.8_tr_D4	-0.9341814981
2967	BP_WL48_F.8_cov_D5	-0.9341743609
2997	BP_WL48_F.2_cov_D5	-0.9341743609
3027	BP_WL48_F.1_cov_D5	-0.9341743609
3057	BP_WL48_NF_cov_D5	-0.9341743609
436	BP_WL14_F.8_tr_D4	-0.934173696
1317	BP_WL22_F.2_cov_D5	-0.934168592
1347	BP_WL22_F.1_cov_D5	-0.9341683581
196	BP_WL12_F.8_tr_D4	-0.9341538494
1287	BP_WL22_F.8_cov_D5	-0.9341263951
1377	BP_WL22_NF_cov_D5	-0.9340290112
3316	BP_WL9_F.8_tr_D4	-0.9340171885
76	BP_WL11_F.8_tr_D4	-0.9340061622
3196	BP_WL7_F.8_tr_D4	-0.9339925872
1567	BP_WL26_F.1_gr_D5	-0.9338073802
1597	BP_WL26_NF_gr_D5	-0.933805134
1537	BP_WL26_F.2_gr_D5	-0.9338041996
1507	BP_WL26_F.8_gr_D5	-0.9337580916
4347	NB__NF_cov_D5	-0.9336288562
2716	BP_WL45_F.8_tr_D4	-0.9335316099
2746	BP_WL45_F.2_tr_D4	-0.9335316099
2776	BP_WL45_F.1_tr_D4	-0.9335316099
2806	BP_WL45_NF_tr_D4	-0.9335316099
1447	BP_WL24_F.1_gr_D5	-0.9335053301
1477	BP_WL24_NF_gr_D5	-0.9335039275
1417	BP_WL24_F.2_gr_D5	-0.9334972554
1387	BP_WL24_F.8_gr_D5	-0.933445247
2826	BP_WL46_F.8_gr_D4	-0.9333402902
2856	BP_WL46_F.2_gr_D4	-0.9333402902
2886	BP_WL46_F.1_gr_D4	-0.9333402902
2916	BP_WL46_NF_gr_D4	-0.9333402902
3696	BT_ms0.id0.TS8_NF_gr_D4	-0.9332102701
1107	BP_WL19_F.1_cov_D5	-0.9331099144
1077	BP_WL19_F.2_cov_D5	-0.9331034441
987	BP_WL18_F.1_cov_D5	-0.9330565036
957	BP_WL18_F.2_cov_D5	-0.9330464214
1047	BP_WL19_F.8_cov_D5	-0.9330450096
1137	BP_WL19_NF_cov_D5	-0.9330126058
2956	BP_WL48_F.8_tr_D4	-0.9330037218
2986	BP_WL48_F.2_tr_D4	-0.9330037218
3016	BP_WL48_F.1_tr_D4	-0.9330037218
3046	BP_WL48_NF_tr_D4	-0.9330037218
3686	BT_ms0.id0.TS8_F.2_cov_D4	-0.9329969007
1227	BP_WL20_F.1_cov_D5	-0.9329937799
1197	BP_WL20_F.2_cov_D5	-0.9329924515
927	BP_WL18_F.8_cov_D5	-0.932971121
1017	BP_WL18_NF_cov_D5	-0.932947413
1167	BP_WL20_F.8_cov_D5	-0.9329424082
1257	BP_WL20_NF_cov_D5	-0.9329019317
2847	BP_WL46_F.8_cov_D5	-0.9327986373
2877	BP_WL46_F.2_cov_D5	-0.9327986373
2907	BP_WL46_F.1_cov_D5	-0.9327986373
2937	BP_WL46_NF_cov_D5	-0.9327986373
1577	BP_WL26_F.1_tr_D5	-0.9327379079
1607	BP_WL26_NF_tr_D5	-0.9327361749
1547	BP_WL26_F.2_tr_D5	-0.9327340286
3666	BT_ms0.id0.TS8_F.2_gr_D4	-0.9327116838
1517	BP_WL26_F.8_tr_D5	-0.932687815
3716	BT_ms0.id0.TS8_NF_cov_D4	-0.9326446067
3776	BT_ms30.id50_NF_cov_D4	-0.9325610755
1327	BP_WL22_F.1_gr_D5	-0.9324170989
1357	BP_WL22_NF_gr_D5	-0.9324170338
1297	BP_WL22_F.2_gr_D5	-0.9324060562
1487	BP_WL24_NF_tr_D5	-0.9323973875
1457	BP_WL24_F.1_tr_D5	-0.9323950587
1427	BP_WL24_F.2_tr_D5	-0.9323853856
3706	BT_ms0.id0.TS8_NF_tr_D4	-0.9323576676
1267	BP_WL22_F.8_gr_D5	-0.9323457706
1397	BP_WL24_F.8_tr_D5	-0.9323358691
2707	BP_WL45_F.8_gr_D5	-0.9322915755
2737	BP_WL45_F.2_gr_D5	-0.9322915755
2767	BP_WL45_F.1_gr_D5	-0.9322915755
2797	BP_WL45_NF_gr_D5	-0.9322915755
3746	BT_ms30.id50_F.2_cov_D4	-0.9322808075
747	BP_WL16_F.1_cov_D5	-0.9321757407
867	BP_WL17_F.1_cov_D5	-0.9321589784
717	BP_WL16_F.2_cov_D5	-0.9321525016
837	BP_WL17_F.2_cov_D5	-0.932144481
627	BP_WL15_F.1_cov_D5	-0.9321333895
597	BP_WL15_F.2_cov_D5	-0.9321028618
2836	BP_WL46_F.8_tr_D4	-0.932084246
2866	BP_WL46_F.2_tr_D4	-0.932084246
2896	BP_WL46_F.1_tr_D4	-0.932084246
2926	BP_WL46_NF_tr_D4	-0.932084246
807	BP_WL17_F.8_cov_D5	-0.9320574845
777	BP_WL16_NF_cov_D5	-0.9320409012
687	BP_WL16_F.8_cov_D5	-0.9320407574
897	BP_WL17_NF_cov_D5	-0.9320334909
2947	BP_WL48_F.8_gr_D5	-0.9319864431
2977	BP_WL48_F.2_gr_D5	-0.9319864431
3007	BP_WL48_F.1_gr_D5	-0.9319864431
3037	BP_WL48_NF_gr_D5	-0.9319864431
657	BP_WL15_NF_cov_D5	-0.9319843162
567	BP_WL15_F.8_cov_D5	-0.9319640403
3756	BT_ms30.id50_NF_gr_D4	-0.9319590312
3267	BP_WL7_F.1_cov_D5	-0.9318942286
3387	BP_WL9_F.1_cov_D5	-0.9318227507
3676	BT_ms0.id0.TS8_F.2_tr_D4	-0.9317981533
3088	BP_WL50_F.8_cov_D6	-0.9317698709
3118	BP_WL50_F.2_cov_D6	-0.9317698709
3148	BP_WL50_F.1_cov_D6	-0.9317698709
3178	BP_WL50_NF_cov_D6	-0.9317698709
267	BP_WL12_F.1_cov_D5	-0.9317370567
3237	BP_WL7_F.2_cov_D5	-0.9317303325
3297	BP_WL7_NF_cov_D5	-0.9316988936
3357	BP_WL9_F.2_cov_D5	-0.9316945719
387	BP_WL13_F.1_cov_D5	-0.9316916767
147	BP_WL11_F.1_cov_D5	-0.9316831308
237	BP_WL12_F.2_cov_D5	-0.9316706524
357	BP_WL13_F.2_cov_D5	-0.9316380356
507	BP_WL14_F.1_cov_D5	-0.9316250336
27	BP__F.2_cov_D5	-0.9315979321
117	BP_WL11_F.2_cov_D5	-0.9315979321
3417	BP_WL9_NF_cov_D5	-0.9315866307
477	BP_WL14_F.2_cov_D5	-0.9315824864
3726	BT_ms30.id50_F.2_gr_D4	-0.9315699394
297	BP_WL12_NF_cov_D5	-0.9315259046
417	BP_WL13_NF_cov_D5	-0.9314964855
57	BP__NF_cov_D5	-0.9314743298
177	BP_WL11_NF_cov_D5	-0.9314743298
537	BP_WL14_NF_cov_D5	-0.9314504712
327	BP_WL13_F.8_cov_D5	-0.9314429845
207	BP_WL12_F.8_cov_D5	-0.9314346277
447	BP_WL14_F.8_cov_D5	-0.9314129383
1117	BP_WL19_NF_gr_D5	-0.9313929255
997	BP_WL18_NF_gr_D5	-0.9313512083
1087	BP_WL19_F.1_gr_D5	-0.9313295616
3327	BP_WL9_F.8_cov_D5	-0.9313140387
1057	BP_WL19_F.2_gr_D5	-0.9313107944
87	BP_WL11_F.8_cov_D5	-0.9313045378
3207	BP_WL7_F.8_cov_D5	-0.9312942825
3766	BT_ms30.id50_NF_tr_D4	-0.9312839112
1237	BP_WL20_NF_gr_D5	-0.9312787287
967	BP_WL18_F.1_gr_D5	-0.9312753629
937	BP_WL18_F.2_gr_D5	-0.9312515616
1207	BP_WL20_F.1_gr_D5	-0.9312320181
1177	BP_WL20_F.2_gr_D5	-0.9312140764
1027	BP_WL19_F.8_gr_D5	-0.9312017387
1367	BP_WL22_NF_tr_D5	-0.9311468376
1337	BP_WL22_F.1_tr_D5	-0.9311320745
1147	BP_WL20_F.8_gr_D5	-0.931125187
1307	BP_WL22_F.2_tr_D5	-0.9311235056
907	BP_WL18_F.8_gr_D5	-0.931113815
1277	BP_WL22_F.8_tr_D5	-0.9310616623
2717	BP_WL45_F.8_tr_D5	-0.9309806427
2747	BP_WL45_F.2_tr_D5	-0.9309806427
2777	BP_WL45_F.1_tr_D5	-0.9309806427
2807	BP_WL45_NF_tr_D5	-0.9309806427
3736	BT_ms30.id50_F.2_tr_D4	-0.9308871134
2827	BP_WL46_F.8_gr_D5	-0.9307733119
2857	BP_WL46_F.2_gr_D5	-0.9307733119
2887	BP_WL46_F.1_gr_D5	-0.9307733119
2917	BP_WL46_NF_gr_D5	-0.9307733119
2957	BP_WL48_F.8_tr_D5	-0.9305700193
2987	BP_WL48_F.2_tr_D5	-0.9305700193
3017	BP_WL48_F.1_tr_D5	-0.9305700193
3047	BP_WL48_NF_tr_D5	-0.9305700193
2968	BP_WL48_F.8_cov_D6	-0.9305026696
2998	BP_WL48_F.2_cov_D6	-0.9305026696
3028	BP_WL48_F.1_cov_D6	-0.9305026696
3058	BP_WL48_NF_cov_D6	-0.9305026696
757	BP_WL16_NF_gr_D5	-0.9304238797
637	BP_WL15_NF_gr_D5	-0.930394972
877	BP_WL17_NF_gr_D5	-0.9303853482
727	BP_WL16_F.1_gr_D5	-0.9303139183
847	BP_WL17_F.1_gr_D5	-0.9302962834
697	BP_WL16_F.2_gr_D5	-0.9302766815
817	BP_WL17_F.2_gr_D5	-0.9302661152
607	BP_WL15_F.1_gr_D5	-0.9302583687
3277	BP_WL7_NF_gr_D5	-0.9302479604
577	BP_WL15_F.2_gr_D5	-0.9302110594
3397	BP_WL9_NF_gr_D5	-0.9301642169
787	BP_WL17_F.8_gr_D5	-0.9301012138
667	BP_WL16_F.8_gr_D5	-0.9300770166
3078	BP_WL50_F.8_tr_D6	-0.9300743756
3108	BP_WL50_F.2_tr_D6	-0.9300743756
3138	BP_WL50_F.1_tr_D6	-0.9300743756
3168	BP_WL50_NF_tr_D6	-0.9300743756
277	BP_WL12_NF_gr_D5	-0.9300468787
397	BP_WL13_NF_gr_D5	-0.9299848346
547	BP_WL15_F.8_gr_D5	-0.9299731725
37	BP__NF_gr_D5	-0.9299684292
157	BP_WL11_NF_gr_D5	-0.9299684292
1127	BP_WL19_NF_tr_D5	-0.9299115631
1247	BP_WL20_NF_tr_D5	-0.9298830234
517	BP_WL14_NF_gr_D5	-0.9298698493
1097	BP_WL19_F.1_tr_D5	-0.9298387455
1217	BP_WL20_F.1_tr_D5	-0.9298264098
1067	BP_WL19_F.2_tr_D5	-0.9298219115
1187	BP_WL20_F.2_tr_D5	-0.9298106942
247	BP_WL12_F.1_gr_D5	-0.9297906119
1007	BP_WL18_NF_tr_D5	-0.9297878492
367	BP_WL13_F.1_gr_D5	-0.9297742688
3247	BP_WL7_F.1_gr_D5	-0.9297613287
3367	BP_WL9_F.1_gr_D5	-0.9297490266
1157	BP_WL20_F.8_tr_D5	-0.9297251439
1037	BP_WL19_F.8_tr_D5	-0.9297220194
487	BP_WL14_F.1_gr_D5	-0.9297057408
217	BP_WL12_F.2_gr_D5	-0.9297035277
977	BP_WL18_F.1_tr_D5	-0.9296990346
337	BP_WL13_F.2_gr_D5	-0.9296973218
947	BP_WL18_F.2_tr_D5	-0.9296780586
457	BP_WL14_F.2_gr_D5	-0.9296473834
127	BP_WL11_F.1_gr_D5	-0.9296461494
3337	BP_WL9_F.2_gr_D5	-0.9296136419
3217	BP_WL7_F.2_gr_D5	-0.9295970224
917	BP_WL18_F.8_tr_D5	-0.9295536748
7	BP__F.2_gr_D5	-0.9295399531
97	BP_WL11_F.2_gr_D5	-0.9295399531
307	BP_WL13_F.8_gr_D5	-0.9293941982
427	BP_WL14_F.8_gr_D5	-0.9293834395
2837	BP_WL46_F.8_tr_D5	-0.9293730941
2867	BP_WL46_F.2_tr_D5	-0.9293730941
2897	BP_WL46_F.1_tr_D5	-0.9293730941
2927	BP_WL46_NF_tr_D5	-0.9293730941
187	BP_WL12_F.8_gr_D5	-0.9293664173
67	BP_WL11_F.8_gr_D5	-0.9291401383
3307	BP_WL9_F.8_gr_D5	-0.929123405
3187	BP_WL7_F.8_gr_D5	-0.9290910326
767	BP_WL16_NF_tr_D5	-0.9287339509
887	BP_WL17_NF_tr_D5	-0.9287318216
2958	BP_WL48_F.8_tr_D6	-0.9287083245
2988	BP_WL48_F.2_tr_D6	-0.9287083245
3018	BP_WL48_F.1_tr_D6	-0.9287083245
3048	BP_WL48_NF_tr_D6	-0.9287083245
647	BP_WL15_NF_tr_D5	-0.9286365059
857	BP_WL17_F.1_tr_D5	-0.9286334015
737	BP_WL16_F.1_tr_D5	-0.9286137752
827	BP_WL17_F.2_tr_D5	-0.9286095057
707	BP_WL16_F.2_tr_D5	-0.9285823813
617	BP_WL15_F.1_tr_D5	-0.9284936122
797	BP_WL17_F.8_tr_D5	-0.928461716
587	BP_WL15_F.2_tr_D5	-0.928458261
677	BP_WL16_F.8_tr_D5	-0.9284013469
3697	BT_ms0.id0.TS8_NF_gr_D5	-0.9283707265
3287	BP_WL7_NF_tr_D5	-0.928308106
557	BP_WL15_F.8_tr_D5	-0.9282525632
3407	BP_WL9_NF_tr_D5	-0.9282329739
3089	BP_WL50_F.8_cov_D7	-0.9282133956
3119	BP_WL50_F.2_cov_D7	-0.9282133956
3149	BP_WL50_F.1_cov_D7	-0.9282133956
3179	BP_WL50_NF_cov_D7	-0.9282133956
287	BP_WL12_NF_tr_D5	-0.9281329508
407	BP_WL13_NF_tr_D5	-0.9281133805
527	BP_WL14_NF_tr_D5	-0.9280402357
47	BP__NF_tr_D5	-0.9280347033
167	BP_WL11_NF_tr_D5	-0.9280347033
3687	BT_ms0.id0.TS8_F.2_cov_D5	-0.9279371602
377	BP_WL13_F.1_tr_D5	-0.9278975324
257	BP_WL12_F.1_tr_D5	-0.927870428
497	BP_WL14_F.1_tr_D5	-0.927867257
347	BP_WL13_F.2_tr_D5	-0.9278364869
3257	BP_WL7_F.1_tr_D5	-0.9278256701
467	BP_WL14_F.2_tr_D5	-0.9278217628
3377	BP_WL9_F.1_tr_D5	-0.9278177032
227	BP_WL12_F.2_tr_D5	-0.9277975529
3777	BT_ms30.id50_NF_cov_D5	-0.9277944353
137	BP_WL11_F.1_tr_D5	-0.9277153935
3717	BT_ms0.id0.TS8_NF_cov_D5	-0.9276988153
3347	BP_WL9_F.2_tr_D5	-0.9276958854
3227	BP_WL7_F.2_tr_D5	-0.9276810412
2848	BP_WL46_F.8_cov_D6	-0.9276706338
2878	BP_WL46_F.2_cov_D6	-0.9276706338
2908	BP_WL46_F.1_cov_D6	-0.9276706338
2938	BP_WL46_NF_cov_D6	-0.9276706338
3667	BT_ms0.id0.TS8_F.2_gr_D5	-0.9276393669
17	BP__F.2_tr_D5	-0.927624589
107	BP_WL11_F.2_tr_D5	-0.927624589
437	BP_WL14_F.8_tr_D5	-0.9275688087
317	BP_WL13_F.8_tr_D5	-0.9275524355
197	BP_WL12_F.8_tr_D5	-0.9274774947
3707	BT_ms0.id0.TS8_NF_tr_D5	-0.9274391454
3747	BT_ms30.id50_F.2_cov_D5	-0.9273927576
77	BP_WL11_F.8_tr_D5	-0.9272612189
3317	BP_WL9_F.8_tr_D5	-0.9272564208
3197	BP_WL7_F.8_tr_D5	-0.9272146074
3757	BT_ms30.id50_NF_gr_D5	-0.9271402509
2969	BP_WL48_F.8_cov_D7	-0.9269453919
2999	BP_WL48_F.2_cov_D7	-0.9269453919
3029	BP_WL48_F.1_cov_D7	-0.9269453919
3059	BP_WL48_NF_cov_D7	-0.9269453919
3079	BP_WL50_F.8_tr_D7	-0.9269377791
3109	BP_WL50_F.2_tr_D7	-0.9269377791
3139	BP_WL50_F.1_tr_D7	-0.9269377791
3169	BP_WL50_NF_tr_D7	-0.9269377791
2728	BP_WL45_F.8_cov_D6	-0.9267042816
2758	BP_WL45_F.2_cov_D6	-0.9267042816
2788	BP_WL45_F.1_cov_D6	-0.9267042816
2818	BP_WL45_NF_cov_D6	-0.9267042816
3677	BT_ms0.id0.TS8_F.2_tr_D5	-0.9266420947
3727	BT_ms30.id50_F.2_gr_D5	-0.9266193246
3902	MU_maxmatch.40_NF_gr_D0	-0.9264660732
3908	MU_maxmatch.40_NF_gr_D6	-0.9264660732
3767	BT_ms30.id50_NF_tr_D5	-0.9264011859
3737	BT_ms30.id50_F.2_tr_D5	-0.9258723076
4202	MU_mumreference.40_NF_gr_D0	-0.9256898512
4208	MU_mumreference.40_NF_gr_D6	-0.9256898512
2838	BP_WL46_F.8_tr_D6	-0.9256710761
2868	BP_WL46_F.2_tr_D6	-0.9256710761
2898	BP_WL46_F.1_tr_D6	-0.9256710761
2928	BP_WL46_NF_tr_D6	-0.9256710761
4052	MU_mum40_NF_gr_D0	-0.9256200956
4058	MU_mum40_NF_gr_D6	-0.9256200956
2959	BP_WL48_F.8_tr_D7	-0.925577746
2989	BP_WL48_F.2_tr_D7	-0.925577746
3019	BP_WL48_F.1_tr_D7	-0.925577746
3049	BP_WL48_NF_tr_D7	-0.925577746
3922	MU_maxmatch.40_NF_cov_D0	-0.9250140506
3928	MU_maxmatch.40_NF_cov_D6	-0.9250140441
3912	MU_maxmatch.40_NF_tr_D0	-0.9248601389
3918	MU_maxmatch.40_NF_tr_D6	-0.9248601389
3903	MU_maxmatch.40_NF_gr_D1	-0.9246804694
3909	MU_maxmatch.40_NF_gr_D7	-0.9246804694
2718	BP_WL45_F.8_tr_D6	-0.9246394489
2748	BP_WL45_F.2_tr_D6	-0.9246394489
2778	BP_WL45_F.1_tr_D6	-0.9246394489
2808	BP_WL45_NF_tr_D6	-0.9246394489
4228	MU_mumreference.40_NF_cov_D6	-0.924506939
4222	MU_mumreference.40_NF_cov_D0	-0.9245069377
4072	MU_mum40_NF_cov_D0	-0.9244699124
4078	MU_mum40_NF_cov_D6	-0.9244698973
3086	BP_WL50_F.8_cov_D4	-0.9243363391
3116	BP_WL50_F.2_cov_D4	-0.9243363391
3146	BP_WL50_F.1_cov_D4	-0.9243363391
3176	BP_WL50_NF_cov_D4	-0.9243363391
4212	MU_mumreference.40_NF_tr_D0	-0.9241328661
4218	MU_mumreference.40_NF_tr_D6	-0.9241328661
2849	BP_WL46_F.8_cov_D7	-0.924091315
2879	BP_WL46_F.2_cov_D7	-0.924091315
2909	BP_WL46_F.1_cov_D7	-0.924091315
2939	BP_WL46_NF_cov_D7	-0.924091315
4062	MU_mum40_NF_tr_D0	-0.9240517181
4068	MU_mum40_NF_tr_D6	-0.9240517181
4203	MU_mumreference.40_NF_gr_D1	-0.9240224315
4209	MU_mumreference.40_NF_gr_D7	-0.9240224315
4053	MU_mum40_NF_gr_D1	-0.9239790516
4059	MU_mum40_NF_gr_D7	-0.9239790516
3913	MU_maxmatch.40_NF_tr_D1	-0.9234966711
3919	MU_maxmatch.40_NF_tr_D7	-0.9234966711
3923	MU_maxmatch.40_NF_cov_D1	-0.9233215178
3929	MU_maxmatch.40_NF_cov_D7	-0.9233215142
3975	MU_maxmatch.50_NF_tr_D3	-0.9232311025
3981	MU_maxmatch.50_NF_tr_D9	-0.9232311025
3965	MU_maxmatch.50_NF_gr_D3	-0.9232113587
3971	MU_maxmatch.50_NF_gr_D9	-0.9232113587
4079	MU_mum40_NF_cov_D7	-0.9231579288
4073	MU_mum40_NF_cov_D1	-0.9231579238
2729	BP_WL45_F.8_cov_D7	-0.9231383502
2759	BP_WL45_F.2_cov_D7	-0.9231383502
2789	BP_WL45_F.1_cov_D7	-0.9231383502
2819	BP_WL45_NF_cov_D7	-0.9231383502
3974	MU_maxmatch.50_NF_tr_D2	-0.9231154512
3980	MU_maxmatch.50_NF_tr_D8	-0.9231154512
3964	MU_maxmatch.50_NF_gr_D2	-0.9230927905
3970	MU_maxmatch.50_NF_gr_D8	-0.9230927905
4229	MU_mumreference.40_NF_cov_D7	-0.9230055379
4223	MU_mumreference.40_NF_cov_D1	-0.9230055256
2608	BP_WL44_F.8_cov_D6	-0.9229972266
2638	BP_WL44_F.2_cov_D6	-0.9229972266
2668	BP_WL44_F.1_cov_D6	-0.9229972266
2698	BP_WL44_NF_cov_D6	-0.9229972266
3985	MU_maxmatch.50_NF_cov_D3	-0.9228341973
3991	MU_maxmatch.50_NF_cov_D9	-0.9228340329
4213	MU_mumreference.40_NF_tr_D1	-0.9228277744
4219	MU_mumreference.40_NF_tr_D7	-0.9228277744
4063	MU_mum40_NF_tr_D1	-0.9227717616
4069	MU_mum40_NF_tr_D7	-0.9227717616
3984	MU_maxmatch.50_NF_cov_D2	-0.9227066573
3990	MU_maxmatch.50_NF_cov_D8	-0.9227065121
3066	BP_WL50_F.8_gr_D4	-0.922618793
3096	BP_WL50_F.2_gr_D4	-0.922618793
3126	BP_WL50_F.1_gr_D4	-0.922618793
3156	BP_WL50_NF_gr_D4	-0.922618793
2839	BP_WL46_F.8_tr_D7	-0.922531078
2869	BP_WL46_F.2_tr_D7	-0.922531078
2899	BP_WL46_F.1_tr_D7	-0.922531078
2929	BP_WL46_NF_tr_D7	-0.922531078
3087	BP_WL50_F.8_cov_D5	-0.9220035088
3117	BP_WL50_F.2_cov_D5	-0.9220035088
3147	BP_WL50_F.1_cov_D5	-0.9220035088
3177	BP_WL50_NF_cov_D5	-0.9220035088
3748	BT_ms30.id50_F.2_cov_D6	-0.9219557937
3932	MU_maxmatch.44_NF_gr_D0	-0.9219297305
3938	MU_maxmatch.44_NF_gr_D6	-0.9219297305
3778	BT_ms30.id50_NF_cov_D6	-0.9215395645
2719	BP_WL45_F.8_tr_D7	-0.9215218658
2749	BP_WL45_F.2_tr_D7	-0.9215218658
2779	BP_WL45_F.1_tr_D7	-0.9215218658
2809	BP_WL45_NF_tr_D7	-0.9215218658
3076	BP_WL50_F.8_tr_D4	-0.9213000707
3106	BP_WL50_F.2_tr_D4	-0.9213000707
3136	BP_WL50_F.1_tr_D4	-0.9213000707
3166	BP_WL50_NF_tr_D4	-0.9213000707
4232	MU_mumreference.44_NF_gr_D0	-0.9210958993
4238	MU_mumreference.44_NF_gr_D6	-0.9210958993
4082	MU_mum44_NF_gr_D0	-0.9210171411
4088	MU_mum44_NF_gr_D6	-0.9210171411
3738	BT_ms30.id50_F.2_tr_D6	-0.9208559336
3945	MU_maxmatch.44_NF_tr_D3	-0.9208352052
3951	MU_maxmatch.44_NF_tr_D9	-0.9208352052
3935	MU_maxmatch.44_NF_gr_D3	-0.9208104866
3941	MU_maxmatch.44_NF_gr_D9	-0.9208104866
2598	BP_WL44_F.8_tr_D6	-0.9207311156
2628	BP_WL44_F.2_tr_D6	-0.9207311156
2658	BP_WL44_F.1_tr_D6	-0.9207311156
2688	BP_WL44_NF_tr_D6	-0.9207311156
3944	MU_maxmatch.44_NF_tr_D2	-0.9207033259
3950	MU_maxmatch.44_NF_tr_D8	-0.9207033259
2488	BP_WL42_F.8_cov_D6	-0.9206962846
2518	BP_WL42_F.2_cov_D6	-0.9206962846
2548	BP_WL42_F.1_cov_D6	-0.9206962846
2578	BP_WL42_NF_cov_D6	-0.9206962846
3934	MU_maxmatch.44_NF_gr_D2	-0.920680079
3940	MU_maxmatch.44_NF_gr_D8	-0.920680079
3955	MU_maxmatch.44_NF_cov_D3	-0.9206572397
3961	MU_maxmatch.44_NF_cov_D9	-0.9206565726
3954	MU_maxmatch.44_NF_cov_D2	-0.9205334305
3960	MU_maxmatch.44_NF_cov_D8	-0.9205327657
3933	MU_maxmatch.44_NF_gr_D1	-0.9204647768
3939	MU_maxmatch.44_NF_gr_D7	-0.9204647768
3768	BT_ms30.id50_NF_tr_D6	-0.9204517456
3952	MU_maxmatch.44_NF_cov_D0	-0.9204346331
3958	MU_maxmatch.44_NF_cov_D6	-0.9204346038
3728	BT_ms30.id50_F.2_gr_D6	-0.9203719459
3942	MU_maxmatch.44_NF_tr_D0	-0.9201563033
3948	MU_maxmatch.44_NF_tr_D6	-0.9201563033
3067	BP_WL50_F.8_gr_D5	-0.9200621803
3097	BP_WL50_F.2_gr_D5	-0.9200621803
3127	BP_WL50_F.1_gr_D5	-0.9200621803
3157	BP_WL50_NF_gr_D5	-0.9200621803
3758	BT_ms30.id50_NF_gr_D6	-0.9199490622
4252	MU_mumreference.44_NF_cov_D0	-0.9198614058
4258	MU_mumreference.44_NF_cov_D6	-0.9198613823
3749	BT_ms30.id50_F.2_cov_D7	-0.9197646716
4108	MU_mum44_NF_cov_D6	-0.9197559307
4102	MU_mum44_NF_cov_D0	-0.9197559207
4233	MU_mumreference.44_NF_gr_D1	-0.9197506724
4239	MU_mumreference.44_NF_gr_D7	-0.9197506724
4083	MU_mum44_NF_gr_D1	-0.9196971175
4089	MU_mum44_NF_gr_D7	-0.9196971175
3688	BT_ms0.id0.TS8_F.2_cov_D6	-0.9195698348
2609	BP_WL44_F.8_cov_D7	-0.9194184307
2639	BP_WL44_F.2_cov_D7	-0.9194184307
2669	BP_WL44_F.1_cov_D7	-0.9194184307
2699	BP_WL44_NF_cov_D7	-0.9194184307
3915	MU_maxmatch.40_NF_tr_D3	-0.9194081522
3921	MU_maxmatch.40_NF_tr_D9	-0.9194081522
4242	MU_mumreference.44_NF_tr_D0	-0.9193951558
4248	MU_mumreference.44_NF_tr_D6	-0.9193951558
3905	MU_maxmatch.40_NF_gr_D3	-0.9193946287
3911	MU_maxmatch.40_NF_gr_D9	-0.9193946287
3779	BT_ms30.id50_NF_cov_D7	-0.9193768569
3925	MU_maxmatch.40_NF_cov_D3	-0.9193387891
3931	MU_maxmatch.40_NF_cov_D9	-0.9193382217
4092	MU_mum44_NF_tr_D0	-0.9193067441
4098	MU_mum44_NF_tr_D6	-0.9193067441
3914	MU_maxmatch.40_NF_tr_D2	-0.9192881765
3920	MU_maxmatch.40_NF_tr_D8	-0.9192881765
3739	BT_ms30.id50_F.2_tr_D7	-0.9192814967
3904	MU_maxmatch.40_NF_gr_D2	-0.9192793604
3910	MU_maxmatch.40_NF_gr_D8	-0.9192793604
3924	MU_maxmatch.40_NF_cov_D2	-0.9192366744
3930	MU_maxmatch.40_NF_cov_D8	-0.9192361074
3943	MU_maxmatch.44_NF_tr_D1	-0.9191121374
3949	MU_maxmatch.44_NF_tr_D7	-0.9191121374
3953	MU_maxmatch.44_NF_cov_D1	-0.9190663499
3959	MU_maxmatch.44_NF_cov_D7	-0.9190663217
3769	BT_ms30.id50_NF_tr_D7	-0.9189131028
4103	MU_mum44_NF_cov_D1	-0.9187623492
4109	MU_mum44_NF_cov_D7	-0.9187623461
3678	BT_ms0.id0.TS8_F.2_tr_D6	-0.9187353125
3729	BT_ms30.id50_F.2_gr_D7	-0.9187335726
4259	MU_mumreference.44_NF_cov_D7	-0.9186827168
4253	MU_mumreference.44_NF_cov_D1	-0.9186827099
3718	BT_ms0.id0.TS8_NF_cov_D6	-0.9186595049
3077	BP_WL50_F.8_tr_D5	-0.9186279349
3107	BP_WL50_F.2_tr_D5	-0.9186279349
3137	BP_WL50_F.1_tr_D5	-0.9186279349
3167	BP_WL50_NF_tr_D5	-0.9186279349
3708	BT_ms0.id0.TS8_NF_tr_D6	-0.9184125259
4243	MU_mumreference.44_NF_tr_D1	-0.918408804
4249	MU_mumreference.44_NF_tr_D7	-0.918408804
3759	BT_ms30.id50_NF_gr_D7	-0.9183452051
4093	MU_mum44_NF_tr_D1	-0.918344426
4099	MU_mum44_NF_tr_D7	-0.918344426
2478	BP_WL42_F.8_tr_D6	-0.9183199717
2508	BP_WL42_F.2_tr_D6	-0.9183199717
2538	BP_WL42_F.1_tr_D6	-0.9183199717
2568	BP_WL42_NF_tr_D6	-0.9183199717
3668	BT_ms0.id0.TS8_F.2_gr_D6	-0.9180621172
3689	BT_ms0.id0.TS8_F.2_cov_D7	-0.9177740725
3679	BT_ms0.id0.TS8_F.2_tr_D7	-0.917680624
2599	BP_WL44_F.8_tr_D7	-0.9176056071
2629	BP_WL44_F.2_tr_D7	-0.9176056071
2659	BP_WL44_F.1_tr_D7	-0.9176056071
2689	BP_WL44_NF_tr_D7	-0.9176056071
3698	BT_ms0.id0.TS8_NF_gr_D6	-0.9175271363
3709	BT_ms0.id0.TS8_NF_tr_D7	-0.9173937148
2489	BP_WL42_F.8_cov_D7	-0.9171241066
2519	BP_WL42_F.2_cov_D7	-0.9171241066
2549	BP_WL42_F.1_cov_D7	-0.9171241066
2579	BP_WL42_NF_cov_D7	-0.9171241066
3669	BT_ms0.id0.TS8_F.2_gr_D7	-0.9169277987
3719	BT_ms0.id0.TS8_NF_cov_D7	-0.9168368469
3699	BT_ms0.id0.TS8_NF_gr_D7	-0.9164097032
2368	BP_WL40_F.8_cov_D6	-0.9155776643
2398	BP_WL40_F.2_cov_D6	-0.9155776643
2428	BP_WL40_F.1_cov_D6	-0.9155776643
2458	BP_WL40_NF_cov_D6	-0.9155776643
4318	NB__F.2_cov_D6	-0.9155319767
2479	BP_WL42_F.8_tr_D7	-0.9152122505
2509	BP_WL42_F.2_tr_D7	-0.9152122505
2539	BP_WL42_F.1_tr_D7	-0.9152122505
2569	BP_WL42_NF_tr_D7	-0.9152122505
4348	NB__NF_cov_D6	-0.9148711733
4338	NB__NF_tr_D6	-0.9148158666
4308	NB__F.2_tr_D6	-0.914246821
3962	MU_maxmatch.50_NF_gr_D0	-0.9141249027
3968	MU_maxmatch.50_NF_gr_D6	-0.9141249027
3963	MU_maxmatch.50_NF_gr_D1	-0.9131984032
3969	MU_maxmatch.50_NF_gr_D7	-0.9131984032
4262	MU_mumreference.50_NF_gr_D0	-0.9131747975
4268	MU_mumreference.50_NF_gr_D6	-0.9131747975
4112	MU_mum50_NF_gr_D0	-0.9130736905
4118	MU_mum50_NF_gr_D6	-0.9130736905
2358	BP_WL40_F.8_tr_D6	-0.9129175374
2388	BP_WL40_F.2_tr_D6	-0.9129175374
2418	BP_WL40_F.1_tr_D6	-0.9129175374
2448	BP_WL40_NF_tr_D6	-0.9129175374
4339	NB__NF_tr_D7	-0.912751071
3988	MU_maxmatch.50_NF_cov_D6	-0.9125555256
3982	MU_maxmatch.50_NF_cov_D0	-0.912555501
4319	NB__F.2_cov_D7	-0.9124873126
4263	MU_mumreference.50_NF_gr_D1	-0.9123713475
4269	MU_mumreference.50_NF_gr_D7	-0.9123713475
4113	MU_mum50_NF_gr_D1	-0.9122940003
4119	MU_mum50_NF_gr_D7	-0.9122940003
2369	BP_WL40_F.8_cov_D7	-0.9121014638
2399	BP_WL40_F.2_cov_D7	-0.9121014638
2429	BP_WL40_F.1_cov_D7	-0.9121014638
2459	BP_WL40_NF_cov_D7	-0.9121014638
3972	MU_maxmatch.50_NF_tr_D0	-0.9120714855
3978	MU_maxmatch.50_NF_tr_D6	-0.9120714855
4309	NB__F.2_tr_D7	-0.9119753738
4349	NB__NF_cov_D7	-0.9119356215
4282	MU_mumreference.50_NF_cov_D0	-0.9118559677
4288	MU_mumreference.50_NF_cov_D6	-0.9118559564
3983	MU_maxmatch.50_NF_cov_D1	-0.911725568
3989	MU_maxmatch.50_NF_cov_D7	-0.9117255604
4132	MU_mum50_NF_cov_D0	-0.9116262087
4138	MU_mum50_NF_cov_D6	-0.9116261772
3973	MU_maxmatch.50_NF_tr_D1	-0.9115611802
3979	MU_maxmatch.50_NF_tr_D7	-0.9115611802
3895	MU_maxmatch.30_NF_cov_D3	-0.9114852599
3901	MU_maxmatch.30_NF_cov_D9	-0.9114849098
3894	MU_maxmatch.30_NF_cov_D2	-0.9113154982
3900	MU_maxmatch.30_NF_cov_D8	-0.9113151434
4272	MU_mumreference.50_NF_tr_D0	-0.9112423301
4278	MU_mumreference.50_NF_tr_D6	-0.9112423301
4283	MU_mumreference.50_NF_cov_D1	-0.9112151206
4289	MU_mumreference.50_NF_cov_D7	-0.9112151034
4139	MU_mum50_NF_cov_D7	-0.9111657083
4133	MU_mum50_NF_cov_D1	-0.9111656822
4122	MU_mum50_NF_tr_D0	-0.9111321667
4128	MU_mum50_NF_tr_D6	-0.9111321667
3885	MU_maxmatch.30_NF_tr_D3	-0.9110791083
3891	MU_maxmatch.30_NF_tr_D9	-0.9110791083
3875	MU_maxmatch.30_NF_gr_D3	-0.9110642205
3881	MU_maxmatch.30_NF_gr_D9	-0.9110642205
3874	MU_maxmatch.30_NF_gr_D2	-0.9108654469
3880	MU_maxmatch.30_NF_gr_D8	-0.9108654469
3884	MU_maxmatch.30_NF_tr_D2	-0.9108643952
3890	MU_maxmatch.30_NF_tr_D8	-0.9108643952
4273	MU_mumreference.50_NF_tr_D1	-0.9107908015
4279	MU_mumreference.50_NF_tr_D7	-0.9107908015
4123	MU_mum50_NF_tr_D1	-0.9107033291
4129	MU_mum50_NF_tr_D7	-0.9107033291
2278	BP_WL38_F.2_cov_D6	-0.9102061636
2308	BP_WL38_F.1_cov_D6	-0.9102061636
2338	BP_WL38_NF_cov_D6	-0.9102061636
2248	BP_WL38_F.8_cov_D6	-0.9102049378
2359	BP_WL40_F.8_tr_D7	-0.9099326614
2389	BP_WL40_F.2_tr_D7	-0.9099326614
2419	BP_WL40_F.1_tr_D7	-0.9099326614
2449	BP_WL40_NF_tr_D7	-0.9099326614
3269	BP_WL7_F.1_cov_D7	-0.9091691272
4368	WU_S50.Q50_F.2_tr_D6	-0.9091293105
3239	BP_WL7_F.2_cov_D7	-0.9090957769
4369	WU_S50.Q50_F.2_tr_D7	-0.9090033096
3299	BP_WL7_NF_cov_D7	-0.9089719118
3082	BP_WL50_F.8_cov_D0	-0.9089037218
3112	BP_WL50_F.2_cov_D0	-0.9089037218
3142	BP_WL50_F.1_cov_D0	-0.9089037218
3172	BP_WL50_NF_cov_D0	-0.9089037218
3389	BP_WL9_F.1_cov_D7	-0.9087970675
3359	BP_WL9_F.2_cov_D7	-0.9087650964
3209	BP_WL7_F.8_cov_D7	-0.9086527987
3419	BP_WL9_NF_cov_D7	-0.9086064013
3329	BP_WL9_F.8_cov_D7	-0.9084741487
149	BP_WL11_F.1_cov_D7	-0.9083652532
29	BP__F.2_cov_D7	-0.9083501582
119	BP_WL11_F.2_cov_D7	-0.9083501582
3298	BP_WL7_NF_cov_D6	-0.9083399392
59	BP__NF_cov_D7	-0.9082544387
179	BP_WL11_NF_cov_D7	-0.9082544387
3268	BP_WL7_F.1_cov_D6	-0.9081926522
4399	WU_S50.Q50_NF_tr_D7	-0.90817953
89	BP_WL11_F.8_cov_D7	-0.9081694931
3238	BP_WL7_F.2_cov_D6	-0.9080817002
2158	BP_WL36_F.2_cov_D6	-0.9079326583
2188	BP_WL36_F.1_cov_D6	-0.9079326583
2218	BP_WL36_NF_cov_D6	-0.9079326583
2128	BP_WL36_F.8_cov_D6	-0.9079308599
3418	BP_WL9_NF_cov_D6	-0.9079255365
3388	BP_WL9_F.1_cov_D6	-0.9078262985
3358	BP_WL9_F.2_cov_D6	-0.9077603113
3208	BP_WL7_F.8_cov_D6	-0.9076134729
58	BP__NF_cov_D6	-0.9074880503
178	BP_WL11_NF_cov_D6	-0.9074880503
3328	BP_WL9_F.8_cov_D6	-0.90744286
3289	BP_WL7_NF_tr_D7	-0.9074340144
148	BP_WL11_F.1_cov_D6	-0.9073992676
28	BP__F.2_cov_D6	-0.9073588527
118	BP_WL11_F.2_cov_D6	-0.9073588527
2238	BP_WL38_F.8_tr_D6	-0.9073387468
2268	BP_WL38_F.2_tr_D6	-0.907338589
2298	BP_WL38_F.1_tr_D6	-0.907338589
2328	BP_WL38_NF_tr_D6	-0.907338589
4398	WU_S50.Q50_NF_tr_D6	-0.907330234
88	BP_WL11_F.8_cov_D6	-0.9071616874
3409	BP_WL9_NF_tr_D7	-0.906969711
3072	BP_WL50_F.8_tr_D0	-0.9068341363
3102	BP_WL50_F.2_tr_D0	-0.9068341363
3132	BP_WL50_F.1_tr_D0	-0.9068341363
3162	BP_WL50_NF_tr_D0	-0.9068341363
209	BP_WL12_F.8_cov_D7	-0.9068287968
239	BP_WL12_F.2_cov_D7	-0.9068072452
269	BP_WL12_F.1_cov_D7	-0.9067854281
3259	BP_WL7_F.1_tr_D7	-0.906778989
2279	BP_WL38_F.2_cov_D7	-0.9067011836
2309	BP_WL38_F.1_cov_D7	-0.9067011836
2339	BP_WL38_NF_cov_D7	-0.9067011836
2249	BP_WL38_F.8_cov_D7	-0.9067003876
299	BP_WL12_NF_cov_D7	-0.9066926722
2962	BP_WL48_F.8_cov_D0	-0.9066191448
2992	BP_WL48_F.2_cov_D0	-0.9066191448
3022	BP_WL48_F.1_cov_D0	-0.9066191448
3052	BP_WL48_NF_cov_D0	-0.9066191448
3229	BP_WL7_F.2_tr_D7	-0.9066057603
49	BP__NF_tr_D7	-0.9064556485
169	BP_WL11_NF_tr_D7	-0.9064556485
3379	BP_WL9_F.1_tr_D7	-0.9064236661
3349	BP_WL9_F.2_tr_D7	-0.9062888824
139	BP_WL11_F.1_tr_D7	-0.9060124304
329	BP_WL13_F.8_cov_D7	-0.9059999089
298	BP_WL12_NF_cov_D6	-0.9059470052
359	BP_WL13_F.2_cov_D7	-0.9059331044
19	BP__F.2_tr_D7	-0.9059103174
109	BP_WL11_F.2_tr_D7	-0.9059103174
208	BP_WL12_F.8_cov_D6	-0.9059054271
238	BP_WL12_F.2_cov_D6	-0.9059014203
268	BP_WL12_F.1_cov_D6	-0.9058995744
389	BP_WL13_F.1_cov_D7	-0.9058946424
3199	BP_WL7_F.8_tr_D7	-0.9058712932
419	BP_WL13_NF_cov_D7	-0.9058122099
3840	BT_ms30.id90.TS12_NF_cov_D8	-0.9057978657
3820	BT_ms30.id90.TS12_NF_gr_D8	-0.905718532
4285	MU_mumreference.50_NF_cov_D3	-0.9057169292
4291	MU_mumreference.50_NF_cov_D9	-0.9057159369
3319	BP_WL9_F.8_tr_D7	-0.9057050412
4284	MU_mumreference.50_NF_cov_D2	-0.9056273555
4290	MU_mumreference.50_NF_cov_D8	-0.9056263609
3841	BT_ms30.id90.TS12_NF_cov_D9	-0.9055786186
3821	BT_ms30.id90.TS12_NF_gr_D9	-0.9055100373
79	BP_WL11_F.8_tr_D7	-0.905469444
449	BP_WL14_F.8_cov_D7	-0.9054634136
3083	BP_WL50_F.8_cov_D1	-0.9054423005
3113	BP_WL50_F.2_cov_D1	-0.9054423005
3143	BP_WL50_F.1_cov_D1	-0.9054423005
3173	BP_WL50_NF_cov_D1	-0.9054423005
479	BP_WL14_F.2_cov_D7	-0.9053774164
509	BP_WL14_F.1_cov_D7	-0.9053446546
3830	BT_ms30.id90.TS12_NF_tr_D8	-0.9053162628
539	BP_WL14_NF_cov_D7	-0.9052837511
328	BP_WL13_F.8_cov_D6	-0.9051356919
3831	BT_ms30.id90.TS12_NF_tr_D9	-0.9051049591
358	BP_WL13_F.2_cov_D6	-0.9050909779
418	BP_WL13_NF_cov_D6	-0.9050831217
388	BP_WL13_F.1_cov_D6	-0.9050693117
2148	BP_WL36_F.2_tr_D6	-0.9049317364
2178	BP_WL36_F.1_tr_D6	-0.9049317364
2208	BP_WL36_NF_tr_D6	-0.9049317364
2118	BP_WL36_F.8_tr_D6	-0.90493074
289	BP_WL12_NF_tr_D7	-0.9049239252
448	BP_WL14_F.8_cov_D6	-0.9046442952
478	BP_WL14_F.2_cov_D6	-0.9045760787
538	BP_WL14_NF_cov_D6	-0.904560466
508	BP_WL14_F.1_cov_D6	-0.904556646
259	BP_WL12_F.1_tr_D7	-0.9045452872
3288	BP_WL7_NF_tr_D6	-0.9044858004
229	BP_WL12_F.2_tr_D7	-0.9044837296
2159	BP_WL36_F.2_cov_D7	-0.9044381382
2189	BP_WL36_F.1_cov_D7	-0.9044381382
2219	BP_WL36_NF_cov_D7	-0.9044381382
2129	BP_WL36_F.8_cov_D7	-0.9044372915
2952	BP_WL48_F.8_tr_D0	-0.9044220908
2982	BP_WL48_F.2_tr_D0	-0.9044220908
3012	BP_WL48_F.1_tr_D0	-0.9044220908
3042	BP_WL48_NF_tr_D0	-0.9044220908
2239	BP_WL38_F.8_tr_D7	-0.9043565046
2269	BP_WL38_F.2_tr_D7	-0.9043561491
2299	BP_WL38_F.1_tr_D7	-0.9043561491
2329	BP_WL38_NF_tr_D7	-0.9043561491
199	BP_WL12_F.8_tr_D7	-0.9042331631
3408	BP_WL9_NF_tr_D6	-0.904060437
409	BP_WL13_NF_tr_D7	-0.9040104872
3810	BT_ms30.id90.TS12_F.2_cov_D8	-0.9039337021
3258	BP_WL7_F.1_tr_D6	-0.9038474738
3073	BP_WL50_F.8_tr_D1	-0.9037968938
3103	BP_WL50_F.2_tr_D1	-0.9037968938
3133	BP_WL50_F.1_tr_D1	-0.9037968938
3163	BP_WL50_NF_tr_D1	-0.9037968938
3790	BT_ms30.id90.TS12_F.2_gr_D8	-0.903788798
3811	BT_ms30.id90.TS12_F.2_cov_D9	-0.9037410863
3228	BP_WL7_F.2_tr_D6	-0.9036886623
379	BP_WL13_F.1_tr_D7	-0.9036863742
349	BP_WL13_F.2_tr_D7	-0.9036478045
3791	BT_ms30.id90.TS12_F.2_gr_D9	-0.903605473
48	BP__NF_tr_D6	-0.9035972827
168	BP_WL11_NF_tr_D6	-0.9035972827
3378	BP_WL9_F.1_tr_D6	-0.9035246686
319	BP_WL13_F.8_tr_D7	-0.903443466
529	BP_WL14_NF_tr_D7	-0.9034066089
3348	BP_WL9_F.2_tr_D6	-0.9034019511
3800	BT_ms30.id90.TS12_F.2_tr_D8	-0.9033546275
4275	MU_mumreference.50_NF_tr_D3	-0.9031806945
4281	MU_mumreference.50_NF_tr_D9	-0.9031806945
3801	BT_ms30.id90.TS12_F.2_tr_D9	-0.9031670182
138	BP_WL11_F.1_tr_D6	-0.9031638485
2963	BP_WL48_F.8_cov_D1	-0.9031605145
2993	BP_WL48_F.2_cov_D1	-0.9031605145
3023	BP_WL48_F.1_cov_D1	-0.9031605145
3053	BP_WL48_NF_cov_D1	-0.9031605145
4274	MU_mumreference.50_NF_tr_D2	-0.9031397263
4280	MU_mumreference.50_NF_tr_D8	-0.9031397263
499	BP_WL14_F.1_tr_D7	-0.9031358641
469	BP_WL14_F.2_tr_D7	-0.9030979439
18	BP__F.2_tr_D6	-0.9030715427
108	BP_WL11_F.2_tr_D6	-0.9030715427
3198	BP_WL7_F.8_tr_D6	-0.9030389045
439	BP_WL14_F.8_tr_D7	-0.9029440426
4265	MU_mumreference.50_NF_gr_D3	-0.90293941
4271	MU_mumreference.50_NF_gr_D9	-0.90293941
4264	MU_mumreference.50_NF_gr_D2	-0.9029036822
4270	MU_mumreference.50_NF_gr_D8	-0.9029036822
3318	BP_WL9_F.8_tr_D6	-0.9028864122
3834	BT_ms30.id90.TS12_NF_cov_D2	-0.9028588985
4255	MU_mumreference.44_NF_cov_D3	-0.9028233366
4261	MU_mumreference.44_NF_cov_D9	-0.9028220285
3814	BT_ms30.id90.TS12_NF_gr_D2	-0.9027645926
4254	MU_mumreference.44_NF_cov_D2	-0.9027017987
4260	MU_mumreference.44_NF_cov_D8	-0.9027004745
78	BP_WL11_F.8_tr_D6	-0.9026849526
3835	BT_ms30.id90.TS12_NF_cov_D3	-0.9026331527
2038	BP_WL34_F.2_cov_D6	-0.9025787931
2068	BP_WL34_F.1_cov_D6	-0.9025787931
2098	BP_WL34_NF_cov_D6	-0.9025787931
2008	BP_WL34_F.8_cov_D6	-0.9025787417
3815	BT_ms30.id90.TS12_NF_gr_D3	-0.902549419
3824	BT_ms30.id90.TS12_NF_tr_D2	-0.9023718492
569	BP_WL15_F.8_cov_D7	-0.9022838323
288	BP_WL12_NF_tr_D6	-0.9022225713
3825	BT_ms30.id90.TS12_NF_tr_D3	-0.9021543945
599	BP_WL15_F.2_cov_D7	-0.9020919829
629	BP_WL15_F.1_cov_D7	-0.9020383325
2149	BP_WL36_F.2_tr_D7	-0.9019730574
2179	BP_WL36_F.1_tr_D7	-0.9019730574
2209	BP_WL36_NF_tr_D7	-0.9019730574
2119	BP_WL36_F.8_tr_D7	-0.9019726105
659	BP_WL15_NF_cov_D7	-0.9019611163
258	BP_WL12_F.1_tr_D6	-0.9018587351
228	BP_WL12_F.2_tr_D6	-0.9018036062
568	BP_WL15_F.8_cov_D6	-0.9017841778
2842	BP_WL46_F.8_cov_D0	-0.9016162117
2872	BP_WL46_F.2_cov_D0	-0.9016162117
2902	BP_WL46_F.1_cov_D0	-0.9016162117
2932	BP_WL46_NF_cov_D0	-0.9016162117
598	BP_WL15_F.2_cov_D6	-0.9016090174
198	BP_WL12_F.8_tr_D6	-0.9015854556
628	BP_WL15_F.1_cov_D6	-0.9015648877
4406	WU_S50.Q50_NF_cov_D4	-0.9015565625
658	BP_WL15_NF_cov_D6	-0.901530515
4225	MU_mumreference.40_NF_cov_D3	-0.9014229395
4231	MU_mumreference.40_NF_cov_D9	-0.9014222158
408	BP_WL13_NF_tr_D6	-0.9014041436
2953	BP_WL48_F.8_tr_D1	-0.9013940957
2983	BP_WL48_F.2_tr_D1	-0.9013940957
3013	BP_WL48_F.1_tr_D1	-0.9013940957
3043	BP_WL48_NF_tr_D1	-0.9013940957
4408	WU_S50.Q50_NF_cov_D6	-0.9013586897
4224	MU_mumreference.40_NF_cov_D2	-0.901307176
4230	MU_mumreference.40_NF_cov_D8	-0.9013064505
4134	MU_mum50_NF_cov_D2	-0.9012524701
4140	MU_mum50_NF_cov_D8	-0.9012505713
4135	MU_mum50_NF_cov_D3	-0.9011924788
4141	MU_mum50_NF_cov_D9	-0.9011905928
378	BP_WL13_F.1_tr_D6	-0.901096616
348	BP_WL13_F.2_tr_D6	-0.9010617373
4124	MU_mum50_NF_tr_D2	-0.9010556112
4130	MU_mum50_NF_tr_D8	-0.9010556112
4125	MU_mum50_NF_tr_D3	-0.9010274989
4131	MU_mum50_NF_tr_D9	-0.9010274989
3804	BT_ms30.id90.TS12_F.2_cov_D2	-0.9010154176
689	BP_WL16_F.8_cov_D7	-0.9009627279
528	BP_WL14_NF_tr_D6	-0.9009033281
318	BP_WL13_F.8_tr_D6	-0.9008829744
3784	BT_ms30.id90.TS12_F.2_gr_D2	-0.9008618935
4114	MU_mum50_NF_gr_D2	-0.9008281616
4120	MU_mum50_NF_gr_D8	-0.9008281616
3805	BT_ms30.id90.TS12_F.2_cov_D3	-0.9008149874
4115	MU_mum50_NF_gr_D3	-0.9007964245
4121	MU_mum50_NF_gr_D9	-0.9007964245
719	BP_WL16_F.2_cov_D7	-0.9007679779
749	BP_WL16_F.1_cov_D7	-0.9007212708
3785	BT_ms30.id90.TS12_F.2_gr_D3	-0.9006706188
498	BP_WL14_F.1_tr_D6	-0.9006480696
779	BP_WL16_NF_cov_D7	-0.9006400208
468	BP_WL14_F.2_tr_D6	-0.9006138528
4245	MU_mumreference.44_NF_tr_D3	-0.9006093776
4251	MU_mumreference.44_NF_tr_D9	-0.9006093776
688	BP_WL16_F.8_cov_D6	-0.9005687697
4244	MU_mumreference.44_NF_tr_D2	-0.9005162628
4250	MU_mumreference.44_NF_tr_D8	-0.9005162628
438	BP_WL14_F.8_tr_D6	-0.9004806973
3794	BT_ms30.id90.TS12_F.2_tr_D2	-0.900437625
718	BP_WL16_F.2_cov_D6	-0.9003894896
809	BP_WL17_F.8_cov_D7	-0.9003702061
748	BP_WL16_F.1_cov_D6	-0.9003491395
649	BP_WL15_NF_tr_D7	-0.9003028701
778	BP_WL16_NF_cov_D6	-0.9002968326
4235	MU_mumreference.44_NF_gr_D3	-0.9002623296
4241	MU_mumreference.44_NF_gr_D9	-0.9002623296
3795	BT_ms30.id90.TS12_F.2_tr_D3	-0.9002426731
839	BP_WL17_F.2_cov_D7	-0.9002072946
4234	MU_mumreference.44_NF_gr_D2	-0.9001752566
4240	MU_mumreference.44_NF_gr_D8	-0.9001752566
869	BP_WL17_F.1_cov_D7	-0.9001635926
619	BP_WL15_F.1_tr_D7	-0.9000814939
899	BP_WL17_NF_cov_D7	-0.9000725213
808	BP_WL17_F.8_cov_D6	-0.9000710457
589	BP_WL15_F.2_tr_D7	-0.9000630598
559	BP_WL15_F.8_tr_D7	-0.9000202407
838	BP_WL17_F.2_cov_D6	-0.8999194871
868	BP_WL17_F.1_cov_D6	-0.8998797247
2722	BP_WL45_F.8_cov_D0	-0.8998751938
2752	BP_WL45_F.2_cov_D0	-0.8998751938
2782	BP_WL45_F.1_cov_D0	-0.8998751938
2812	BP_WL45_NF_cov_D0	-0.8998751938
898	BP_WL17_NF_cov_D6	-0.8998077964
4215	MU_mumreference.40_NF_tr_D3	-0.8994089162
4221	MU_mumreference.40_NF_tr_D9	-0.8994089162
4214	MU_mumreference.40_NF_tr_D2	-0.899310112
4220	MU_mumreference.40_NF_tr_D8	-0.899310112
2028	BP_WL34_F.2_tr_D6	-0.8992808354
2058	BP_WL34_F.1_tr_D6	-0.8992808354
2088	BP_WL34_NF_tr_D6	-0.8992808354
1998	BP_WL34_F.8_tr_D6	-0.8992802438
2832	BP_WL46_F.8_tr_D0	-0.8991730623
2862	BP_WL46_F.2_tr_D0	-0.8991730623
2892	BP_WL46_F.1_tr_D0	-0.8991730623
2922	BP_WL46_NF_tr_D0	-0.8991730623
2009	BP_WL34_F.8_cov_D7	-0.8991370393
2039	BP_WL34_F.2_cov_D7	-0.8991356504
2069	BP_WL34_F.1_cov_D7	-0.8991356504
2099	BP_WL34_NF_cov_D7	-0.8991356504
4205	MU_mumreference.40_NF_gr_D3	-0.8990061735
4211	MU_mumreference.40_NF_gr_D9	-0.8990061735
769	BP_WL16_NF_tr_D7	-0.8989540008
4105	MU_mum44_NF_cov_D3	-0.8989531175
4111	MU_mum44_NF_cov_D9	-0.8989525507
4104	MU_mum44_NF_cov_D2	-0.8989347788
4110	MU_mum44_NF_cov_D8	-0.8989342131
4204	MU_mumreference.40_NF_gr_D2	-0.8989136032
4210	MU_mumreference.40_NF_gr_D8	-0.8989136032
4095	MU_mum44_NF_tr_D3	-0.8989026833
4101	MU_mum44_NF_tr_D9	-0.8989026833
4094	MU_mum44_NF_tr_D2	-0.8988584895
4100	MU_mum44_NF_tr_D8	-0.8988584895
739	BP_WL16_F.1_tr_D7	-0.8987874517
709	BP_WL16_F.2_tr_D7	-0.8987736859
679	BP_WL16_F.8_tr_D7	-0.8987627207
4378	WU_S50.Q50_F.2_cov_D6	-0.8986038477
4085	MU_mum44_NF_gr_D3	-0.8985483997
4091	MU_mum44_NF_gr_D9	-0.8985483997
4084	MU_mum44_NF_gr_D2	-0.8985091436
4090	MU_mum44_NF_gr_D8	-0.8985091436
889	BP_WL17_NF_tr_D7	-0.8983452669
859	BP_WL17_F.1_tr_D7	-0.8982246753
829	BP_WL17_F.2_tr_D7	-0.8982119432
648	BP_WL15_NF_tr_D6	-0.8982096051
799	BP_WL17_F.8_tr_D7	-0.8981961056
2843	BP_WL46_F.8_cov_D1	-0.8981346162
2873	BP_WL46_F.2_cov_D1	-0.8981346162
2903	BP_WL46_F.1_cov_D1	-0.8981346162
2933	BP_WL46_NF_cov_D1	-0.8981346162
618	BP_WL15_F.1_tr_D6	-0.8980010047
588	BP_WL15_F.2_tr_D6	-0.8979855606
558	BP_WL15_F.8_tr_D6	-0.8979529659
4065	MU_mum40_NF_tr_D3	-0.897851
4071	MU_mum40_NF_tr_D9	-0.897851
4075	MU_mum40_NF_cov_D3	-0.8978401414
4081	MU_mum40_NF_cov_D9	-0.8978399911
4074	MU_mum40_NF_cov_D2	-0.8978046534
4080	MU_mum40_NF_cov_D8	-0.8978045115
4064	MU_mum40_NF_tr_D2	-0.8977930883
4070	MU_mum40_NF_tr_D8	-0.8977930883
4055	MU_mum40_NF_gr_D3	-0.8974744692
4061	MU_mum40_NF_gr_D9	-0.8974744692
1888	BP_WL32_F.8_cov_D6	-0.8974434659
1918	BP_WL32_F.2_cov_D6	-0.8974431967
1948	BP_WL32_F.1_cov_D6	-0.8974431967
1978	BP_WL32_NF_cov_D6	-0.8974431967
4054	MU_mum40_NF_gr_D2	-0.8974222341
4060	MU_mum40_NF_gr_D8	-0.8974222341
2712	BP_WL45_F.8_tr_D0	-0.8973419528
2742	BP_WL45_F.2_tr_D0	-0.8973419528
2772	BP_WL45_F.1_tr_D0	-0.8973419528
2802	BP_WL45_NF_tr_D0	-0.8973419528
768	BP_WL16_NF_tr_D6	-0.897021225
738	BP_WL16_F.1_tr_D6	-0.896865077
708	BP_WL16_F.2_tr_D6	-0.8968534443
678	BP_WL16_F.8_tr_D6	-0.8968487278
888	BP_WL17_NF_tr_D6	-0.8965428996
858	BP_WL17_F.1_tr_D6	-0.8964302304
828	BP_WL17_F.2_tr_D6	-0.8964203255
2723	BP_WL45_F.8_cov_D1	-0.8964192393
2753	BP_WL45_F.2_cov_D1	-0.8964192393
2783	BP_WL45_F.1_cov_D1	-0.8964192393
2813	BP_WL45_NF_cov_D1	-0.8964192393
798	BP_WL17_F.8_tr_D6	-0.8964087479
1999	BP_WL34_F.8_tr_D7	-0.8964029958
2029	BP_WL34_F.2_tr_D7	-0.8964028858
2059	BP_WL34_F.1_tr_D7	-0.8964028858
2089	BP_WL34_NF_tr_D7	-0.8964028858
4376	WU_S50.Q50_F.2_cov_D4	-0.8961442924
2833	BP_WL46_F.8_tr_D1	-0.8961349063
2863	BP_WL46_F.2_tr_D1	-0.8961349063
2893	BP_WL46_F.1_tr_D1	-0.8961349063
2923	BP_WL46_NF_tr_D1	-0.8961349063
4401	WU_S50.Q50_NF_tr_D9	-0.8958283306
928	BP_WL18_F.8_cov_D6	-0.8955922217
958	BP_WL18_F.2_cov_D6	-0.8954017386
988	BP_WL18_F.1_cov_D6	-0.8953616213
929	BP_WL18_F.8_cov_D7	-0.8953052914
1018	BP_WL18_NF_cov_D6	-0.8952430288
959	BP_WL18_F.2_cov_D7	-0.8951026877
989	BP_WL18_F.1_cov_D7	-0.8950593629
1019	BP_WL18_NF_cov_D7	-0.8949257162
3845	MU_maxmatch.20_NF_gr_D3	-0.8946673337
3851	MU_maxmatch.20_NF_gr_D9	-0.8946673337
1048	BP_WL19_F.8_cov_D6	-0.8946663799
3855	MU_maxmatch.20_NF_tr_D3	-0.8945333935
3861	MU_maxmatch.20_NF_tr_D9	-0.8945333935
3844	MU_maxmatch.20_NF_gr_D2	-0.8945310226
3850	MU_maxmatch.20_NF_gr_D8	-0.8945310226
1078	BP_WL19_F.2_cov_D6	-0.8945204879
1108	BP_WL19_F.1_cov_D6	-0.8944806704
1168	BP_WL20_F.8_cov_D6	-0.8944094336
3854	MU_maxmatch.20_NF_tr_D2	-0.8943938435
3860	MU_maxmatch.20_NF_tr_D8	-0.8943938435
1138	BP_WL19_NF_cov_D6	-0.8943618682
2713	BP_WL45_F.8_tr_D1	-0.8943389625
2743	BP_WL45_F.2_tr_D1	-0.8943389625
2773	BP_WL45_F.1_tr_D1	-0.8943389625
2803	BP_WL45_NF_tr_D1	-0.8943389625
1198	BP_WL20_F.2_cov_D6	-0.8942947803
1228	BP_WL20_F.1_cov_D6	-0.8942569744
1049	BP_WL19_F.8_cov_D7	-0.8942411286
4409	WU_S50.Q50_NF_cov_D7	-0.8942255934
1889	BP_WL32_F.8_cov_D7	-0.8941864764
1919	BP_WL32_F.2_cov_D7	-0.8941848289
1949	BP_WL32_F.1_cov_D7	-0.8941848289
1979	BP_WL32_NF_cov_D7	-0.8941848289
1768	BP_WL30_F.8_cov_D6	-0.8941796461
1798	BP_WL30_F.2_cov_D6	-0.8941678559
1828	BP_WL30_F.1_cov_D6	-0.8941678559
1858	BP_WL30_NF_cov_D6	-0.8941678559
1258	BP_WL20_NF_cov_D6	-0.8941550629
1079	BP_WL19_F.2_cov_D7	-0.8940866156
1109	BP_WL19_F.1_cov_D7	-0.8940437737
4371	WU_S50.Q50_F.2_tr_D9	-0.8940162947
1908	BP_WL32_F.2_tr_D6	-0.8939827249
1938	BP_WL32_F.1_tr_D6	-0.8939827249
1968	BP_WL32_NF_tr_D6	-0.8939827249
1878	BP_WL32_F.8_tr_D6	-0.893981327
1139	BP_WL19_NF_cov_D7	-0.893913077
1169	BP_WL20_F.8_cov_D7	-0.8939018282
1199	BP_WL20_F.2_cov_D7	-0.8937809318
1229	BP_WL20_F.1_cov_D7	-0.893740587
4195	MU_mumreference.30_NF_cov_D3	-0.8937169108
4201	MU_mumreference.30_NF_cov_D9	-0.8937163078
4400	WU_S50.Q50_NF_tr_D8	-0.8936848277
1259	BP_WL20_NF_cov_D7	-0.8936291433
2602	BP_WL44_F.8_cov_D0	-0.8935702148
2632	BP_WL44_F.2_cov_D0	-0.8935702148
2662	BP_WL44_F.1_cov_D0	-0.8935702148
2692	BP_WL44_NF_cov_D0	-0.8935702148
4194	MU_mumreference.30_NF_cov_D2	-0.8935216988
4200	MU_mumreference.30_NF_cov_D8	-0.8935211072
1009	BP_WL18_NF_tr_D7	-0.8934091098
919	BP_WL18_F.8_tr_D7	-0.8933563017
979	BP_WL18_F.1_tr_D7	-0.8933299375
949	BP_WL18_F.2_tr_D7	-0.8933240408
4379	WU_S50.Q50_F.2_cov_D7	-0.8931851554
4370	WU_S50.Q50_F.2_tr_D8	-0.8930779491
3865	MU_maxmatch.20_NF_cov_D3	-0.8930363575
3871	MU_maxmatch.20_NF_cov_D9	-0.893036246
3864	MU_maxmatch.20_NF_cov_D2	-0.8929976001
3870	MU_maxmatch.20_NF_cov_D8	-0.8929974874
4185	MU_mumreference.30_NF_tr_D3	-0.8923447691
4191	MU_mumreference.30_NF_tr_D9	-0.8923447691
1008	BP_WL18_NF_tr_D6	-0.8923263927
918	BP_WL18_F.8_tr_D6	-0.8922818488
978	BP_WL18_F.1_tr_D6	-0.8922521062
948	BP_WL18_F.2_tr_D6	-0.8922479478
1129	BP_WL19_NF_tr_D7	-0.8922270262
1039	BP_WL19_F.8_tr_D7	-0.892197282
1069	BP_WL19_F.2_tr_D7	-0.8921830107
1099	BP_WL19_F.1_tr_D7	-0.8921816642
4184	MU_mumreference.30_NF_tr_D2	-0.8921421003
4190	MU_mumreference.30_NF_tr_D8	-0.8921421003
4175	MU_mumreference.30_NF_gr_D3	-0.8917752113
4181	MU_mumreference.30_NF_gr_D9	-0.8917752113
1249	BP_WL20_NF_tr_D7	-0.891718837
1159	BP_WL20_F.8_tr_D7	-0.891710929
1189	BP_WL20_F.2_tr_D7	-0.8917018874
1219	BP_WL20_F.1_tr_D7	-0.8916963464
4174	MU_mumreference.30_NF_gr_D2	-0.8915799832
4180	MU_mumreference.30_NF_gr_D8	-0.8915799832
1909	BP_WL32_F.2_tr_D7	-0.8913401515
1939	BP_WL32_F.1_tr_D7	-0.8913401515
1969	BP_WL32_NF_tr_D7	-0.8913401515
1879	BP_WL32_F.8_tr_D7	-0.8913391302
1128	BP_WL19_NF_tr_D6	-0.8913366674
1038	BP_WL19_F.8_tr_D6	-0.8913140901
1068	BP_WL19_F.2_tr_D6	-0.8912969775
4035	MU_mum30_NF_tr_D3	-0.8912956401
4041	MU_mum30_NF_tr_D9	-0.8912956401
1098	BP_WL19_F.1_tr_D6	-0.8912943944
4045	MU_mum30_NF_cov_D3	-0.8911857725
4051	MU_mum30_NF_cov_D9	-0.8911852085
4034	MU_mum30_NF_tr_D2	-0.891112223
4040	MU_mum30_NF_tr_D8	-0.891112223
1769	BP_WL30_F.8_cov_D7	-0.8910365118
4044	MU_mum30_NF_cov_D2	-0.8910282287
4050	MU_mum30_NF_cov_D8	-0.8910276612
1799	BP_WL30_F.2_cov_D7	-0.8910234327
1829	BP_WL30_F.1_cov_D7	-0.8910234327
1859	BP_WL30_NF_cov_D7	-0.8910234327
1248	BP_WL20_NF_tr_D6	-0.8909629044
1158	BP_WL20_F.8_tr_D6	-0.8909587905
1188	BP_WL20_F.2_tr_D6	-0.8909478035
1218	BP_WL20_F.1_tr_D6	-0.8909416413
2592	BP_WL44_F.8_tr_D0	-0.8908014644
2622	BP_WL44_F.2_tr_D0	-0.8908014644
2652	BP_WL44_F.1_tr_D0	-0.8908014644
2682	BP_WL44_NF_tr_D0	-0.8908014644
4025	MU_mum30_NF_gr_D3	-0.8907737646
4031	MU_mum30_NF_gr_D9	-0.8907737646
1758	BP_WL30_F.8_tr_D6	-0.8906551674
1788	BP_WL30_F.2_tr_D6	-0.8906527388
1818	BP_WL30_F.1_tr_D6	-0.8906527388
1848	BP_WL30_NF_tr_D6	-0.8906527388
4024	MU_mum30_NF_gr_D2	-0.8905975509
4030	MU_mum30_NF_gr_D8	-0.8905975509
1648	BP_WL28_F.8_cov_D6	-0.8903517992
1678	BP_WL28_F.2_cov_D6	-0.8903343603
1708	BP_WL28_F.1_cov_D6	-0.8903315942
1738	BP_WL28_NF_cov_D6	-0.8903315942
2603	BP_WL44_F.8_cov_D1	-0.8900974664
2633	BP_WL44_F.2_cov_D1	-0.8900974664
2663	BP_WL44_F.1_cov_D1	-0.8900974664
2693	BP_WL44_NF_cov_D1	-0.8900974664
1288	BP_WL22_F.8_cov_D6	-0.8897889196
3742	BT_ms30.id50_F.2_cov_D0	-0.8897585903
1318	BP_WL22_F.2_cov_D6	-0.8896836347
1348	BP_WL22_F.1_cov_D6	-0.8896511579
1378	BP_WL22_NF_cov_D6	-0.8895569491
2482	BP_WL42_F.8_cov_D0	-0.88944966
2512	BP_WL42_F.2_cov_D0	-0.88944966
2542	BP_WL42_F.1_cov_D0	-0.88944966
2572	BP_WL42_NF_cov_D0	-0.88944966
3068	BP_WL50_F.8_gr_D6	-0.8890739495
3098	BP_WL50_F.2_gr_D6	-0.8890739495
3128	BP_WL50_F.1_gr_D6	-0.8890739495
3158	BP_WL50_NF_gr_D6	-0.8890739495
3772	BT_ms30.id50_NF_cov_D0	-0.8890400727
1289	BP_WL22_F.8_cov_D7	-0.8884054967
3743	BT_ms30.id50_F.2_cov_D1	-0.8883436977
1319	BP_WL22_F.2_cov_D7	-0.888295323
1349	BP_WL22_F.1_cov_D7	-0.8882613528
1379	BP_WL22_NF_cov_D7	-0.8881609039
1759	BP_WL30_F.8_tr_D7	-0.8881586481
1789	BP_WL30_F.2_tr_D7	-0.8881561491
1819	BP_WL30_F.1_tr_D7	-0.8881561491
1849	BP_WL30_NF_tr_D7	-0.8881561491
1528	BP_WL26_F.8_cov_D6	-0.8881268957
1558	BP_WL26_F.2_cov_D6	-0.8880847225
1588	BP_WL26_F.1_cov_D6	-0.8880722605
1618	BP_WL26_NF_cov_D6	-0.8880685098
3732	BT_ms30.id50_F.2_tr_D0	-0.8880030083
2593	BP_WL44_F.8_tr_D1	-0.8877866208
2623	BP_WL44_F.2_tr_D1	-0.8877866208
2653	BP_WL44_F.1_tr_D1	-0.8877866208
2683	BP_WL44_NF_tr_D1	-0.8877866208
1408	BP_WL24_F.8_cov_D6	-0.8877481657
1438	BP_WL24_F.2_cov_D6	-0.8876856475
1468	BP_WL24_F.1_cov_D6	-0.8876654816
3773	BT_ms30.id50_NF_cov_D1	-0.887660488
1498	BP_WL24_NF_cov_D6	-0.887631678
1649	BP_WL28_F.8_cov_D7	-0.8874986514
1679	BP_WL28_F.2_cov_D7	-0.8874800164
1709	BP_WL28_F.1_cov_D7	-0.8874772743
1739	BP_WL28_NF_cov_D7	-0.8874772743
4407	WU_S50.Q50_NF_cov_D5	-0.8874646038
3733	BT_ms30.id50_F.2_tr_D1	-0.8873310617
3762	BT_ms30.id50_NF_tr_D0	-0.8872889295
3722	BT_ms30.id50_F.2_gr_D0	-0.8868143862
1638	BP_WL28_F.8_tr_D6	-0.8867537106
1668	BP_WL28_F.2_tr_D6	-0.8867519044
1698	BP_WL28_F.1_tr_D6	-0.8867514044
1728	BP_WL28_NF_tr_D6	-0.8867514044
3763	BT_ms30.id50_NF_tr_D1	-0.8866600258
2472	BP_WL42_F.8_tr_D0	-0.8865522204
2502	BP_WL42_F.2_tr_D0	-0.8865522204
2532	BP_WL42_F.1_tr_D0	-0.8865522204
2562	BP_WL42_NF_tr_D0	-0.8865522204
2948	BP_WL48_F.8_gr_D6	-0.886500359
2978	BP_WL48_F.2_gr_D6	-0.886500359
3008	BP_WL48_F.1_gr_D6	-0.886500359
3038	BP_WL48_NF_gr_D6	-0.886500359
1278	BP_WL22_F.8_tr_D6	-0.8864976237
1308	BP_WL22_F.2_tr_D6	-0.8864711289
1338	BP_WL22_F.1_tr_D6	-0.8864617058
1368	BP_WL22_NF_tr_D6	-0.8864512164
1279	BP_WL22_F.8_tr_D7	-0.8862041153
1309	BP_WL22_F.2_tr_D7	-0.8861781959
1339	BP_WL22_F.1_tr_D7	-0.8861688109
1369	BP_WL22_NF_tr_D7	-0.886157713
3752	BT_ms30.id50_NF_gr_D0	-0.8860713873
3723	BT_ms30.id50_F.2_gr_D1	-0.886059222
2483	BP_WL42_F.8_cov_D1	-0.8859933224
2513	BP_WL42_F.2_cov_D1	-0.8859933224
2543	BP_WL42_F.1_cov_D1	-0.8859933224
2573	BP_WL42_NF_cov_D1	-0.8859933224
1529	BP_WL26_F.8_cov_D7	-0.8857863873
1559	BP_WL26_F.2_cov_D7	-0.8857417433
1589	BP_WL26_F.1_cov_D7	-0.8857289744
1619	BP_WL26_NF_cov_D7	-0.8857250989
1409	BP_WL24_F.8_cov_D7	-0.8856721824
1439	BP_WL24_F.2_cov_D7	-0.8856058746
1469	BP_WL24_F.1_cov_D7	-0.8855853934
1499	BP_WL24_NF_cov_D7	-0.8855505885
3753	BT_ms30.id50_NF_gr_D1	-0.8853573154
1639	BP_WL28_F.8_tr_D7	-0.8846339912
1669	BP_WL28_F.2_tr_D7	-0.8846323879
1699	BP_WL28_F.1_tr_D7	-0.884631891
1729	BP_WL28_NF_tr_D7	-0.884631891
1518	BP_WL26_F.8_tr_D6	-0.8845862113
1548	BP_WL26_F.2_tr_D6	-0.8845780776
1578	BP_WL26_F.1_tr_D6	-0.884575542
1608	BP_WL26_NF_tr_D6	-0.8845741182
1398	BP_WL24_F.8_tr_D6	-0.8843741153
1428	BP_WL24_F.2_tr_D6	-0.8843632842
1458	BP_WL24_F.1_tr_D6	-0.8843582938
1488	BP_WL24_NF_tr_D6	-0.8843500484
3069	BP_WL50_F.8_gr_D7	-0.8837664093
3099	BP_WL50_F.2_gr_D7	-0.8837664093
3129	BP_WL50_F.1_gr_D7	-0.8837664093
3159	BP_WL50_NF_gr_D7	-0.8837664093
4155	MU_mumreference.20_NF_tr_D3	-0.8836326637
4161	MU_mumreference.20_NF_tr_D9	-0.8836326637
2473	BP_WL42_F.8_tr_D1	-0.88356545
2503	BP_WL42_F.2_tr_D1	-0.88356545
2533	BP_WL42_F.1_tr_D1	-0.88356545
2563	BP_WL42_NF_tr_D1	-0.88356545
4154	MU_mumreference.20_NF_tr_D2	-0.8835235226
4160	MU_mumreference.20_NF_tr_D8	-0.8835235226
4145	MU_mumreference.20_NF_gr_D3	-0.8834659903
4151	MU_mumreference.20_NF_gr_D9	-0.8834659903
4144	MU_mumreference.20_NF_gr_D2	-0.8833526804
4150	MU_mumreference.20_NF_gr_D8	-0.8833526804
4005	MU_mum20_NF_tr_D3	-0.8833463945
4011	MU_mum20_NF_tr_D9	-0.8833463945
4004	MU_mum20_NF_tr_D2	-0.8832476629
4010	MU_mum20_NF_tr_D8	-0.8832476629
1399	BP_WL24_F.8_tr_D7	-0.8832312043
1429	BP_WL24_F.2_tr_D7	-0.8832201672
1459	BP_WL24_F.1_tr_D7	-0.8832154175
1489	BP_WL24_NF_tr_D7	-0.8832069878
3995	MU_mum20_NF_gr_D3	-0.8831911186
4001	MU_mum20_NF_gr_D9	-0.8831911186
3682	BT_ms0.id0.TS8_F.2_cov_D0	-0.8831877568
1519	BP_WL26_F.8_tr_D7	-0.8831127987
1549	BP_WL26_F.2_tr_D7	-0.8831042728
1579	BP_WL26_F.1_tr_D7	-0.883101921
1609	BP_WL26_NF_tr_D7	-0.8831004564
3994	MU_mum20_NF_gr_D2	-0.883088066
4000	MU_mum20_NF_gr_D8	-0.883088066
3683	BT_ms0.id0.TS8_F.2_cov_D1	-0.8824624613
4165	MU_mumreference.20_NF_cov_D3	-0.8820951861
4171	MU_mumreference.20_NF_cov_D9	-0.8820949458
4164	MU_mumreference.20_NF_cov_D2	-0.8820575982
4170	MU_mumreference.20_NF_cov_D8	-0.8820573481
3712	BT_ms0.id0.TS8_NF_cov_D0	-0.8818950685
3673	BT_ms0.id0.TS8_F.2_tr_D1	-0.8818608086
3672	BT_ms0.id0.TS8_F.2_tr_D0	-0.8816600911
4015	MU_mum20_NF_cov_D3	-0.8814077374
4021	MU_mum20_NF_cov_D9	-0.8814076558
4014	MU_mum20_NF_cov_D2	-0.8813860357
4020	MU_mum20_NF_cov_D8	-0.8813859482
3703	BT_ms0.id0.TS8_NF_tr_D1	-0.88117663
2949	BP_WL48_F.8_gr_D7	-0.881175267
2979	BP_WL48_F.2_gr_D7	-0.881175267
3009	BP_WL48_F.1_gr_D7	-0.881175267
3039	BP_WL48_NF_gr_D7	-0.881175267
3713	BT_ms0.id0.TS8_NF_cov_D1	-0.881140314
3702	BT_ms0.id0.TS8_NF_tr_D0	-0.8809319098
4410	WU_S50.Q50_NF_cov_D8	-0.8807773363
2828	BP_WL46_F.8_gr_D6	-0.8807680236
2858	BP_WL46_F.2_gr_D6	-0.8807680236
2888	BP_WL46_F.1_gr_D6	-0.8807680236
2918	BP_WL46_NF_gr_D6	-0.8807680236
4377	WU_S50.Q50_F.2_cov_D5	-0.8804177786
2362	BP_WL40_F.8_cov_D0	-0.8803114653
2392	BP_WL40_F.2_cov_D0	-0.8803114653
2422	BP_WL40_F.1_cov_D0	-0.8803114653
2452	BP_WL40_NF_cov_D0	-0.8803114653
3663	BT_ms0.id0.TS8_F.2_gr_D1	-0.8801414044
4312	NB__F.2_cov_D0	-0.8800835188
3662	BT_ms0.id0.TS8_F.2_gr_D0	-0.8800533544
3693	BT_ms0.id0.TS8_NF_gr_D1	-0.8791033951
4342	NB__NF_cov_D0	-0.8790035266
3692	BT_ms0.id0.TS8_NF_gr_D0	-0.8790000354
2708	BP_WL45_F.8_gr_D6	-0.8788882296
2738	BP_WL45_F.2_gr_D6	-0.8788882296
2768	BP_WL45_F.1_gr_D6	-0.8788882296
2798	BP_WL45_NF_gr_D6	-0.8788882296
4332	NB__NF_tr_D0	-0.8777853785
4302	NB__F.2_tr_D0	-0.8776969024
4313	NB__F.2_cov_D1	-0.8772409916
2352	BP_WL40_F.8_tr_D0	-0.8770899338
2382	BP_WL40_F.2_tr_D0	-0.8770899338
2412	BP_WL40_F.1_tr_D0	-0.8770899338
2442	BP_WL40_NF_tr_D0	-0.8770899338
2363	BP_WL40_F.8_cov_D1	-0.8770019375
2393	BP_WL40_F.2_cov_D1	-0.8770019375
2423	BP_WL40_F.1_cov_D1	-0.8770019375
2453	BP_WL40_NF_cov_D1	-0.8770019375
4343	NB__NF_cov_D1	-0.8763079761
4333	NB__NF_tr_D1	-0.8760369602
4303	NB__F.2_tr_D1	-0.8756847514
4411	WU_S50.Q50_NF_cov_D9	-0.8754122561
2829	BP_WL46_F.8_gr_D7	-0.8753682424
2859	BP_WL46_F.2_gr_D7	-0.8753682424
2889	BP_WL46_F.1_gr_D7	-0.8753682424
2919	BP_WL46_NF_gr_D7	-0.8753682424
3291	BP_WL7_NF_tr_D9	-0.8750413364
4358	WU_S50.Q50_F.2_gr_D6	-0.8748042707
2353	BP_WL40_F.8_tr_D1	-0.8742772953
2383	BP_WL40_F.2_tr_D1	-0.8742772953
2413	BP_WL40_F.1_tr_D1	-0.8742772953
2443	BP_WL40_NF_tr_D1	-0.8742772953
3301	BP_WL7_NF_cov_D9	-0.8742570357
4388	WU_S50.Q50_NF_gr_D6	-0.8742481684
3411	BP_WL9_NF_tr_D9	-0.8738399233
2709	BP_WL45_F.8_gr_D7	-0.8735090498
2739	BP_WL45_F.2_gr_D7	-0.8735090498
2769	BP_WL45_F.1_gr_D7	-0.8735090498
2799	BP_WL45_NF_gr_D7	-0.8735090498
3421	BP_WL9_NF_cov_D9	-0.8731317542
3271	BP_WL7_F.1_cov_D9	-0.8730438675
3261	BP_WL7_F.1_tr_D9	-0.8729662454
3241	BP_WL7_F.2_cov_D9	-0.8726859006
3231	BP_WL7_F.2_tr_D9	-0.8724874142
51	BP__NF_tr_D9	-0.8723219519
171	BP_WL11_NF_tr_D9	-0.8723219519
4396	WU_S50.Q50_NF_tr_D4	-0.8721133961
2588	BP_WL44_F.8_gr_D6	-0.8721039681
2618	BP_WL44_F.2_gr_D6	-0.8721039681
2648	BP_WL44_F.1_gr_D6	-0.8721039681
2678	BP_WL44_NF_gr_D6	-0.8721039681
3391	BP_WL9_F.1_cov_D9	-0.8720697974
3381	BP_WL9_F.1_tr_D9	-0.8720607404
3361	BP_WL9_F.2_cov_D9	-0.8718216963
61	BP__NF_cov_D9	-0.8717684954
181	BP_WL11_NF_cov_D9	-0.8717684954
3351	BP_WL9_F.2_tr_D9	-0.8716886291
3211	BP_WL7_F.8_cov_D9	-0.8709588273
141	BP_WL11_F.1_tr_D9	-0.8708963222
4380	WU_S50.Q50_F.2_cov_D8	-0.8708745744
151	BP_WL11_F.1_cov_D9	-0.8708349404
31	BP__F.2_cov_D9	-0.8706534671
121	BP_WL11_F.2_cov_D9	-0.8706534671
21	BP__F.2_tr_D9	-0.8706088111
111	BP_WL11_F.2_tr_D9	-0.8706088111
3331	BP_WL9_F.8_cov_D9	-0.8705087528
2272	BP_WL38_F.2_cov_D0	-0.8703620511
2302	BP_WL38_F.1_cov_D0	-0.8703620511
2332	BP_WL38_NF_cov_D0	-0.8703620511
2242	BP_WL38_F.8_cov_D0	-0.8703607755
3201	BP_WL7_F.8_tr_D9	-0.8703448351
3321	BP_WL9_F.8_tr_D9	-0.869936319
91	BP_WL11_F.8_cov_D9	-0.8697116518
3300	BP_WL7_NF_cov_D8	-0.8696599209
81	BP_WL11_F.8_tr_D9	-0.8692649677
291	BP_WL12_NF_tr_D9	-0.8686034902
3420	BP_WL9_NF_cov_D8	-0.8683074142
301	BP_WL12_NF_cov_D9	-0.867856932
2468	BP_WL42_F.8_gr_D6	-0.8676910664
2498	BP_WL42_F.2_gr_D6	-0.8676910664
2528	BP_WL42_F.1_gr_D6	-0.8676910664
2558	BP_WL42_NF_gr_D6	-0.8676910664
3290	BP_WL7_NF_tr_D8	-0.8675696285
4381	WU_S50.Q50_F.2_cov_D9	-0.8675536011
261	BP_WL12_F.1_tr_D9	-0.8673581919
231	BP_WL12_F.2_tr_D9	-0.8671689976
3270	BP_WL7_F.1_cov_D8	-0.8671189029
2273	BP_WL38_F.2_cov_D1	-0.8670122676
2303	BP_WL38_F.1_cov_D1	-0.8670122676
2333	BP_WL38_NF_cov_D1	-0.8670122676
2243	BP_WL38_F.8_cov_D1	-0.8670111844
271	BP_WL12_F.1_cov_D9	-0.867009137
2262	BP_WL38_F.2_tr_D0	-0.8669403951
2292	BP_WL38_F.1_tr_D0	-0.8669403951
2322	BP_WL38_NF_tr_D0	-0.8669403951
2232	BP_WL38_F.8_tr_D0	-0.866940314
241	BP_WL12_F.2_cov_D9	-0.8669249074
2589	BP_WL44_F.8_gr_D7	-0.8666633365
2619	BP_WL44_F.2_gr_D7	-0.8666633365
2649	BP_WL44_F.1_gr_D7	-0.8666633365
2679	BP_WL44_NF_gr_D7	-0.8666633365
60	BP__NF_cov_D8	-0.8665890274
180	BP_WL11_NF_cov_D8	-0.8665890274
3240	BP_WL7_F.2_cov_D8	-0.8665735149
211	BP_WL12_F.8_cov_D9	-0.866496616
411	BP_WL13_NF_tr_D9	-0.866362195
3410	BP_WL9_NF_tr_D8	-0.8663154089
201	BP_WL12_F.8_tr_D9	-0.866295457
4366	WU_S50.Q50_F.2_tr_D4	-0.8662881121
3390	BP_WL9_F.1_cov_D8	-0.8660702549
2152	BP_WL36_F.2_cov_D0	-0.8659347083
2182	BP_WL36_F.1_cov_D0	-0.8659347083
2212	BP_WL36_NF_cov_D0	-0.8659347083
2122	BP_WL36_F.8_cov_D0	-0.8659329091
3360	BP_WL9_F.2_cov_D8	-0.865658239
421	BP_WL13_NF_cov_D9	-0.86560611
381	BP_WL13_F.1_tr_D9	-0.865283769
351	BP_WL13_F.2_tr_D9	-0.8651402306
3260	BP_WL7_F.1_tr_D8	-0.8650104741
391	BP_WL13_F.1_cov_D9	-0.864862225
361	BP_WL13_F.2_cov_D9	-0.8648196454
150	BP_WL11_F.1_cov_D8	-0.8647344591
531	BP_WL14_NF_tr_D9	-0.8647033009
50	BP__NF_tr_D8	-0.8646870228
170	BP_WL11_NF_tr_D8	-0.8646870228
3210	BP_WL7_F.8_cov_D8	-0.8645776673
331	BP_WL13_F.8_cov_D9	-0.8645093796
3230	BP_WL7_F.2_tr_D8	-0.8644734474
30	BP__F.2_cov_D8	-0.8644288135
120	BP_WL11_F.2_cov_D8	-0.8644288135
321	BP_WL13_F.8_tr_D9	-0.8644037856
2233	BP_WL38_F.8_tr_D1	-0.8641208932
2263	BP_WL38_F.2_tr_D1	-0.8641207931
2293	BP_WL38_F.1_tr_D1	-0.8641207931
2323	BP_WL38_NF_tr_D1	-0.8641207931
3330	BP_WL9_F.8_cov_D8	-0.8641083423
3380	BP_WL9_F.1_tr_D8	-0.8640913975
541	BP_WL14_NF_cov_D9	-0.8640354434
501	BP_WL14_F.1_tr_D9	-0.8637865312
3350	BP_WL9_F.2_tr_D8	-0.8636681072
471	BP_WL14_F.2_tr_D9	-0.8636508589
511	BP_WL14_F.1_cov_D9	-0.863369593
481	BP_WL14_F.2_cov_D9	-0.8633254192
90	BP_WL11_F.8_cov_D8	-0.8633061646
451	BP_WL14_F.8_cov_D9	-0.8630974633
441	BP_WL14_F.8_tr_D9	-0.8630463113
140	BP_WL11_F.1_tr_D8	-0.8629116138
2153	BP_WL36_F.2_cov_D1	-0.8625958022
2183	BP_WL36_F.1_cov_D1	-0.8625958022
2213	BP_WL36_NF_cov_D1	-0.8625958022
2123	BP_WL36_F.8_cov_D1	-0.8625944119
20	BP__F.2_tr_D8	-0.8625862845
110	BP_WL11_F.2_tr_D8	-0.8625862845
300	BP_WL12_NF_cov_D8	-0.862470376
2142	BP_WL36_F.2_tr_D0	-0.8623684028
2172	BP_WL36_F.1_tr_D0	-0.8623684028
2202	BP_WL36_NF_tr_D0	-0.8623684028
2112	BP_WL36_F.8_tr_D0	-0.8623666152
3200	BP_WL7_F.8_tr_D8	-0.8622737912
2469	BP_WL42_F.8_gr_D7	-0.862240949
2499	BP_WL42_F.2_gr_D7	-0.862240949
2529	BP_WL42_F.1_gr_D7	-0.862240949
2559	BP_WL42_NF_gr_D7	-0.862240949
3320	BP_WL9_F.8_tr_D8	-0.8618598279
4356	WU_S50.Q50_F.2_gr_D4	-0.8613680545
80	BP_WL11_F.8_tr_D8	-0.8612084144
290	BP_WL12_NF_tr_D8	-0.8610136784
270	BP_WL12_F.1_cov_D8	-0.8608788412
240	BP_WL12_F.2_cov_D8	-0.8606936194
210	BP_WL12_F.8_cov_D8	-0.8601156986
420	BP_WL13_NF_cov_D8	-0.8600175766
2143	BP_WL36_F.2_tr_D1	-0.8595730753
2173	BP_WL36_F.1_tr_D1	-0.8595730753
2203	BP_WL36_NF_tr_D1	-0.8595730753
2113	BP_WL36_F.8_tr_D1	-0.8595717103
260	BP_WL12_F.1_tr_D8	-0.8594789622
230	BP_WL12_F.2_tr_D8	-0.8592546644
410	BP_WL13_NF_tr_D8	-0.8587438109
390	BP_WL13_F.1_cov_D8	-0.8586757732
360	BP_WL13_F.2_cov_D8	-0.8585515239
200	BP_WL12_F.8_tr_D8	-0.8583385202
540	BP_WL14_NF_cov_D8	-0.858319193
330	BP_WL13_F.8_cov_D8	-0.858125146
2348	BP_WL40_F.8_gr_D6	-0.8579268253
2378	BP_WL40_F.2_gr_D6	-0.8579268253
2408	BP_WL40_F.1_gr_D6	-0.8579268253
2438	BP_WL40_NF_gr_D6	-0.8579268253
380	BP_WL13_F.1_tr_D8	-0.8574288674
4389	WU_S50.Q50_NF_gr_D7	-0.8573841641
350	BP_WL13_F.2_tr_D8	-0.8572524169
510	BP_WL14_F.1_cov_D8	-0.857171368
530	BP_WL14_NF_tr_D8	-0.8571181437
480	BP_WL14_F.2_cov_D8	-0.8570597702
450	BP_WL14_F.8_cov_D8	-0.8567373577
320	BP_WL13_F.8_tr_D8	-0.8564838071
651	BP_WL15_NF_tr_D9	-0.8563057895
500	BP_WL14_F.1_tr_D8	-0.8560058423
470	BP_WL14_F.2_tr_D8	-0.855843166
621	BP_WL15_F.1_tr_D9	-0.8555387882
591	BP_WL15_F.2_tr_D9	-0.8554586057
2002	BP_WL34_F.8_cov_D0	-0.8553989333
2032	BP_WL34_F.2_cov_D0	-0.8553979505
2062	BP_WL34_F.1_cov_D0	-0.8553979505
2092	BP_WL34_NF_cov_D0	-0.8553979505
440	BP_WL14_F.8_tr_D8	-0.8552096826
561	BP_WL15_F.8_tr_D9	-0.8551147191
661	BP_WL15_NF_cov_D9	-0.8550448785
571	BP_WL15_F.8_cov_D9	-0.8545645711
601	BP_WL15_F.2_cov_D9	-0.8545377848
631	BP_WL15_F.1_cov_D9	-0.8545201639
2349	BP_WL40_F.8_gr_D7	-0.852550871
2379	BP_WL40_F.2_gr_D7	-0.852550871
2409	BP_WL40_F.1_gr_D7	-0.852550871
2439	BP_WL40_NF_gr_D7	-0.852550871
771	BP_WL16_NF_tr_D9	-0.8524849322
2003	BP_WL34_F.8_cov_D1	-0.8521135932
2033	BP_WL34_F.2_cov_D1	-0.8521119301
2063	BP_WL34_F.1_cov_D1	-0.8521119301
2093	BP_WL34_NF_cov_D1	-0.8521119301
4390	WU_S50.Q50_NF_gr_D8	-0.8520368281
741	BP_WL16_F.1_tr_D9	-0.8518922168
711	BP_WL16_F.2_tr_D9	-0.8518287146
[truncated: 2,323 more rows]

## Sheet: RS2_K
result set 2 (RS2), Kendall
id	method	estimate
1599	blat_trNF_6	-0.7633643921
1601	blat_trNF_8	-0.7633643921
1609	blat_tr_6	-0.7633643921
1611	blat_tr_8	-0.7633643921
1627	blatmin_trNF_6	-0.7633643921
1629	blatmin_trNF_8	-0.7633643921
1637	blatmin_tr_6	-0.7633643921
1638	blatmin_tr_7	-0.7633643921
1639	blatmin_tr_8	-0.7633643921
1610	blat_tr_7	-0.7628965009
1612	blat_tr_9	-0.7628965009
1640	blatmin_tr_9	-0.7628965009
1600	blat_trNF_7	-0.7624286098
1602	blat_trNF_9	-0.7624286098
1628	blatmin_trNF_7	-0.7624286098
1630	blatmin_trNF_9	-0.7624286098
1725	blatid90_cov_0	-0.7600891541
1727	blatid90_cov_2	-0.7600891541
1729	blatid90_covNF_0	-0.7600891541
1731	blatid90_covNF_2	-0.7600891541
1742	blatid90_tr_9	-0.7591533718
1750	blatid90_trNF_7	-0.7591533718
1752	blatid90_trNF_9	-0.7591533718
1740	blatid90_tr_7	-0.7586854807
1739	blatid90_tr_6	-0.7582175895
1741	blatid90_tr_8	-0.7582175895
1665	ncbiblastn_tr_6	-0.7572818073
1667	ncbiblastn_tr_8	-0.7572818073
1733	blatid90_tr_0	-0.756346025
1735	blatid90_tr_2	-0.756346025
1736	blatid90_tr_3	-0.756346025
1749	blatid90_trNF_6	-0.756346025
1751	blatid90_trNF_8	-0.756346025
1734	blatid90_tr_1	-0.7558781338
1743	blatid90_trNF_0	-0.7558781338
1745	blatid90_trNF_2	-0.7558781338
1744	blatid90_trNF_1	-0.7540065693
1746	blatid90_trNF_3	-0.7540065693
1730	blatid90_covNF_1	-0.7516671136
1732	blatid90_covNF_3	-0.7516671136
1666	ncbiblastn_tr_7	-0.7502634402
1668	ncbiblastn_tr_9	-0.7502634402
1726	blatid90_cov_1	-0.7493276579
1728	blatid90_cov_3	-0.7493276579
1464	mum44_cov_0	-0.7488597668
1466	mum44_cov_2	-0.7488597668
1657	ncbiblastn_trNF_8	-0.7483918756
1658	ncbiblastn_trNF_9	-0.7483918756
1604	blat_tr_1	-0.7469882022
1606	blat_tr_3	-0.7469882022
1585	blat_covNF_0	-0.7465203111
1586	blat_covNF_1	-0.7465203111
1587	blat_covNF_2	-0.7465203111
1588	blat_covNF_3	-0.7465203111
1589	blat_cov_0	-0.7465203111
1590	blat_cov_1	-0.7465203111
1591	blat_cov_2	-0.7465203111
1592	blat_cov_3	-0.7465203111
1613	blatmin_covNF_0	-0.7465203111
1614	blatmin_covNF_1	-0.7465203111
1615	blatmin_covNF_2	-0.7465203111
1616	blatmin_covNF_3	-0.7465203111
1618	blatmin_cov_1	-0.7465203111
1620	blatmin_cov_3	-0.7465203111
1632	blatmin_tr_1	-0.7465203111
1634	blatmin_tr_3	-0.7465203111
1594	blat_trNF_1	-0.7460524199
1596	blat_trNF_3	-0.7460524199
1617	blatmin_cov_0	-0.7455845288
1619	blatmin_cov_2	-0.7455845288
1622	blatmin_trNF_1	-0.7455845288
1624	blatmin_trNF_3	-0.7455845288
1422	mum50_cov_0	-0.7432450731
1424	mum50_cov_2	-0.7432450731
1212	mum45_cov_0	-0.7423092908
1214	mum45_cov_2	-0.7423092908
1380	mum49_cov_0	-0.7418413997
1382	mum49_cov_2	-0.7418413997
1381	mum49_cov_1	-0.7413735086
1423	mum50_cov_1	-0.7413735086
1425	mum50_cov_3	-0.7413735086
1465	mum44_cov_1	-0.7413735086
1467	mum44_cov_3	-0.7413735086
1647	ncbiblastn_cov_2	-0.7413735086
1254	mum46_cov_0	-0.7409056174
1256	mum46_cov_2	-0.7409056174
1383	mum49_cov_3	-0.7409056174
1470	mumreference44_cov_2	-0.7409056174
1086	mum41_cov_0	-0.7404377263
1088	mum41_cov_2	-0.7404377263
1128	mum42_cov_0	-0.7404377263
1130	mum42_cov_2	-0.7404377263
1296	mum47_cov_0	-0.7404377263
1298	mum47_cov_2	-0.7404377263
1170	mum43_cov_0	-0.7399698351
1172	mum43_cov_2	-0.7399698351
1468	mumreference44_cov_0	-0.7399698351
1593	blat_trNF_0	-0.7399698351
1595	blat_trNF_2	-0.7399698351
1603	blat_tr_0	-0.7399698351
1605	blat_tr_2	-0.7399698351
1338	mum48_cov_0	-0.739501944
1340	mum48_cov_2	-0.739501944
1621	blatmin_trNF_0	-0.739501944
1623	blatmin_trNF_2	-0.739501944
1631	blatmin_tr_0	-0.739501944
1633	blatmin_tr_2	-0.739501944
1297	mum47_cov_1	-0.7390340529
1299	mum47_cov_3	-0.7390340529
1213	mum45_cov_1	-0.7385661617
1215	mum45_cov_3	-0.7385661617
1469	mumreference44_cov_1	-0.7385661617
1471	mumreference44_cov_3	-0.7385661617
502	maxmatch34_tr_0	-0.7380982706
504	maxmatch34_tr_2	-0.7380982706
1129	mum42_cov_1	-0.7380982706
1131	mum42_cov_3	-0.7380982706
1087	mum41_cov_1	-0.7376303795
1089	mum41_cov_3	-0.7376303795
1171	mum43_cov_1	-0.7376303795
1173	mum43_cov_3	-0.7376303795
1339	mum48_cov_1	-0.7376303795
1341	mum48_cov_3	-0.7376303795
1660	ncbiblastn_tr_1	-0.7376303795
1255	mum46_cov_1	-0.7371624883
1257	mum46_cov_3	-0.7371624883
1662	ncbiblastn_tr_3	-0.7371624883
498	maxmatch33_tr_6	-0.7366945972
500	maxmatch33_tr_8	-0.7366945972
518	maxmatch35_tr_6	-0.7366945972
520	maxmatch35_tr_8	-0.7366945972
558	maxmatch39_tr_6	-0.7366945972
560	maxmatch39_tr_8	-0.7366945972
562	maxmatch40_tr_0	-0.736226706
482	maxmatch32_tr_0	-0.7357588149
484	maxmatch32_tr_2	-0.7357588149
564	maxmatch40_tr_2	-0.7357588149
1659	ncbiblastn_tr_0	-0.7357588149
522	maxmatch36_tr_0	-0.7352909238
524	maxmatch36_tr_2	-0.7352909238
1661	ncbiblastn_tr_2	-0.7352909238
538	maxmatch37_tr_6	-0.7343551415
540	maxmatch37_tr_8	-0.7343551415
1426	mumreference50_cov_0	-0.7343551415
1176	mumreference43_cov_2	-0.7338872503
1385	mumreference49_cov_1	-0.7338872503
1387	mumreference49_cov_3	-0.7338872503
542	maxmatch38_tr_0	-0.7334193592
544	maxmatch38_tr_2	-0.7334193592
1174	mumreference43_cov_0	-0.7334193592
1384	mumreference49_cov_0	-0.7334193592
1386	mumreference49_cov_2	-0.7334193592
1428	mumreference50_cov_2	-0.7334193592
1302	mumreference47_cov_2	-0.7329514681
1429	mumreference50_cov_3	-0.7329514681
1648	ncbiblastn_cov_3	-0.7329514681
1133	mumreference42_cov_1	-0.7324835769
1135	mumreference42_cov_3	-0.7324835769
1177	mumreference43_cov_3	-0.7324835769
1219	mumreference45_cov_3	-0.7324835769
1258	mumreference46_cov_0	-0.7324835769
1259	mumreference46_cov_1	-0.7324835769
1260	mumreference46_cov_2	-0.7324835769
1261	mumreference46_cov_3	-0.7324835769
1300	mumreference47_cov_0	-0.7324835769
1345	mumreference48_cov_3	-0.7324835769
1092	mumreference41_cov_2	-0.7320156858
1132	mumreference42_cov_0	-0.7320156858
1301	mumreference47_cov_1	-0.7320156858
1303	mumreference47_cov_3	-0.7320156858
1343	mumreference48_cov_1	-0.7320156858
1427	mumreference50_cov_1	-0.7320156858
1460	maxmatch44_cov_0	-0.7320156858
1462	maxmatch44_cov_2	-0.7320156858
563	maxmatch40_tr_1	-0.7315477947
565	maxmatch40_tr_3	-0.7315477947
1091	mumreference41_cov_1	-0.7315477947
1093	mumreference41_cov_3	-0.7315477947
1134	mumreference42_cov_2	-0.7315477947
1344	mumreference48_cov_2	-0.7315477947
1062	mum41_tr_0	-0.7310799035
1064	mum41_tr_2	-0.7310799035
1068	mum41_tr_6	-0.7310799035
1070	mum41_tr_8	-0.7310799035
1090	mumreference41_cov_0	-0.7310799035
1175	mumreference43_cov_1	-0.7310799035
1217	mumreference45_cov_1	-0.7310799035
1218	mumreference45_cov_2	-0.7310799035
1314	mum48_tr_0	-0.7310799035
1316	mum48_tr_2	-0.7310799035
1320	mum48_tr_6	-0.7310799035
1322	mum48_tr_8	-0.7310799035
672	mum36_tr_0	-0.7306120124
674	mum36_tr_2	-0.7306120124
678	mum36_tr_6	-0.7306120124
680	mum36_tr_8	-0.7306120124
682	mum37_tr_0	-0.7306120124
684	mum37_tr_2	-0.7306120124
688	mum37_tr_6	-0.7306120124
690	mum37_tr_8	-0.7306120124
702	mum39_tr_0	-0.7306120124
708	mum39_tr_6	-0.7306120124
1342	mumreference48_cov_0	-0.7306120124
1461	maxmatch44_cov_1	-0.7306120124
1463	maxmatch44_cov_3	-0.7306120124
692	mum38_tr_0	-0.7301441212
694	mum38_tr_2	-0.7301441212
698	mum38_tr_6	-0.7301441212
700	mum38_tr_8	-0.7301441212
704	mum39_tr_2	-0.7301441212
710	mum39_tr_8	-0.7301441212
712	mum40_tr_0	-0.7301441212
714	mum40_tr_2	-0.7301441212
718	mum40_tr_6	-0.7301441212
720	mum40_tr_8	-0.7301441212
1216	mumreference45_cov_0	-0.7301441212
1272	mum47_tr_0	-0.7301441212
1274	mum47_tr_2	-0.7301441212
1278	mum47_tr_6	-0.7301441212
1280	mum47_tr_8	-0.7301441212
1440	mum44_tr_0	-0.7301441212
1442	mum44_tr_2	-0.7301441212
1446	mum44_tr_6	-0.7301441212
1448	mum44_tr_8	-0.7301441212
862	mumreference40_tr_0	-0.7296762301
868	mumreference40_tr_6	-0.7296762301
503	maxmatch34_tr_1	-0.729208339
505	maxmatch34_tr_3	-0.729208339
559	maxmatch39_tr_7	-0.729208339
561	maxmatch39_tr_9	-0.729208339
864	mumreference40_tr_2	-0.729208339
870	mumreference40_tr_8	-0.729208339
1230	mum46_tr_0	-0.729208339
1232	mum46_tr_2	-0.729208339
1236	mum46_tr_6	-0.729208339
1238	mum46_tr_8	-0.729208339
1072	mumreference41_tr_0	-0.7287404478
1074	mumreference41_tr_2	-0.7287404478
1078	mumreference41_tr_6	-0.7287404478
1080	mumreference41_tr_8	-0.7287404478
1376	maxmatch49_cov_0	-0.7287404478
1378	maxmatch49_cov_2	-0.7287404478
852	mumreference39_tr_0	-0.7282725567
854	mumreference39_tr_2	-0.7282725567
858	mumreference39_tr_6	-0.7282725567
860	mumreference39_tr_8	-0.7282725567
1188	mum45_tr_0	-0.7282725567
1190	mum45_tr_2	-0.7282725567
1194	mum45_tr_6	-0.7282725567
1196	mum45_tr_8	-0.7282725567
1198	mumreference45_tr_0	-0.7282725567
1200	mumreference45_tr_2	-0.7282725567
1204	mumreference45_tr_6	-0.7282725567
1206	mumreference45_tr_8	-0.7282725567
1293	maxmatch47_cov_1	-0.7282725567
1295	maxmatch47_cov_3	-0.7282725567
1335	maxmatch48_cov_1	-0.7282725567
1337	maxmatch48_cov_3	-0.7282725567
1418	maxmatch50_cov_0	-0.7282725567
1420	maxmatch50_cov_2	-0.7282725567
499	maxmatch33_tr_7	-0.7278046655
501	maxmatch33_tr_9	-0.7278046655
1251	maxmatch46_cov_1	-0.7278046655
1253	maxmatch46_cov_3	-0.7278046655
1282	mumreference47_tr_0	-0.7278046655
1284	mumreference47_tr_2	-0.7278046655
1288	mumreference47_tr_6	-0.7278046655
1290	mumreference47_tr_8	-0.7278046655
1324	mumreference48_tr_0	-0.7278046655
1326	mumreference48_tr_2	-0.7278046655
1330	mumreference48_tr_6	-0.7278046655
1332	mumreference48_tr_8	-0.7278046655
1366	mumreference49_tr_0	-0.7278046655
1372	mumreference49_tr_6	-0.7278046655
1452	mumreference44_tr_2	-0.7278046655
1458	mumreference44_tr_8	-0.7278046655
519	maxmatch35_tr_7	-0.7273367744
521	maxmatch35_tr_9	-0.7273367744
1146	mum43_tr_0	-0.7273367744
1148	mum43_tr_2	-0.7273367744
1152	mum43_tr_6	-0.7273367744
1154	mum43_tr_8	-0.7273367744
1156	mumreference43_tr_0	-0.7273367744
1158	mumreference43_tr_2	-0.7273367744
1162	mumreference43_tr_6	-0.7273367744
1164	mumreference43_tr_8	-0.7273367744
1368	mumreference49_tr_2	-0.7273367744
1374	mumreference49_tr_8	-0.7273367744
1450	mumreference44_tr_0	-0.7273367744
1456	mumreference44_tr_6	-0.7273367744
462	maxmatch30_tr_0	-0.7268688833
464	maxmatch30_tr_2	-0.7268688833
483	maxmatch32_tr_1	-0.7268688833
485	maxmatch32_tr_3	-0.7268688833
523	maxmatch36_tr_1	-0.7268688833
525	maxmatch36_tr_3	-0.7268688833
1114	mumreference42_tr_0	-0.7268688833
1116	mumreference42_tr_2	-0.7268688833
1120	mumreference42_tr_6	-0.7268688833
1122	mumreference42_tr_8	-0.7268688833
1377	maxmatch49_cov_1	-0.7268688833
1379	maxmatch49_cov_3	-0.7268688833
1408	mumreference50_tr_0	-0.7268688833
1414	mumreference50_tr_6	-0.7268688833
1419	maxmatch50_cov_1	-0.7268688833
1421	maxmatch50_cov_3	-0.7268688833
1104	mum42_tr_0	-0.7264009921
1106	mum42_tr_2	-0.7264009921
1110	mum42_tr_6	-0.7264009921
1112	mum42_tr_8	-0.7264009921
1240	mumreference46_tr_0	-0.7264009921
1242	mumreference46_tr_2	-0.7264009921
1246	mumreference46_tr_6	-0.7264009921
1248	mumreference46_tr_8	-0.7264009921
1356	mum49_tr_0	-0.7264009921
1358	mum49_tr_2	-0.7264009921
1362	mum49_tr_6	-0.7264009921
1364	mum49_tr_8	-0.7264009921
1410	mumreference50_tr_2	-0.7264009921
1416	mumreference50_tr_8	-0.7264009921
543	maxmatch38_tr_1	-0.725933101
1082	maxmatch41_cov_0	-0.725933101
1084	maxmatch41_cov_2	-0.725933101
1167	maxmatch43_cov_1	-0.725933101
1169	maxmatch43_cov_3	-0.725933101
1325	mumreference48_tr_1	-0.725933101
1327	mumreference48_tr_3	-0.725933101
1331	mumreference48_tr_7	-0.725933101
1333	mumreference48_tr_9	-0.725933101
1398	mum50_tr_0	-0.725933101
1400	mum50_tr_2	-0.725933101
1404	mum50_tr_6	-0.725933101
1406	mum50_tr_8	-0.725933101
545	maxmatch38_tr_3	-0.7254652099
842	mumreference38_tr_0	-0.7254652099
844	mumreference38_tr_2	-0.7254652099
848	mumreference38_tr_6	-0.7254652099
850	mumreference38_tr_8	-0.7254652099
1083	maxmatch41_cov_1	-0.7254652099
1085	maxmatch41_cov_3	-0.7254652099
1209	maxmatch45_cov_1	-0.7254652099
1211	maxmatch45_cov_3	-0.7254652099
1285	mumreference47_tr_3	-0.7254652099
1291	mumreference47_tr_9	-0.7254652099
1367	mumreference49_tr_1	-0.7254652099
1369	mumreference49_tr_3	-0.7254652099
1373	mumreference49_tr_7	-0.7254652099
1375	mumreference49_tr_9	-0.7254652099
539	maxmatch37_tr_7	-0.7249973187
541	maxmatch37_tr_9	-0.7249973187
662	mum35_tr_0	-0.7249973187
664	mum35_tr_2	-0.7249973187
668	mum35_tr_6	-0.7249973187
670	mum35_tr_8	-0.7249973187
1125	maxmatch42_cov_1	-0.7249973187
1127	maxmatch42_cov_3	-0.7249973187
1250	maxmatch46_cov_0	-0.7249973187
1252	maxmatch46_cov_2	-0.7249973187
1283	mumreference47_tr_1	-0.7249973187
1289	mumreference47_tr_7	-0.7249973187
1292	maxmatch47_cov_0	-0.7249973187
1294	maxmatch47_cov_2	-0.7249973187
1315	mum48_tr_1	-0.7249973187
1317	mum48_tr_3	-0.7249973187
1321	mum48_tr_7	-0.7249973187
1323	mum48_tr_9	-0.7249973187
1334	maxmatch48_cov_0	-0.7249973187
1336	maxmatch48_cov_2	-0.7249973187
1430	maxmatch44_tr_0	-0.7249973187
1432	maxmatch44_tr_2	-0.7249973187
1436	maxmatch44_tr_6	-0.7249973187
1438	maxmatch44_tr_8	-0.7249973187
478	maxmatch31_tr_6	-0.7245294276
480	maxmatch31_tr_8	-0.7245294276
824	mumreference36_tr_2	-0.7245294276
830	mumreference36_tr_8	-0.7245294276
832	mumreference37_tr_0	-0.7245294276
834	mumreference37_tr_2	-0.7245294276
838	mumreference37_tr_6	-0.7245294276
840	mumreference37_tr_8	-0.7245294276
1124	maxmatch42_cov_0	-0.7245294276
1126	maxmatch42_cov_2	-0.7245294276
1166	maxmatch43_cov_0	-0.7245294276
1168	maxmatch43_cov_2	-0.7245294276
1273	mum47_tr_1	-0.7245294276
1275	mum47_tr_3	-0.7245294276
1279	mum47_tr_7	-0.7245294276
1281	mum47_tr_9	-0.7245294276
1409	mumreference50_tr_1	-0.7245294276
1411	mumreference50_tr_3	-0.7245294276
1415	mumreference50_tr_7	-0.7245294276
1417	mumreference50_tr_9	-0.7245294276
822	mumreference36_tr_0	-0.7240615364
828	mumreference36_tr_6	-0.7240615364
1094	maxmatch42_tr_0	-0.7240615364
1096	maxmatch42_tr_2	-0.7240615364
1100	maxmatch42_tr_6	-0.7240615364
1102	maxmatch42_tr_8	-0.7240615364
1178	maxmatch45_tr_0	-0.7240615364
1180	maxmatch45_tr_2	-0.7240615364
1184	maxmatch45_tr_6	-0.7240615364
1186	maxmatch45_tr_8	-0.7240615364
1208	maxmatch45_cov_0	-0.7240615364
1210	maxmatch45_cov_2	-0.7240615364
1453	mumreference44_tr_3	-0.7240615364
1459	mumreference44_tr_9	-0.7240615364
1597	blat_trNF_4	-0.7240615364
1598	blat_trNF_5	-0.7240615364
1357	mum49_tr_1	-0.7235936453
1359	mum49_tr_3	-0.7235936453
1363	mum49_tr_7	-0.7235936453
1365	mum49_tr_9	-0.7235936453
1399	mum50_tr_1	-0.7235936453
1401	mum50_tr_3	-0.7235936453
1405	mum50_tr_7	-0.7235936453
1407	mum50_tr_9	-0.7235936453
1441	mum44_tr_1	-0.7235936453
1443	mum44_tr_3	-0.7235936453
1447	mum44_tr_7	-0.7235936453
1449	mum44_tr_9	-0.7235936453
1451	mumreference44_tr_1	-0.7235936453
1457	mumreference44_tr_7	-0.7235936453
1607	blat_tr_4	-0.7235936453
1608	blat_tr_5	-0.7235936453
1625	blatmin_trNF_4	-0.7235936453
1626	blatmin_trNF_5	-0.7235936453
1231	mum46_tr_1	-0.7231257542
1233	mum46_tr_3	-0.7231257542
1237	mum46_tr_7	-0.7231257542
1239	mum46_tr_9	-0.7231257542
1241	mumreference46_tr_1	-0.7231257542
1243	mumreference46_tr_3	-0.7231257542
1247	mumreference46_tr_7	-0.7231257542
1249	mumreference46_tr_9	-0.7231257542
1052	maxmatch41_tr_0	-0.722657863
1054	maxmatch41_tr_2	-0.722657863
1058	maxmatch41_tr_6	-0.722657863
1060	maxmatch41_tr_8	-0.722657863
1136	maxmatch43_tr_0	-0.722657863
1138	maxmatch43_tr_2	-0.722657863
1142	maxmatch43_tr_6	-0.722657863
1144	maxmatch43_tr_8	-0.722657863
1189	mum45_tr_1	-0.722657863
1191	mum45_tr_3	-0.722657863
1195	mum45_tr_7	-0.722657863
1197	mum45_tr_9	-0.722657863
1346	maxmatch49_tr_0	-0.722657863
1348	maxmatch49_tr_2	-0.722657863
1352	maxmatch49_tr_6	-0.722657863
1354	maxmatch49_tr_8	-0.722657863
1635	blatmin_tr_4	-0.722657863
1636	blatmin_tr_5	-0.722657863
1147	mum43_tr_1	-0.7221899719
1149	mum43_tr_3	-0.7221899719
1153	mum43_tr_7	-0.7221899719
1155	mum43_tr_9	-0.7221899719
1431	maxmatch44_tr_1	-0.7221899719
1433	maxmatch44_tr_3	-0.7221899719
1437	maxmatch44_tr_7	-0.7221899719
1439	maxmatch44_tr_9	-0.7221899719
1073	mumreference41_tr_1	-0.7217220808
1075	mumreference41_tr_3	-0.7217220808
1079	mumreference41_tr_7	-0.7217220808
1081	mumreference41_tr_9	-0.7217220808
1199	mumreference45_tr_1	-0.7217220808
1201	mumreference45_tr_3	-0.7217220808
1205	mumreference45_tr_7	-0.7217220808
1207	mumreference45_tr_9	-0.7217220808
1388	maxmatch50_tr_0	-0.7217220808
1390	maxmatch50_tr_2	-0.7217220808
1394	maxmatch50_tr_6	-0.7217220808
1396	maxmatch50_tr_8	-0.7217220808
703	mum39_tr_1	-0.7212541896
705	mum39_tr_3	-0.7212541896
709	mum39_tr_7	-0.7212541896
711	mum39_tr_9	-0.7212541896
713	mum40_tr_1	-0.7212541896
715	mum40_tr_3	-0.7212541896
719	mum40_tr_7	-0.7212541896
721	mum40_tr_9	-0.7212541896
812	mumreference35_tr_0	-0.7212541896
814	mumreference35_tr_2	-0.7212541896
818	mumreference35_tr_6	-0.7212541896
820	mumreference35_tr_8	-0.7212541896
988	mum40_cov_0	-0.7212541896
990	mum40_cov_2	-0.7212541896
1063	mum41_tr_1	-0.7212541896
1065	mum41_tr_3	-0.7212541896
1069	mum41_tr_7	-0.7212541896
1071	mum41_tr_9	-0.7212541896
1157	mumreference43_tr_1	-0.7212541896
1159	mumreference43_tr_3	-0.7212541896
1163	mumreference43_tr_7	-0.7212541896
1165	mumreference43_tr_9	-0.7212541896
652	mum34_tr_0	-0.7207862985
654	mum34_tr_2	-0.7207862985
658	mum34_tr_6	-0.7207862985
660	mum34_tr_8	-0.7207862985
693	mum38_tr_1	-0.7207862985
695	mum38_tr_3	-0.7207862985
699	mum38_tr_7	-0.7207862985
701	mum38_tr_9	-0.7207862985
863	mumreference40_tr_1	-0.7207862985
869	mumreference40_tr_7	-0.7207862985
1105	mum42_tr_1	-0.7207862985
1107	mum42_tr_3	-0.7207862985
1111	mum42_tr_7	-0.7207862985
1113	mum42_tr_9	-0.7207862985
1115	mumreference42_tr_1	-0.7207862985
1117	mumreference42_tr_3	-0.7207862985
1121	mumreference42_tr_7	-0.7207862985
1123	mumreference42_tr_9	-0.7207862985
1220	maxmatch46_tr_0	-0.7207862985
1226	maxmatch46_tr_6	-0.7207862985
1304	maxmatch48_tr_0	-0.7207862985
1306	maxmatch48_tr_2	-0.7207862985
1310	maxmatch48_tr_6	-0.7207862985
1312	maxmatch48_tr_8	-0.7207862985
865	mumreference40_tr_3	-0.7203184073
871	mumreference40_tr_9	-0.7203184073
1222	maxmatch46_tr_2	-0.7203184073
1228	maxmatch46_tr_8	-0.7203184073
1262	maxmatch47_tr_0	-0.7203184073
1264	maxmatch47_tr_2	-0.7203184073
1268	maxmatch47_tr_6	-0.7203184073
1270	maxmatch47_tr_8	-0.7203184073
683	mum37_tr_1	-0.7198505162
685	mum37_tr_3	-0.7198505162
689	mum37_tr_7	-0.7198505162
691	mum37_tr_9	-0.7198505162
853	mumreference39_tr_1	-0.7198505162
855	mumreference39_tr_3	-0.7198505162
859	mumreference39_tr_7	-0.7198505162
861	mumreference39_tr_9	-0.7198505162
1048	mumreference40_cov_0	-0.7189147339
1050	mumreference40_cov_2	-0.7189147339
642	mum33_tr_0	-0.7184468428
644	mum33_tr_2	-0.7184468428
648	mum33_tr_6	-0.7184468428
650	mum33_tr_8	-0.7184468428
673	mum36_tr_1	-0.7179789516
675	mum36_tr_3	-0.7179789516
679	mum36_tr_7	-0.7179789516
681	mum36_tr_9	-0.7179789516
843	mumreference38_tr_1	-0.7179789516
845	mumreference38_tr_3	-0.7179789516
849	mumreference38_tr_7	-0.7179789516
851	mumreference38_tr_9	-0.7179789516
1221	maxmatch46_tr_1	-0.7179789516
1223	maxmatch46_tr_3	-0.7179789516
1227	maxmatch46_tr_7	-0.7179789516
1229	maxmatch46_tr_9	-0.7179789516
1053	maxmatch41_tr_1	-0.7175110605
1055	maxmatch41_tr_3	-0.7175110605
1059	maxmatch41_tr_7	-0.7175110605
1061	maxmatch41_tr_9	-0.7175110605
1181	maxmatch45_tr_3	-0.7175110605
1187	maxmatch45_tr_9	-0.7175110605
1263	maxmatch47_tr_1	-0.7175110605
1265	maxmatch47_tr_3	-0.7175110605
1269	maxmatch47_tr_7	-0.7175110605
1271	maxmatch47_tr_9	-0.7175110605
1305	maxmatch48_tr_1	-0.7175110605
1307	maxmatch48_tr_3	-0.7175110605
1311	maxmatch48_tr_7	-0.7175110605
1313	maxmatch48_tr_9	-0.7175110605
1347	maxmatch49_tr_1	-0.7175110605
1349	maxmatch49_tr_3	-0.7175110605
1353	maxmatch49_tr_7	-0.7175110605
1355	maxmatch49_tr_9	-0.7175110605
802	mumreference34_tr_0	-0.7170431694
804	mumreference34_tr_2	-0.7170431694
808	mumreference34_tr_6	-0.7170431694
810	mumreference34_tr_8	-0.7170431694
989	mum40_cov_1	-0.7170431694
991	mum40_cov_3	-0.7170431694
1179	maxmatch45_tr_1	-0.7170431694
1185	maxmatch45_tr_7	-0.7170431694
1389	maxmatch50_tr_1	-0.7170431694
1391	maxmatch50_tr_3	-0.7170431694
1395	maxmatch50_tr_7	-0.7170431694
1397	maxmatch50_tr_9	-0.7170431694
833	mumreference37_tr_1	-0.7165752782
835	mumreference37_tr_3	-0.7165752782
839	mumreference37_tr_7	-0.7165752782
841	mumreference37_tr_9	-0.7165752782
972	mum36_cov_0	-0.7165752782
974	mum36_cov_2	-0.7165752782
792	mumreference33_tr_0	-0.7161073871
794	mumreference33_tr_2	-0.7161073871
798	mumreference33_tr_6	-0.7161073871
800	mumreference33_tr_8	-0.7161073871
825	mumreference36_tr_3	-0.7161073871
831	mumreference36_tr_9	-0.7161073871
1137	maxmatch43_tr_1	-0.7161073871
1139	maxmatch43_tr_3	-0.7161073871
1143	maxmatch43_tr_7	-0.7161073871
1145	maxmatch43_tr_9	-0.7161073871
823	mumreference36_tr_1	-0.715639496
829	mumreference36_tr_7	-0.715639496
1095	maxmatch42_tr_1	-0.715639496
1097	maxmatch42_tr_3	-0.715639496
1101	maxmatch42_tr_7	-0.715639496
1103	maxmatch42_tr_9	-0.715639496
1049	mumreference40_cov_1	-0.7151716048
1051	mumreference40_cov_3	-0.7151716048
463	maxmatch30_tr_1	-0.7147037137
465	maxmatch30_tr_3	-0.7147037137
1649	ncbiblastn_trNF_0	-0.7147037137
442	maxmatch28_tr_0	-0.7137679314
444	maxmatch28_tr_2	-0.7137679314
973	mum36_cov_1	-0.7137679314
975	mum36_cov_3	-0.7137679314
663	mum35_tr_1	-0.7114284757
665	mum35_tr_3	-0.7114284757
669	mum35_tr_7	-0.7114284757
671	mum35_tr_9	-0.7114284757
653	mum34_tr_1	-0.7109605846
655	mum34_tr_3	-0.7109605846
659	mum34_tr_7	-0.7109605846
661	mum34_tr_9	-0.7109605846
1032	mumreference36_cov_0	-0.7109605846
1034	mumreference36_cov_2	-0.7109605846
479	maxmatch31_tr_7	-0.7104926934
481	maxmatch31_tr_9	-0.7104926934
803	mumreference34_tr_1	-0.7104926934
805	mumreference34_tr_3	-0.7104926934
809	mumreference34_tr_7	-0.7104926934
811	mumreference34_tr_9	-0.7104926934
968	mum35_cov_0	-0.7104926934
970	mum35_cov_2	-0.7104926934
813	mumreference35_tr_1	-0.7100248023
815	mumreference35_tr_3	-0.7100248023
819	mumreference35_tr_7	-0.7100248023
821	mumreference35_tr_9	-0.7100248023
458	maxmatch29_tr_6	-0.7095569112
460	maxmatch29_tr_8	-0.7095569112
438	maxmatch27_tr_6	-0.70908902
440	maxmatch27_tr_8	-0.70908902
643	mum33_tr_1	-0.70908902
645	mum33_tr_3	-0.70908902
649	mum33_tr_7	-0.70908902
651	mum33_tr_9	-0.70908902
1651	ncbiblastn_trNF_2	-0.70908902
793	mumreference33_tr_1	-0.7081532377
795	mumreference33_tr_3	-0.7081532377
799	mumreference33_tr_7	-0.7081532377
801	mumreference33_tr_9	-0.7081532377
928	maxmatch40_cov_0	-0.7072174555
930	maxmatch40_cov_2	-0.7072174555
969	mum35_cov_1	-0.7072174555
971	mum35_cov_3	-0.7072174555
1035	mumreference36_cov_3	-0.7072174555
1650	ncbiblastn_trNF_1	-0.7072174555
1652	ncbiblastn_trNF_3	-0.7067495643
1033	mumreference36_cov_1	-0.7062816732
582	mum27_tr_0	-0.7048779998
584	mum27_tr_2	-0.7048779998
929	maxmatch40_cov_1	-0.7039422175
931	maxmatch40_cov_3	-0.7039422175
600	mum28_tr_8	-0.7030064352
598	mum28_tr_6	-0.7025385441
632	mum32_tr_0	-0.7025385441
634	mum32_tr_2	-0.7025385441
638	mum32_tr_6	-0.7025385441
640	mum32_tr_8	-0.7025385441
1028	mumreference35_cov_0	-0.7006669795
1030	mumreference35_cov_2	-0.7006669795
443	maxmatch28_tr_1	-0.7001990884
445	maxmatch28_tr_3	-0.7001990884
782	mumreference32_tr_0	-0.6997311973
784	mumreference32_tr_2	-0.6997311973
788	mumreference32_tr_6	-0.6997311973
790	mumreference32_tr_8	-0.6997311973
914	maxmatch36_cov_2	-0.6997311973
622	mum31_tr_0	-0.6992633061
624	mum31_tr_2	-0.6992633061
628	mum31_tr_6	-0.6992633061
630	mum31_tr_8	-0.6992633061
912	maxmatch36_cov_0	-0.6992633061
1723	blatminTS_trNF_8	-0.698795415
913	maxmatch36_cov_1	-0.6983275238
915	maxmatch36_cov_3	-0.6983275238
1711	blatminTS_tr_6	-0.6983275238
1721	blatminTS_trNF_6	-0.6983275238
1663	ncbiblastn_tr_4	-0.6978596327
1664	ncbiblastn_tr_5	-0.6978596327
1713	blatminTS_tr_8	-0.6978596327
1724	blatminTS_trNF_9	-0.6978596327
772	mumreference31_tr_0	-0.6969238504
774	mumreference31_tr_2	-0.6969238504
778	mumreference31_tr_6	-0.6969238504
780	mumreference31_tr_8	-0.6969238504
1712	blatminTS_tr_7	-0.6969238504
1714	blatminTS_tr_9	-0.6969238504
1722	blatminTS_trNF_7	-0.6969238504
422	maxmatch26_tr_0	-0.6964559593
424	maxmatch26_tr_2	-0.6964559593
459	maxmatch29_tr_7	-0.695520177
461	maxmatch29_tr_9	-0.695520177
1684	wublastn_trNF_7	-0.6945843947
1029	mumreference35_cov_1	-0.6941165036
1031	mumreference35_cov_3	-0.6941165036
439	maxmatch27_tr_7	-0.6936486125
441	maxmatch27_tr_9	-0.6936486125
614	mum30_tr_2	-0.6936486125
620	mum30_tr_8	-0.6936486125
633	mum32_tr_1	-0.6936486125
635	mum32_tr_3	-0.6936486125
639	mum32_tr_7	-0.6936486125
641	mum32_tr_9	-0.6936486125
1720	blatminTS_trNF_5	-0.6936486125
612	mum30_tr_0	-0.6931807213
618	mum30_tr_6	-0.6931807213
1719	blatminTS_trNF_4	-0.6931807213
762	mumreference30_tr_0	-0.6927128302
764	mumreference30_tr_2	-0.6927128302
768	mumreference30_tr_6	-0.6927128302
770	mumreference30_tr_8	-0.6927128302
908	maxmatch35_cov_0	-0.6927128302
910	maxmatch35_cov_2	-0.6927128302
1710	blatminTS_tr_5	-0.692244939
909	maxmatch35_cov_1	-0.6917770479
911	maxmatch35_cov_3	-0.6917770479
783	mumreference32_tr_1	-0.6908412656
785	mumreference32_tr_3	-0.6908412656
789	mumreference32_tr_7	-0.6908412656
791	mumreference32_tr_9	-0.6908412656
1709	blatminTS_tr_4	-0.6908412656
585	mum27_tr_3	-0.6875660277
583	mum27_tr_1	-0.6870981365
623	mum31_tr_1	-0.6870981365
625	mum31_tr_3	-0.6870981365
629	mum31_tr_7	-0.6870981365
631	mum31_tr_9	-0.6870981365
1685	wublastn_trNF_8	-0.6870981365
1686	wublastn_trNF_9	-0.6870981365
1697	blatminTS_cov_0	-0.6866302454
599	mum28_tr_7	-0.6861623542
601	mum28_tr_9	-0.6861623542
1701	blatminTS_covNF_0	-0.6856944631
1699	blatminTS_cov_2	-0.685226572
1703	blatminTS_covNF_2	-0.6847586808
423	maxmatch26_tr_1	-0.6838228986
425	maxmatch26_tr_3	-0.6838228986
1698	blatminTS_cov_1	-0.6838228986
1700	blatminTS_cov_3	-0.6833550074
1704	blatminTS_covNF_3	-0.6833550074
773	mumreference31_tr_1	-0.6828871163
775	mumreference31_tr_3	-0.6828871163
779	mumreference31_tr_7	-0.6828871163
781	mumreference31_tr_9	-0.6828871163
1702	blatminTS_covNF_1	-0.6828871163
952	mum31_cov_0	-0.6824192251
954	mum31_cov_2	-0.6824192251
1654	ncbiblastn_trNF_5	-0.6824192251
1653	ncbiblastn_trNF_4	-0.681951334
578	mum26_tr_6	-0.6810155517
580	mum26_tr_8	-0.6810155517
1705	blatminTS_tr_0	-0.6810155517
1707	blatminTS_tr_2	-0.6810155517
1715	blatminTS_trNF_0	-0.6810155517
1717	blatminTS_trNF_2	-0.6810155517
613	mum30_tr_1	-0.6800797694
615	mum30_tr_3	-0.6800797694
619	mum30_tr_7	-0.6800797694
621	mum30_tr_9	-0.6800797694
1706	blatminTS_tr_1	-0.6800797694
1708	blatminTS_tr_3	-0.6800797694
1646	ncbiblastn_cov_1	-0.6796118783
1716	blatminTS_trNF_1	-0.6796118783
1718	blatminTS_trNF_3	-0.6791439872
763	mumreference30_tr_1	-0.6749329669
765	mumreference30_tr_3	-0.6749329669
769	mumreference30_tr_7	-0.6749329669
771	mumreference30_tr_9	-0.6749329669
948	mum30_cov_0	-0.6735292935
950	mum30_cov_2	-0.6735292935
1656	ncbiblastn_trNF_7	-0.6707219467
602	mum29_tr_0	-0.6697861644
608	mum29_tr_6	-0.6697861644
953	mum31_cov_1	-0.6697861644
955	mum31_cov_3	-0.6697861644
604	mum29_tr_2	-0.6693182733
610	mum29_tr_8	-0.6693182733
579	mum26_tr_7	-0.6688503821
581	mum26_tr_9	-0.6688503821
450	maxmatch28_tr_8	-0.6674467087
474	maxmatch31_tr_2	-0.6674467087
574	mum26_tr_2	-0.6669788176
590	mum27_tr_8	-0.6669788176
454	maxmatch29_tr_2	-0.6665109264
470	maxmatch30_tr_8	-0.6665109264
752	mumreference29_tr_0	-0.6665109264
754	mumreference29_tr_2	-0.6665109264
758	mumreference29_tr_6	-0.6665109264
760	mumreference29_tr_8	-0.6665109264
430	maxmatch26_tr_8	-0.6660430353
594	mum28_tr_2	-0.6660430353
998	mumreference27_cov_2	-0.6660430353
434	maxmatch27_tr_2	-0.665107253
878	maxmatch27_cov_2	-0.6646393619
1002	mumreference28_cov_2	-0.6646393619
882	maxmatch28_cov_2	-0.6637035796
1645	ncbiblastn_cov_0	-0.6632356885
1683	wublastn_trNF_6	-0.6632356885
510	maxmatch34_tr_8	-0.6627677973
514	maxmatch35_tr_2	-0.6627677973
1655	ncbiblastn_trNF_6	-0.6627677973
938	mum27_cov_2	-0.6613641239
490	maxmatch32_tr_8	-0.6608962328
530	maxmatch36_tr_8	-0.6608962328
1012	mumreference31_cov_0	-0.6608962328
1014	mumreference31_cov_2	-0.6608962328
534	maxmatch37_tr_2	-0.6604283416
949	mum30_cov_1	-0.6604283416
951	mum30_cov_3	-0.6604283416
494	maxmatch33_tr_2	-0.6590246682
942	mum28_cov_2	-0.6590246682
1570	blastz3500_trNF_5	-0.6583687507
455	maxmatch29_tr_3	-0.6580888859
451	maxmatch28_tr_9	-0.6576209948
431	maxmatch26_tr_9	-0.6566852125
575	mum26_tr_3	-0.6566852125
603	mum29_tr_1	-0.6566852125
605	mum29_tr_3	-0.6566852125
609	mum29_tr_7	-0.6566852125
611	mum29_tr_9	-0.6566852125
550	maxmatch38_tr_8	-0.6562173214
570	maxmatch40_tr_8	-0.6562173214
883	maxmatch28_cov_3	-0.6562173214
999	mumreference27_cov_3	-0.6557494303
1003	mumreference28_cov_3	-0.6557494303
471	maxmatch30_tr_9	-0.6552815391
879	maxmatch27_cov_3	-0.6552815391
595	mum28_tr_3	-0.654813648
435	maxmatch27_tr_3	-0.6543457568
475	maxmatch31_tr_3	-0.6543457568
591	mum27_tr_9	-0.6543457568
753	mumreference29_tr_1	-0.6543457568
755	mumreference29_tr_3	-0.6543457568
759	mumreference29_tr_7	-0.6543457568
761	mumreference29_tr_9	-0.6543457568
943	mum28_cov_3	-0.6543457568
554	maxmatch39_tr_2	-0.6538778657
511	maxmatch34_tr_9	-0.6534099746
1642	ncbiblastn_covNF_1	-0.6534099746
1644	ncbiblastn_covNF_3	-0.6534099746
1580	blastz3500_tr_5	-0.6531995456
515	maxmatch35_tr_3	-0.6529420834
531	maxmatch36_tr_9	-0.6529420834
1524	blastz2500_tr_5	-0.6527296179
1486	blastz2000_trNF_5	-0.6522596902
1514	blastz2500_trNF_5	-0.6522596902
535	maxmatch37_tr_3	-0.6520063012
1008	mumreference30_cov_0	-0.6520063012
1010	mumreference30_cov_2	-0.6520063012
1496	blastz2000_tr_5	-0.6517897625
1569	blastz3500_trNF_4	-0.6517897625
899	maxmatch32_cov_3	-0.65153841
495	maxmatch33_tr_3	-0.6510705189
571	maxmatch40_tr_9	-0.6510705189
939	mum27_cov_3	-0.6510705189
1019	mumreference32_cov_3	-0.6506026277
491	maxmatch32_tr_9	-0.6501347366
958	mum32_cov_2	-0.6491989543
962	mum33_cov_2	-0.6491989543
1013	mumreference31_cov_1	-0.6491989543
1015	mumreference31_cov_3	-0.6491989543
959	mum32_cov_3	-0.6487310632
1513	blastz2500_trNF_4	-0.6485002683
420	mumreference25_cov_2	-0.6480777554
376	mum24_cov_2	-0.6480591874
1523	blastz2500_tr_4	-0.6480303406
551	maxmatch38_tr_9	-0.6477952809
555	maxmatch39_tr_3	-0.6477952809
898	maxmatch32_cov_2	-0.6477952809
1018	mumreference32_cov_2	-0.6477952809
418	mumreference25_cov_0	-0.6476040143
1579	blastz3500_tr_4	-0.6470904851
1042	mumreference38_cov_2	-0.6468594986
380	mum25_cov_2	-0.6466565322
1022	mumreference33_cov_2	-0.6463916075
374	mum24_cov_0	-0.6461608083
1038	mumreference37_cov_2	-0.6459237164
378	mum25_cov_0	-0.6457090501
1485	blastz2000_trNF_4	-0.645680702
1495	blastz2000_tr_4	-0.645680702
978	mum37_cov_2	-0.6449879341
416	mumreference24_cov_2	-0.6442624291
982	mum38_cov_2	-0.6440521518
1541	blastz3000_trNF_4	-0.643800991
1542	blastz3000_trNF_5	-0.643800991
1551	blastz3000_tr_4	-0.643800991
1552	blastz3000_tr_5	-0.643800991
1023	mumreference33_cov_3	-0.6435842607
414	mumreference24_cov_0	-0.6428386447
1009	mumreference30_cov_1	-0.6426484784
1011	mumreference30_cov_3	-0.6426484784
1043	mumreference38_cov_3	-0.6426484784
742	mumreference28_tr_0	-0.6421805872
744	mumreference28_tr_2	-0.6421805872
748	mumreference28_tr_6	-0.6421805872
750	mumreference28_tr_8	-0.6421805872
979	mum37_cov_3	-0.6421805872
1039	mumreference37_cov_3	-0.6421805872
377	mum24_cov_3	-0.6418894552
983	mum38_cov_3	-0.6417126961
419	mumreference25_cov_1	-0.6409716396
421	mumreference25_cov_3	-0.6409716396
963	mum33_cov_3	-0.6407769138
1641	ncbiblastn_covNF_0	-0.6407769138
1643	ncbiblastn_covNF_2	-0.6407769138
381	mum25_cov_3	-0.6404978986
379	mum25_cov_1	-0.6395504165
375	mum24_cov_1	-0.6395164812
417	mumreference24_cov_3	-0.6395164812
732	mumreference27_tr_0	-0.6393732404
734	mumreference27_tr_2	-0.6393732404
738	mumreference27_tr_6	-0.6393732404
740	mumreference27_tr_8	-0.6393732404
338	maxmatch25_cov_0	-0.6390766754
340	maxmatch25_cov_2	-0.6390766754
415	mumreference24_cov_1	-0.6385672916
903	maxmatch33_cov_3	-0.6370337847
902	maxmatch33_cov_2	-0.6360980025
918	maxmatch37_cov_2	-0.6356301113
922	maxmatch38_cov_2	-0.6356301113
923	maxmatch38_cov_3	-0.6356301113
334	maxmatch24_cov_0	-0.634813006
892	maxmatch31_cov_0	-0.634694329
894	maxmatch31_cov_2	-0.634694329
919	maxmatch37_cov_3	-0.634694329
336	maxmatch24_cov_2	-0.6343392649
339	maxmatch25_cov_1	-0.6343392649
341	maxmatch25_cov_3	-0.6343392649
743	mumreference28_tr_1	-0.6342264379
745	mumreference28_tr_3	-0.6342264379
749	mumreference28_tr_7	-0.6342264379
751	mumreference28_tr_9	-0.6342264379
888	maxmatch30_cov_0	-0.6328227645
890	maxmatch30_cov_2	-0.6328227645
893	maxmatch31_cov_1	-0.6309511999
895	maxmatch31_cov_3	-0.6309511999
722	mumreference26_tr_0	-0.6300154177
724	mumreference26_tr_2	-0.6300154177
728	mumreference26_tr_6	-0.6300154177
730	mumreference26_tr_8	-0.6300154177
889	maxmatch30_cov_1	-0.6295475265
891	maxmatch30_cov_3	-0.6295475265
335	maxmatch24_cov_1	-0.6291281134
337	maxmatch24_cov_3	-0.6281806313
733	mumreference27_tr_1	-0.6272080708
735	mumreference27_tr_3	-0.6272080708
739	mumreference27_tr_7	-0.6272080708
741	mumreference27_tr_9	-0.6272080708
198	mum25_tr_6	-0.6253365063
200	mum25_tr_8	-0.6253365063
300	mumreference25_tr_8	-0.6248686151
298	mumreference25_tr_6	-0.624400724
98	maxmatch25_tr_6	-0.6239328329
100	maxmatch25_tr_8	-0.6239328329
370	mum23_cov_0	-0.6238548531
372	mum23_cov_2	-0.6238548531
188	mum24_tr_6	-0.6225291594
190	mum24_tr_8	-0.6225291594
288	mumreference24_tr_6	-0.6225291594
290	mumreference24_tr_8	-0.6225291594
367	mum22_cov_1	-0.6224310687
368	mum22_cov_2	-0.6224310687
369	mum22_cov_3	-0.6224310687
373	mum23_cov_3	-0.6224310687
366	mum22_cov_0	-0.6219564739
371	mum23_cov_1	-0.6219564739
88	maxmatch24_tr_6	-0.621125486
90	maxmatch24_tr_8	-0.621125486
723	mumreference26_tr_1	-0.621125486
725	mumreference26_tr_3	-0.621125486
729	mumreference26_tr_7	-0.621125486
731	mumreference26_tr_9	-0.621125486
932	mum26_cov_0	-0.621125486
934	mum26_cov_2	-0.621125486
330	maxmatch23_cov_0	-0.6210745156
332	maxmatch23_cov_2	-0.6210745156
992	mumreference26_cov_0	-0.6206575949
994	mumreference26_cov_2	-0.6206575949
410	mumreference23_cov_0	-0.6206007745
412	mumreference23_cov_2	-0.6206007745
322	maxmatch21_cov_0	-0.6200580948
324	maxmatch21_cov_2	-0.6200580948
406	mumreference22_cov_0	-0.6200580948
408	mumreference22_cov_2	-0.6200580948
409	mumreference22_cov_3	-0.6195835
413	mumreference23_cov_3	-0.6191795514
407	mumreference22_cov_1	-0.6191089052
199	mum25_tr_7	-0.6187860303
201	mum25_tr_9	-0.6187860303
299	mumreference25_tr_7	-0.6187860303
301	mumreference25_tr_9	-0.6187860303
411	mumreference23_cov_1	-0.6187058103
331	maxmatch23_cov_1	-0.6177583282
326	maxmatch22_cov_0	-0.6172845872
328	maxmatch22_cov_2	-0.6172845872
333	maxmatch23_cov_3	-0.6172845872
362	mum21_cov_0	-0.6157867416
364	mum21_cov_2	-0.6157867416
99	maxmatch25_tr_7	-0.6150429012
101	maxmatch25_tr_9	-0.6150429012
289	mumreference24_tr_7	-0.6150429012
291	mumreference24_tr_9	-0.6150429012
1693	wublastn_tr_6	-0.6150429012
1695	wublastn_tr_8	-0.6150429012
325	maxmatch21_cov_3	-0.6148375521
189	mum24_tr_7	-0.6145750101
191	mum24_tr_9	-0.6145750101
1694	wublastn_tr_7	-0.6145750101
323	maxmatch21_cov_1	-0.6143629573
1696	wublastn_tr_9	-0.614107119
178	mum23_tr_6	-0.6136392278
180	mum23_tr_8	-0.6136392278
278	mumreference23_tr_6	-0.6136392278
280	mumreference23_tr_8	-0.6136392278
327	maxmatch22_cov_1	-0.6134946588
329	maxmatch22_cov_3	-0.6134946588
365	mum21_cov_3	-0.6134137677
404	mumreference21_cov_2	-0.6134137677
363	mum21_cov_1	-0.6129391729
402	mumreference21_cov_0	-0.6129391729
89	maxmatch24_tr_7	-0.6127034455
91	maxmatch24_tr_9	-0.6127034455
872	maxmatch26_cov_0	-0.6127034455
874	maxmatch26_cov_2	-0.6127034455
403	mumreference21_cov_1	-0.6124645781
405	mumreference21_cov_3	-0.6124645781
993	mumreference26_cov_1	-0.6103639898
268	mumreference22_tr_6	-0.6098960987
270	mumreference22_tr_8	-0.6098960987
995	mumreference26_cov_3	-0.6098960987
78	maxmatch23_tr_6	-0.6094282076
80	maxmatch23_tr_8	-0.6094282076
168	mum22_tr_6	-0.6094282076
170	mum22_tr_8	-0.6094282076
1691	wublastn_tr_4	-0.6084924253
933	mum26_cov_1	-0.6080245342
935	mum26_cov_3	-0.6080245342
68	maxmatch22_tr_6	-0.6056850785
70	maxmatch22_tr_8	-0.6056850785
448	maxmatch28_tr_6	-0.6052171873
472	maxmatch31_tr_0	-0.6052171873
179	mum23_tr_7	-0.6047492962
181	mum23_tr_9	-0.6047492962
279	mumreference23_tr_7	-0.6047492962
281	mumreference23_tr_9	-0.6047492962
588	mum27_tr_6	-0.6047492962
1681	wublastn_trNF_4	-0.6047492962
428	maxmatch26_tr_6	-0.604281405
468	maxmatch30_tr_6	-0.604281405
572	mum26_tr_0	-0.604281405
452	maxmatch29_tr_0	-0.6038135139
592	mum28_tr_0	-0.6038135139
432	maxmatch27_tr_0	-0.6028777316
158	mum21_tr_6	-0.6024098405
160	mum21_tr_8	-0.6024098405
258	mumreference21_tr_6	-0.6024098405
260	mumreference21_tr_8	-0.6024098405
873	maxmatch26_cov_1	-0.6019419494
875	maxmatch26_cov_3	-0.6019419494
79	maxmatch23_tr_7	-0.6010061671
81	maxmatch23_tr_9	-0.6010061671
508	maxmatch34_tr_6	-0.6005382759
169	mum22_tr_7	-0.6000703848
171	mum22_tr_9	-0.6000703848
512	maxmatch35_tr_0	-0.6000703848
269	mumreference22_tr_7	-0.5996024937
271	mumreference22_tr_9	-0.5996024937
60	maxmatch21_tr_8	-0.5991346025
488	maxmatch32_tr_6	-0.5991346025
58	maxmatch21_tr_6	-0.5986667114
528	maxmatch36_tr_6	-0.5986667114
1692	wublastn_tr_5	-0.5986667114
320	maxmatch20_cov_2	-0.5983349452
532	maxmatch37_tr_0	-0.5981988203
192	mum25_tr_0	-0.5977521396
194	mum25_tr_2	-0.5977521396
294	mumreference25_tr_2	-0.5972775448
358	mum20_cov_0	-0.5972775448
360	mum20_cov_2	-0.5972775448
492	maxmatch33_tr_0	-0.597263038
1682	wublastn_trNF_5	-0.597263038
193	mum25_tr_1	-0.59680295
292	mumreference25_tr_0	-0.59680295
92	maxmatch25_tr_0	-0.5963283552
94	maxmatch25_tr_2	-0.5963283552
195	mum25_tr_3	-0.5963283552
293	mumreference25_tr_1	-0.5963283552
295	mumreference25_tr_3	-0.5958537604
318	maxmatch20_cov_0	-0.5954924989
449	maxmatch28_tr_7	-0.5953914734
69	maxmatch22_tr_7	-0.5949235823
71	maxmatch22_tr_9	-0.5949235823
453	maxmatch29_tr_1	-0.5949235823
573	mum26_tr_1	-0.5949235823
182	mum24_tr_0	-0.5949045708
184	mum24_tr_2	-0.5949045708
282	mumreference24_tr_0	-0.5949045708
284	mumreference24_tr_2	-0.5949045708
548	maxmatch38_tr_6	-0.5944556911
82	maxmatch24_tr_0	-0.594429976
84	maxmatch24_tr_2	-0.594429976
429	maxmatch26_tr_7	-0.5939878
469	maxmatch30_tr_7	-0.5939878
93	maxmatch25_tr_1	-0.5939553812
285	mumreference24_tr_3	-0.5939553812
95	maxmatch25_tr_3	-0.5934807864
185	mum24_tr_3	-0.5934807864
283	mumreference24_tr_1	-0.5934807864
398	mumreference20_cov_0	-0.5934807864
400	mumreference20_cov_2	-0.5934807864
568	maxmatch40_tr_6	-0.5930520177
183	mum24_tr_1	-0.5930061917
83	maxmatch24_tr_1	-0.5925315969
361	mum20_cov_3	-0.5925315969
159	mum21_tr_7	-0.5921162355
161	mum21_tr_9	-0.5921162355
433	maxmatch27_tr_1	-0.5921162355
593	mum28_tr_1	-0.5921162355
85	maxmatch24_tr_3	-0.5920570021
359	mum20_cov_1	-0.5920570021
259	mumreference21_tr_7	-0.5916483443
261	mumreference21_tr_9	-0.5916483443
473	maxmatch31_tr_1	-0.5916483443
552	maxmatch39_tr_0	-0.5916483443
589	mum27_tr_7	-0.5916483443
509	maxmatch34_tr_7	-0.5911804532
513	maxmatch35_tr_1	-0.590712562
529	maxmatch36_tr_7	-0.590712562
533	maxmatch37_tr_1	-0.590712562
1000	mumreference28_cov_0	-0.590712562
1004	mumreference29_cov_0	-0.590712562
401	mumreference20_cov_3	-0.5896840281
944	mum29_cov_0	-0.5893088886
399	mumreference20_cov_1	-0.5892094333
321	maxmatch20_cov_3	-0.5888601242
148	mum20_tr_6	-0.5888409975
150	mum20_tr_8	-0.5888409975
319	maxmatch20_cov_1	-0.5883863832
489	maxmatch32_tr_7	-0.5883731063
569	maxmatch40_tr_7	-0.5883731063
493	maxmatch33_tr_1	-0.5879052152
884	maxmatch29_cov_0	-0.5879052152
880	maxmatch28_cov_0	-0.5874373241
940	mum28_cov_0	-0.5874373241
48	maxmatch20_tr_6	-0.5869694329
50	maxmatch20_tr_8	-0.5869694329
59	maxmatch21_tr_7	-0.5865015418
61	maxmatch21_tr_9	-0.5865015418
960	mum33_cov_0	-0.5865015418
248	mumreference20_tr_6	-0.5860336507
250	mumreference20_tr_8	-0.5860336507
549	maxmatch38_tr_7	-0.5855657595
172	mum23_tr_0	-0.585412675
174	mum23_tr_2	-0.585412675
272	mumreference23_tr_0	-0.585412675
274	mumreference23_tr_2	-0.585412675
72	maxmatch23_tr_0	-0.584640229
74	maxmatch23_tr_2	-0.584640229
553	maxmatch39_tr_1	-0.5846299772
964	mum34_cov_0	-0.5846299772
1024	mumreference34_cov_0	-0.5846299772
1020	mumreference33_cov_0	-0.5841620861
1040	mumreference38_cov_0	-0.5841620861
314	maxmatch19_cov_0	-0.5836489727
900	maxmatch33_cov_0	-0.5832263038
1044	mumreference39_cov_0	-0.5832263038
316	maxmatch19_cov_2	-0.5827014906
175	mum23_tr_3	-0.5825651063
980	mum38_cov_0	-0.5822905216
275	mumreference23_tr_3	-0.5820905115
173	mum23_tr_1	-0.5816159167
984	mum39_cov_0	-0.5813547393
1021	mumreference33_cov_1	-0.5813547393
273	mumreference23_tr_1	-0.5811413219
354	mum19_cov_0	-0.5811413219
356	mum19_cov_2	-0.5811413219
901	maxmatch33_cov_1	-0.5808868481
1005	mumreference29_cov_1	-0.5808868481
1025	mumreference34_cov_1	-0.5808868481
73	maxmatch23_tr_1	-0.5808361445
75	maxmatch23_tr_3	-0.5808361445
262	mumreference22_tr_0	-0.5806667271
264	mumreference22_tr_2	-0.5806667271
357	mum19_cov_3	-0.5806667271
885	maxmatch29_cov_1	-0.580418957
164	mum22_tr_2	-0.5801921323
881	maxmatch28_cov_1	-0.5799510659
961	mum33_cov_1	-0.5799510659
981	mum38_cov_1	-0.5799510659
162	mum22_tr_0	-0.5797175375
394	mumreference19_cov_0	-0.5797175375
397	mumreference19_cov_3	-0.5797175375
965	mum34_cov_1	-0.5794831747
985	mum39_cov_1	-0.5794831747
1001	mumreference28_cov_1	-0.5794831747
1041	mumreference38_cov_1	-0.5794831747
1045	mumreference39_cov_1	-0.5794831747
945	mum29_cov_1	-0.5790152836
355	mum19_cov_1	-0.5787683479
396	mumreference19_cov_2	-0.5787683479
395	mumreference19_cov_1	-0.5782937531
62	maxmatch22_tr_0	-0.5773445635
64	maxmatch22_tr_2	-0.5773445635
163	mum22_tr_1	-0.5768699688
165	mum22_tr_3	-0.5768699688
317	maxmatch19_cov_3	-0.5765428569
265	mumreference22_tr_3	-0.576395374
941	mum28_cov_1	-0.5762079368
315	maxmatch19_cov_1	-0.5760691159
263	mumreference22_tr_1	-0.5759207792
49	maxmatch20_tr_7	-0.5743363722
51	maxmatch20_tr_9	-0.5743363722
54	maxmatch21_tr_2	-0.5741789967
149	mum20_tr_7	-0.5738684811
151	mum20_tr_9	-0.5738684811
249	mumreference20_tr_7	-0.5738684811
251	mumreference20_tr_9	-0.5738684811
920	maxmatch38_cov_0	-0.5738684811
921	maxmatch38_cov_1	-0.5738684811
904	maxmatch34_cov_0	-0.5734005899
905	maxmatch34_cov_1	-0.5734005899
924	maxmatch39_cov_0	-0.5734005899
152	mum21_tr_0	-0.5730732104
154	mum21_tr_2	-0.5730732104
252	mumreference21_tr_0	-0.5730732104
254	mumreference21_tr_2	-0.5730732104
52	maxmatch21_tr_0	-0.572752465
63	maxmatch22_tr_1	-0.5725986156
65	maxmatch22_tr_3	-0.5725986156
925	maxmatch39_cov_1	-0.5719969165
138	mum19_tr_6	-0.5715290254
140	mum19_tr_8	-0.5715290254
155	mum21_tr_3	-0.5707002365
255	mumreference21_tr_3	-0.5697510469
238	mumreference19_tr_6	-0.5696574608
240	mumreference19_tr_8	-0.5696574608
153	mum21_tr_1	-0.5692764521
38	maxmatch19_tr_6	-0.5691895697
40	maxmatch19_tr_8	-0.5687216785
253	mumreference21_tr_1	-0.5683272625
55	maxmatch21_tr_3	-0.5675218489
53	maxmatch21_tr_1	-0.5670463384
39	maxmatch19_tr_7	-0.5588959646
41	maxmatch19_tr_9	-0.5588959646
139	mum19_tr_7	-0.5579601824
141	mum19_tr_9	-0.5579601824
239	mumreference19_tr_7	-0.5579601824
241	mumreference19_tr_9	-0.5579601824
44	maxmatch20_tr_2	-0.5575361272
353	mum18_cov_3	-0.5569369875
351	mum18_cov_1	-0.5564623927
352	mum18_cov_2	-0.5559877979
42	maxmatch20_tr_0	-0.555634085
144	mum20_tr_2	-0.5550386084
142	mum20_tr_0	-0.5545640136
350	mum18_cov_0	-0.5545640136
244	mumreference20_tr_2	-0.5531402292
390	mumreference18_cov_0	-0.5528558045
392	mumreference18_cov_2	-0.5528558045
242	mumreference20_tr_0	-0.5526656344
393	mumreference18_cov_3	-0.5523820634
310	maxmatch18_cov_0	-0.5519083224
312	maxmatch18_cov_2	-0.5519083224
391	mumreference18_cov_1	-0.5514345813
45	maxmatch20_tr_3	-0.5508789795
43	maxmatch20_tr_1	-0.5504034689
28	maxmatch18_tr_6	-0.5490702507
30	maxmatch18_tr_8	-0.5490702507
313	maxmatch18_cov_3	-0.5490658761
145	mum20_tr_3	-0.5488688761
311	maxmatch18_cov_1	-0.548592135
245	mumreference20_tr_3	-0.5483942813
1546	blastz3000_trNF_9	-0.547935734
143	mum20_tr_1	-0.5479196865
243	mumreference20_tr_1	-0.5474450917
128	mum18_tr_6	-0.5462629039
130	mum18_tr_8	-0.5462629039
228	mumreference18_tr_6	-0.5457950128
230	mumreference18_tr_8	-0.5457950128
1584	blastz3500_tr_9	-0.5446462399
1556	blastz3000_tr_9	-0.5427665289
29	maxmatch18_tr_7	-0.5425197748
31	maxmatch18_tr_9	-0.5425197748
34	maxmatch19_tr_2	-0.5418442789
129	mum18_tr_7	-0.5415839925
131	mum18_tr_9	-0.5415839925
229	mumreference18_tr_7	-0.5415839925
231	mumreference18_tr_9	-0.5415839925
32	maxmatch19_tr_0	-0.5413687683
134	mum19_tr_2	-0.5412753594
1526	blastz2500_tr_7	-0.540886818
1516	blastz2500_trNF_7	-0.5404168903
132	mum19_tr_0	-0.5403261698
1572	blastz3500_trNF_7	-0.5399469625
234	mumreference19_tr_2	-0.539851575
232	mumreference19_tr_0	-0.5389023855
33	maxmatch19_tr_1	-0.5375646839
35	maxmatch19_tr_3	-0.5375646839
1545	blastz3000_trNF_8	-0.5366574684
133	mum19_tr_1	-0.5351056271
233	mumreference19_tr_1	-0.5351056271
135	mum19_tr_3	-0.5346310323
235	mumreference19_tr_3	-0.5346310323
1544	blastz3000_trNF_7	-0.5343078298
1571	blastz3500_trNF_6	-0.5338379021
1525	blastz2500_tr_6	-0.5328980466
1583	blastz3500_tr_8	-0.5328980466
1490	blastz2000_trNF_9	-0.5324281189
1500	blastz2000_tr_9	-0.5324281189
1515	blastz2500_trNF_6	-0.5314882634
1555	blastz3000_tr_8	-0.5314882634
1582	blastz3500_tr_7	-0.5314882634
1554	blastz3000_tr_7	-0.5291386247
1574	blastz3500_trNF_9	-0.5249092752
1543	blastz3000_trNF_6	-0.5225596365
24	maxmatch18_tr_2	-0.5204463039
22	maxmatch18_tr_0	-0.5199707933
25	maxmatch18_tr_3	-0.5190197722
18	maxmatch17_tr_6	-0.5181894356
20	maxmatch17_tr_8	-0.5177215445
1489	blastz2000_trNF_8	-0.5173904315
1499	blastz2000_tr_8	-0.5173904315
23	maxmatch18_tr_1	-0.51711773
125	mum18_tr_3	-0.5165964303
118	mum17_tr_6	-0.5163178711
120	mum17_tr_8	-0.5163178711
218	mumreference17_tr_6	-0.5163178711
220	mumreference17_tr_8	-0.5163178711
225	mumreference18_tr_3	-0.5161218355
124	mum18_tr_2	-0.5156472407
1581	blastz3500_tr_6	-0.5155107206
122	mum18_tr_0	-0.5151726459
123	mum18_tr_1	-0.5151726459
224	mumreference18_tr_2	-0.5146980511
222	mumreference18_tr_0	-0.5142234563
223	mumreference18_tr_1	-0.5142234563
1553	blastz3000_tr_6	-0.5141009374
19	maxmatch17_tr_7	-0.5130426331
21	maxmatch17_tr_9	-0.5130426331
219	mumreference17_tr_7	-0.5107031774
221	mumreference17_tr_9	-0.5107031774
1573	blastz3500_trNF_8	-0.5103415155
119	mum17_tr_7	-0.5097673951
121	mum17_tr_9	-0.5097673951
1737	blatid90_tr_4	-0.4985380078
1738	blatid90_tr_5	-0.4985380078
389	mumreference17_cov_3	-0.4976126386
348	mum17_cov_2	-0.4974281017
388	mumreference17_cov_2	-0.4971380438
349	mum17_cov_3	-0.4964806196
386	mumreference17_cov_0	-0.4952396647
387	mumreference17_cov_1	-0.4952396647
347	mum17_cov_1	-0.4945856554
308	maxmatch17_cov_2	-0.4941119144
346	mum17_cov_0	-0.4941119144
306	maxmatch17_cov_0	-0.4926906912
309	maxmatch17_cov_3	-0.490321986
307	maxmatch17_cov_1	-0.4884270218
108	mum16_tr_6	-0.4868407293
110	mum16_tr_8	-0.4868407293
208	mumreference16_tr_6	-0.4868407293
210	mumreference16_tr_8	-0.4868407293
8	maxmatch16_tr_6	-0.4863728382
10	maxmatch16_tr_8	-0.4863728382
15	maxmatch17_tr_3	-0.4852585227
9	maxmatch16_tr_7	-0.4840333825
11	maxmatch16_tr_9	-0.4840333825
1567	blastz3500_trNF_2	-0.4840255626
109	mum16_tr_7	-0.4835654914
111	mum16_tr_9	-0.4835654914
14	maxmatch17_tr_2	-0.4833564805
12	maxmatch17_tr_0	-0.4828809699
209	mumreference16_tr_7	-0.482161818
211	mumreference16_tr_9	-0.482161818
13	maxmatch17_tr_1	-0.4819299488
1511	blastz2500_trNF_2	-0.4816759239
1521	blastz2500_tr_2	-0.4807360685
115	mum17_tr_3	-0.4805272261
1531	blastz3000_covNF_2	-0.4793262853
1532	blastz3000_covNF_3	-0.4793262853
1560	blastz3500_covNF_3	-0.4793262853
1568	blastz3500_trNF_3	-0.4793262853
215	mumreference17_tr_3	-0.478628847
1512	blastz2500_trNF_3	-0.4783864298
1522	blastz2500_tr_3	-0.4783864298
1559	blastz3500_covNF_2	-0.4783864298
114	mum17_tr_2	-0.4781542522
1518	blastz2500_trNF_9	-0.4779165021
1528	blastz2500_tr_9	-0.4779165021
1563	blastz3500_cov_2	-0.4779165021
112	mum17_tr_0	-0.4776796574
1535	blastz3000_cov_2	-0.4769766466
1564	blastz3500_cov_3	-0.4769766466
113	mum17_tr_1	-0.4767304678
1536	blastz3000_cov_3	-0.4755668634
213	mumreference17_tr_1	-0.4753066834
214	mumreference17_tr_2	-0.4748320886
212	mumreference17_tr_0	-0.4743574938
1475	blastz2000_covNF_2	-0.4708675861
1488	blastz2000_trNF_7	-0.4708675861
1498	blastz2000_tr_7	-0.4708675861
1575	blastz3500_tr_0	-0.4708675861
1481	blastz2000_trNF_0	-0.4694578029
1491	blastz2000_tr_0	-0.4689878752
1539	blastz3000_trNF_2	-0.4680480198
1549	blastz3000_tr_2	-0.4680480198
1476	blastz2000_covNF_3	-0.4671081643
1576	blastz3500_tr_1	-0.4671081643
1577	blastz3500_tr_2	-0.4656983811
1578	blastz3500_tr_3	-0.4652284534
1517	blastz2500_trNF_8	-0.4642885979
1540	blastz3000_trNF_3	-0.4642885979
1527	blastz2500_tr_8	-0.4638186702
1550	blastz3000_tr_3	-0.4638186702
1482	blastz2000_trNF_1	-0.4628788147
1492	blastz2000_tr_1	-0.4628788147
1566	blastz3500_trNF_1	-0.462408887
1520	blastz2500_tr_1	-0.4619389593
1510	blastz2500_trNF_1	-0.4614690315
1480	blastz2000_cov_3	-0.4609991038
1509	blastz2500_trNF_0	-0.4609991038
1519	blastz2500_tr_0	-0.4600592483
1504	blastz2500_covNF_3	-0.4595893206
1565	blastz3500_trNF_0	-0.4595893206
1484	blastz2000_trNF_3	-0.4586494651
1494	blastz2000_tr_3	-0.4586494651
1503	blastz2500_covNF_2	-0.4572396819
1747	blatid90_trNF_4	-0.4568956965
1748	blatid90_trNF_5	-0.4568956965
1479	blastz2000_cov_2	-0.4567697542
1493	blastz2000_tr_2	-0.4511306215
1483	blastz2000_trNF_2	-0.4506606937
203	mumreference16_tr_1	-0.4462666571
205	mumreference16_tr_3	-0.4457911465
1487	blastz2000_trNF_6	-0.4454914887
1497	blastz2000_tr_6	-0.445021561
103	mum16_tr_1	-0.4449326168
3	maxmatch16_tr_1	-0.4448401254
202	mumreference16_tr_0	-0.4448401254
204	mumreference16_tr_2	-0.4448401254
105	mum16_tr_3	-0.444458022
5	maxmatch16_tr_3	-0.4443646148
102	mum16_tr_0	-0.4435088324
2	maxmatch16_tr_0	-0.4434135937
104	mum16_tr_2	-0.4430342376
4	maxmatch16_tr_2	-0.4429380832
345	mum16_cov_3	-0.4344205422
343	mum16_cov_1	-0.4339468011
383	mumreference16_cov_1	-0.432999319
385	mumreference16_cov_3	-0.432525578
1687	wublastn_tr_0	-0.4320974662
303	maxmatch16_cov_1	-0.4320518369
305	maxmatch16_cov_3	-0.4320518369
302	maxmatch16_cov_0	-0.4306306138
304	maxmatch16_cov_2	-0.4306306138
342	mum16_cov_0	-0.4292093906
344	mum16_cov_2	-0.4292093906
382	mumreference16_cov_0	-0.4287356496
384	mumreference16_cov_2	-0.4282619085
1508	blastz2500_cov_3	-0.4276342349
1538	blastz3000_trNF_1	-0.4168258971
1548	blastz3000_tr_1	-0.4158860417
1507	blastz2500_cov_2	-0.4107168366
1689	wublastn_tr_2	-0.4101065827
1688	wublastn_tr_1	-0.4040239979
1501	blastz2500_covNF_0	-0.40364287
1537	blastz3000_trNF_0	-0.4003784265
1547	blastz3000_tr_0	-0.4003784265
1502	blastz2500_covNF_1	-0.3998461116
1505	blastz2500_cov_0	-0.3979477325
1506	blastz2500_cov_1	-0.3941509741
1529	blastz3000_covNF_0	-0.3889304314
1557	blastz3500_covNF_0	-0.3879812418
1561	blastz3500_cov_0	-0.387506647
1533	blastz3000_cov_0	-0.3865574575
1690	wublastn_tr_3	-0.3857762435
1530	blastz3000_covNF_1	-0.3851336731
1558	blastz3500_covNF_1	-0.3851336731
1562	blastz3500_cov_1	-0.3827606991
1534	blastz3000_cov_1	-0.3818115096
1473	blastz2000_covNF_0	-0.3803877252
1474	blastz2000_covNF_1	-0.3737433981
1677	wublastn_trNF_0	-0.367060598
1679	wublastn_trNF_2	-0.3600422309
1478	blastz2000_cov_1	-0.3504882533
1477	blastz2000_cov_0	-0.3405217627
466	maxmatch30_tr_4	-0.3404384064
476	maxmatch31_tr_4	-0.3404384064
1678	wublastn_trNF_1	-0.3394550208
456	maxmatch29_tr_4	-0.3391856431
457	maxmatch29_tr_5	-0.3391856431
446	maxmatch28_tr_4	-0.3385592615
526	maxmatch36_tr_4	-0.3385592615
536	maxmatch37_tr_4	-0.3385592615
447	maxmatch28_tr_5	-0.3379328799
516	maxmatch35_tr_4	-0.3379328799
576	mum26_tr_4	-0.3379328799
596	mum28_tr_4	-0.3379328799
467	maxmatch30_tr_5	-0.3373064983
506	maxmatch34_tr_4	-0.3373064983
527	maxmatch36_tr_5	-0.3373064983
477	maxmatch31_tr_5	-0.3366801167
507	maxmatch34_tr_5	-0.3366801167
517	maxmatch35_tr_5	-0.3366801167
537	maxmatch37_tr_5	-0.3366801167
586	mum27_tr_4	-0.3366801167
597	mum28_tr_5	-0.3366801167
566	maxmatch40_tr_4	-0.3360537351
567	maxmatch40_tr_5	-0.3360537351
426	maxmatch26_tr_4	-0.3354273535
577	mum26_tr_5	-0.3354273535
436	maxmatch27_tr_4	-0.3348009719
437	maxmatch27_tr_5	-0.3348009719
587	mum27_tr_5	-0.3348009719
1680	wublastn_trNF_3	-0.3343082183
427	maxmatch26_tr_5	-0.3341745902
486	maxmatch32_tr_4	-0.3341745902
496	maxmatch33_tr_4	-0.332921827
497	maxmatch33_tr_5	-0.332921827
546	maxmatch38_tr_4	-0.332921827
487	maxmatch32_tr_5	-0.3322954454
556	maxmatch39_tr_4	-0.3322954454
557	maxmatch39_tr_5	-0.3322954454
547	maxmatch38_tr_5	-0.3310426822
1673	wublastn_cov_0	-0.2912622336
1675	wublastn_cov_2	-0.2889227779
1674	wublastn_cov_1	-0.2769057636
1676	wublastn_cov_3	-0.267016272
996	mumreference27_cov_0	-0.1620613902
1006	mumreference29_cov_2	-0.161070189
946	mum29_cov_2	-0.1605745884
936	mum27_cov_0	-0.1600789878
876	maxmatch27_cov_0	-0.1580965855
956	mum32_cov_0	-0.1580965855
886	maxmatch29_cov_2	-0.1561141832
966	mum34_cov_2	-0.155122982
1016	mumreference32_cov_0	-0.155122982
1026	mumreference34_cov_2	-0.1541317809
896	maxmatch32_cov_0	-0.1531405797
957	mum32_cov_1	-0.1526449791
976	mum37_cov_0	-0.1526449791
967	mum34_cov_3	-0.1521493785
947	mum29_cov_3	-0.151653778
986	mum39_cov_2	-0.151653778
1017	mumreference32_cov_1	-0.151653778
1036	mumreference37_cov_0	-0.151653778
897	maxmatch32_cov_1	-0.1511581774
1007	mumreference29_cov_3	-0.1511581774
997	mumreference27_cov_1	-0.1506625768
1027	mumreference34_cov_3	-0.1506625768
1046	mumreference39_cov_2	-0.1506625768
906	maxmatch34_cov_2	-0.1501669762
937	mum27_cov_1	-0.1501669762
977	mum37_cov_1	-0.1501669762
987	mum39_cov_3	-0.1501669762
887	maxmatch29_cov_3	-0.1496713756
1037	mumreference37_cov_1	-0.1496713756
877	maxmatch27_cov_1	-0.149175775
907	maxmatch34_cov_3	-0.1486801745
1047	mumreference39_cov_3	-0.1486801745
917	maxmatch37_cov_1	-0.1466977721
927	maxmatch39_cov_3	-0.1466977721
916	maxmatch37_cov_0	-0.1462021716
926	maxmatch39_cov_2	-0.1462021716
1671	wublastn_covNF_2	-0.0774359834
1669	wublastn_covNF_0	-0.07603231
1672	wublastn_covNF_3	-0.055764888
1670	wublastn_covNF_1	-0.0543411036
1	DDH	1

## Sheet: RS2_P
result set 2 (RS2), Pearson
id	method	estimate
1739	blatid90_tr_6	-0.953873422
1749	blatid90_trNF_6	-0.9538094635
1725	blatid90_cov_0	-0.9528765849
1729	blatid90_covNF_0	-0.9527865496
1733	blatid90_tr_0	-0.9527853417
1743	blatid90_trNF_0	-0.952715043
1740	blatid90_tr_7	-0.9516388427
1750	blatid90_trNF_7	-0.9515744029
1734	blatid90_tr_1	-0.9505702746
1726	blatid90_cov_1	-0.9505668085
1744	blatid90_trNF_1	-0.9505000724
1730	blatid90_covNF_1	-0.9504763838
1597	blat_trNF_4	-0.9467592089
1625	blatmin_trNF_4	-0.9467490162
1607	blat_tr_4	-0.9464990743
1635	blatmin_tr_4	-0.9464942989
1598	blat_trNF_5	-0.9429450866
1626	blatmin_trNF_5	-0.9429409558
1608	blat_tr_5	-0.9425906916
1636	blatmin_tr_5	-0.9425889396
1463	maxmatch44_cov_3	-0.935137745
544	maxmatch38_tr_2	-0.9349970092
1462	maxmatch44_cov_2	-0.9349783988
1471	mumreference44_cov_3	-0.9347514543
1470	mumreference44_cov_2	-0.9345377384
545	maxmatch38_tr_3	-0.9343899443
1610	blat_tr_7	-0.933986993
1638	blatmin_tr_7	-0.9339640872
1600	blat_trNF_7	-0.9336915473
1609	blat_tr_6	-0.9336615107
1628	blatmin_trNF_7	-0.9336598575
1637	blatmin_tr_6	-0.9336377545
1599	blat_trNF_6	-0.9333300501
1627	blatmin_trNF_6	-0.9332986007
560	maxmatch39_tr_8	-0.9325861483
564	maxmatch40_tr_2	-0.9325571701
565	maxmatch40_tr_3	-0.9324079534
561	maxmatch39_tr_9	-0.9323779788
1467	mum44_cov_3	-0.9320846736
1466	mum44_cov_2	-0.9319864672
1429	mumreference50_cov_3	-0.9306315322
1387	mumreference49_cov_3	-0.9305620636
1428	mumreference50_cov_2	-0.9302301076
1386	mumreference49_cov_2	-0.9301650791
1433	maxmatch44_tr_3	-0.9295313861
1439	maxmatch44_tr_9	-0.9295313861
1453	mumreference44_tr_3	-0.9295019259
1459	mumreference44_tr_9	-0.9295019259
1432	maxmatch44_tr_2	-0.929483404
1438	maxmatch44_tr_8	-0.929483404
1452	mumreference44_tr_2	-0.9293911444
1458	mumreference44_tr_8	-0.9293911444
1303	mumreference47_cov_3	-0.9293038191
1261	mumreference46_cov_3	-0.9289837435
1302	mumreference47_cov_2	-0.9289517526
1421	maxmatch50_cov_3	-0.9288313832
1379	maxmatch49_cov_3	-0.9288109082
1345	mumreference48_cov_3	-0.9286754719
1260	mumreference46_cov_2	-0.9286443395
1443	mum44_tr_3	-0.9285861964
1449	mum44_tr_9	-0.9285861964
1442	mum44_tr_2	-0.9285191697
1448	mum44_tr_8	-0.9285191697
1420	maxmatch50_cov_2	-0.9284918194
1378	maxmatch49_cov_2	-0.9284832075
1383	mum49_cov_3	-0.9284112953
1425	mum50_cov_3	-0.9283920099
1344	mumreference48_cov_2	-0.9282733476
1382	mum49_cov_2	-0.9281324136
1424	mum50_cov_2	-0.9281150227
1295	maxmatch47_cov_3	-0.9277232041
1299	mum47_cov_3	-0.9274836051
1253	maxmatch46_cov_3	-0.9274628434
1294	maxmatch47_cov_2	-0.9274525136
1298	mum47_cov_2	-0.92723303
1252	maxmatch46_cov_2	-0.9272075077
1257	mum46_cov_3	-0.9271564042
1177	mumreference43_cov_3	-0.9270507511
1135	mumreference42_cov_3	-0.9269348838
1256	mum46_cov_2	-0.9269126238
1341	mum48_cov_3	-0.9269078379
1176	mumreference43_cov_2	-0.9267474059
1719	blatminTS_trNF_4	-0.9267417105
1134	mumreference42_cov_2	-0.9266604064
1337	maxmatch48_cov_3	-0.9266306877
1340	mum48_cov_2	-0.9266097305
1336	maxmatch48_cov_2	-0.9263104279
1169	maxmatch43_cov_3	-0.9262556988
1127	maxmatch42_cov_3	-0.9261805296
1168	maxmatch43_cov_2	-0.9260645219
1126	maxmatch42_cov_2	-0.9260169666
1219	mumreference45_cov_3	-0.9259500648
1218	mumreference45_cov_2	-0.9256071504
1709	blatminTS_tr_4	-0.9254737488
1173	mum43_cov_3	-0.9252637341
1131	mum42_cov_3	-0.9252459151
1666	ncbiblastn_tr_7	-0.9251240571
1130	mum42_cov_2	-0.925036937
1172	mum43_cov_2	-0.9250287133
714	mum40_tr_2	-0.9250123995
720	mum40_tr_8	-0.9250123995
1093	mumreference41_cov_3	-0.9249042253
1411	mumreference50_tr_3	-0.924849732
1417	mumreference50_tr_9	-0.924849732
715	mum40_tr_3	-0.9247328422
721	mum40_tr_9	-0.9247328422
1092	mumreference41_cov_2	-0.9246696788
1369	mumreference49_tr_3	-0.9246194662
1375	mumreference49_tr_9	-0.9246194662
1410	mumreference50_tr_2	-0.9245413413
1416	mumreference50_tr_8	-0.9245413413
1085	maxmatch41_cov_3	-0.9245193481
1211	maxmatch45_cov_3	-0.9244765034
704	mum39_tr_2	-0.9244527204
710	mum39_tr_8	-0.9244527204
1084	maxmatch41_cov_2	-0.924416016
1665	ncbiblastn_tr_6	-0.9243392083
1368	mumreference49_tr_2	-0.9243180185
1374	mumreference49_tr_8	-0.9243180185
1210	maxmatch45_cov_2	-0.924227629
1215	mum45_cov_3	-0.924217013
705	mum39_tr_3	-0.9241390509
711	mum39_tr_9	-0.9241390509
1401	mum50_tr_3	-0.9240574629
1407	mum50_tr_9	-0.9240574629
1214	mum45_cov_2	-0.9239578289
1359	mum49_tr_3	-0.9239017036
1365	mum49_tr_9	-0.9239017036
1720	blatminTS_trNF_5	-0.9238452114
1400	mum50_tr_2	-0.9237903008
1406	mum50_tr_8	-0.9237903008
1358	mum49_tr_2	-0.9236385513
1364	mum49_tr_8	-0.9236385513
1391	maxmatch50_tr_3	-0.9234975789
1397	maxmatch50_tr_9	-0.9234975789
1349	maxmatch49_tr_3	-0.9233025743
1355	maxmatch49_tr_9	-0.9233025743
1390	maxmatch50_tr_2	-0.923278322
1396	maxmatch50_tr_8	-0.923278322
1348	maxmatch49_tr_2	-0.9230995908
1354	maxmatch49_tr_8	-0.9230995908
1089	mum41_cov_3	-0.9230503587
1088	mum41_cov_2	-0.9228612882
1285	mumreference47_tr_3	-0.9226387335
1291	mumreference47_tr_9	-0.9226387335
1284	mumreference47_tr_2	-0.9223913812
1290	mumreference47_tr_8	-0.9223913812
1327	mumreference48_tr_3	-0.9221586227
1333	mumreference48_tr_9	-0.9221586227
1710	blatminTS_tr_5	-0.9221512989
1243	mumreference46_tr_3	-0.9221467747
1249	mumreference46_tr_9	-0.9221467747
1275	mum47_tr_3	-0.9221159097
1281	mum47_tr_9	-0.9221159097
1242	mumreference46_tr_2	-0.9219160594
1248	mumreference46_tr_8	-0.9219160594
1274	mum47_tr_2	-0.9218990451
1280	mum47_tr_8	-0.9218990451
1326	mumreference48_tr_2	-0.9218588476
1332	mumreference48_tr_8	-0.9218588476
1317	mum48_tr_3	-0.9216318037
1323	mum48_tr_9	-0.9216318037
1233	mum46_tr_3	-0.9216232616
1239	mum46_tr_9	-0.9216232616
1232	mum46_tr_2	-0.9214202414
1238	mum46_tr_8	-0.9214202414
1316	mum48_tr_2	-0.9213633108
1322	mum48_tr_8	-0.9213633108
484	maxmatch32_tr_2	-0.9213230065
1265	maxmatch47_tr_3	-0.9212709435
1271	maxmatch47_tr_9	-0.9212709435
1264	maxmatch47_tr_2	-0.9211380327
1270	maxmatch47_tr_8	-0.9211380327
694	mum38_tr_2	-0.9208961113
700	mum38_tr_8	-0.9208961113
485	maxmatch32_tr_3	-0.9208589521
1223	maxmatch46_tr_3	-0.9207818056
1229	maxmatch46_tr_9	-0.9207818056
1222	maxmatch46_tr_2	-0.9206658964
1228	maxmatch46_tr_8	-0.9206658964
695	mum38_tr_3	-0.9205440477
701	mum38_tr_9	-0.9205440477
578	mum26_tr_6	-0.9205230034
1307	maxmatch48_tr_3	-0.9204424465
1313	maxmatch48_tr_9	-0.9204424465
990	mum40_cov_2	-0.920425192
582	mum27_tr_0	-0.9203915913
1306	maxmatch48_tr_2	-0.9202565727
1312	maxmatch48_tr_8	-0.9202565727
991	mum40_cov_3	-0.9202080759
422	maxmatch26_tr_0	-0.9201790399
684	mum37_tr_2	-0.9200861241
690	mum37_tr_8	-0.9200861241
598	mum28_tr_6	-0.9200110632
442	maxmatch28_tr_0	-0.9200024287
438	maxmatch27_tr_6	-0.9200004688
482	maxmatch32_tr_0	-0.9197477428
685	mum37_tr_3	-0.9197087224
691	mum37_tr_9	-0.9197087224
458	maxmatch29_tr_6	-0.9196355093
674	mum36_tr_2	-0.9192992825
680	mum36_tr_8	-0.9192992825
1159	mumreference43_tr_3	-0.9190631032
1165	mumreference43_tr_9	-0.9190631032
462	maxmatch30_tr_0	-0.9190190932
675	mum36_tr_3	-0.9188704203
681	mum36_tr_9	-0.9188704203
1158	mumreference43_tr_2	-0.9188690971
1164	mumreference43_tr_8	-0.9188690971
498	maxmatch33_tr_6	-0.9188567045
1117	mumreference42_tr_3	-0.9187229523
1123	mumreference42_tr_9	-0.9187229523
502	maxmatch34_tr_0	-0.9186709743
579	mum26_tr_7	-0.9186427925
1149	mum43_tr_3	-0.9186280185
1155	mum43_tr_9	-0.9186280185
583	mum27_tr_1	-0.9186074696
1116	mumreference42_tr_2	-0.9185631167
1122	mumreference42_tr_8	-0.9185631167
478	maxmatch31_tr_6	-0.9185406562
1148	mum43_tr_2	-0.9184549937
1154	mum43_tr_8	-0.9184549937
423	maxmatch26_tr_1	-0.9183698797
1107	mum42_tr_3	-0.9183304984
1113	mum42_tr_9	-0.9183304984
443	maxmatch28_tr_1	-0.9182972745
439	maxmatch27_tr_7	-0.9182732788
1201	mumreference45_tr_3	-0.9182474855
1207	mumreference45_tr_9	-0.9182474855
599	mum28_tr_7	-0.9182469503
483	maxmatch32_tr_1	-0.9182243011
1106	mum42_tr_2	-0.9181905408
1112	mum42_tr_8	-0.9181905408
518	maxmatch35_tr_6	-0.9181774863
1139	maxmatch43_tr_3	-0.9181060553
1145	maxmatch43_tr_9	-0.9181060553
1138	maxmatch43_tr_2	-0.918043195
1144	maxmatch43_tr_8	-0.918043195
1200	mumreference45_tr_2	-0.9180209073
1206	mumreference45_tr_8	-0.9180209073
459	maxmatch29_tr_7	-0.9179461827
864	mumreference40_tr_2	-0.9178594031
870	mumreference40_tr_8	-0.9178594031
865	mumreference40_tr_3	-0.9178226497
871	mumreference40_tr_9	-0.9178226497
1191	mum45_tr_3	-0.9177925912
1197	mum45_tr_9	-0.9177925912
1097	maxmatch42_tr_3	-0.9177104487
1103	maxmatch42_tr_9	-0.9177104487
1096	maxmatch42_tr_2	-0.917679908
1102	maxmatch42_tr_8	-0.917679908
1190	mum45_tr_2	-0.9175877349
1196	mum45_tr_8	-0.9175877349
930	maxmatch40_cov_2	-0.9174603051
463	maxmatch30_tr_1	-0.9174245302
499	maxmatch33_tr_7	-0.9174230399
503	maxmatch34_tr_1	-0.9172593639
854	mumreference39_tr_2	-0.9172038016
860	mumreference39_tr_8	-0.9172038016
855	mumreference39_tr_3	-0.91713093
861	mumreference39_tr_9	-0.91713093
1181	maxmatch45_tr_3	-0.9169944633
1187	maxmatch45_tr_9	-0.9169944633
479	maxmatch31_tr_7	-0.9169709214
522	maxmatch36_tr_0	-0.916956332
931	maxmatch40_cov_3	-0.916928361
1180	maxmatch45_tr_2	-0.9168939017
1186	maxmatch45_tr_8	-0.9168939017
504	maxmatch34_tr_2	-0.9168696998
505	maxmatch34_tr_3	-0.9168190029
519	maxmatch35_tr_7	-0.916788589
542	maxmatch38_tr_0	-0.9166933584
500	maxmatch33_tr_8	-0.9165625051
501	maxmatch33_tr_9	-0.9164630032
1086	mum41_cov_0	-0.9164400603
538	maxmatch37_tr_6	-0.9163820356
1090	mumreference41_cov_0	-0.9161548732
523	maxmatch36_tr_1	-0.9156791847
558	maxmatch39_tr_6	-0.9155379001
543	maxmatch38_tr_1	-0.915498074
1075	mumreference41_tr_3	-0.9154521381
1081	mumreference41_tr_9	-0.9154521381
1074	mumreference41_tr_2	-0.9153406621
1080	mumreference41_tr_8	-0.9153406621
562	maxmatch40_tr_0	-0.9152400831
1087	mum41_cov_1	-0.9151902204
539	maxmatch37_tr_7	-0.9151282114
1065	mum41_tr_3	-0.9150658901
1071	mum41_tr_9	-0.9150658901
664	mum35_tr_2	-0.9149939913
670	mum35_tr_8	-0.9149939913
1064	mum41_tr_2	-0.9149699318
1070	mum41_tr_8	-0.9149699318
1128	mum42_cov_0	-0.9148362491
1091	mumreference41_cov_1	-0.914828266
1082	maxmatch41_cov_0	-0.9147128662
1054	maxmatch41_tr_2	-0.9147103087
1060	maxmatch41_tr_8	-0.9147103087
1055	maxmatch41_tr_3	-0.914682699
1061	maxmatch41_tr_9	-0.914682699
948	mum30_cov_0	-0.914651067
932	mum26_cov_0	-0.9146260935
952	mum31_cov_0	-0.9145912599
1132	mumreference42_cov_0	-0.9145740435
665	mum35_tr_3	-0.9144750666
671	mum35_tr_9	-0.9144750666
1170	mum43_cov_0	-0.9144456666
559	maxmatch39_tr_7	-0.9144401133
1752	blatid90_trNF_9	-0.9144210921
1008	mumreference30_cov_0	-0.9144145667
992	mumreference26_cov_0	-0.9143831023
1012	mumreference31_cov_0	-0.9143323617
1751	blatid90_trNF_8	-0.9142443877
1174	mumreference43_cov_0	-0.914190947
563	maxmatch40_tr_1	-0.9141730656
1212	mum45_cov_0	-0.9138670828
654	mum34_tr_2	-0.9137572389
660	mum34_tr_8	-0.9137572389
1129	mum42_cov_1	-0.9137012567
844	mumreference38_tr_2	-0.9136469142
850	mumreference38_tr_8	-0.9136469142
1216	mumreference45_cov_0	-0.913620213
845	mumreference38_tr_3	-0.9135247564
851	mumreference38_tr_9	-0.9135247564
968	mum35_cov_0	-0.9134671912
1133	mumreference42_cov_1	-0.9133609651
1171	mum43_cov_1	-0.9133421117
1083	maxmatch41_cov_1	-0.9132980546
525	maxmatch36_tr_3	-0.9132844569
1028	mumreference35_cov_0	-0.913251352
742	mumreference28_tr_0	-0.9132366813
748	mumreference28_tr_6	-0.9132366813
655	mum34_tr_3	-0.9132110141
661	mum34_tr_9	-0.9132110141
732	mumreference27_tr_0	-0.9131882506
738	mumreference27_tr_6	-0.9131882506
752	mumreference29_tr_0	-0.9131632496
758	mumreference29_tr_6	-0.9131632496
1124	maxmatch42_cov_0	-0.9131308816
524	maxmatch36_tr_2	-0.9130990572
888	maxmatch30_cov_0	-0.9130393438
834	mumreference37_tr_2	-0.9130296679
840	mumreference37_tr_8	-0.9130296679
1175	mumreference43_cov_1	-0.9130093824
722	mumreference26_tr_0	-0.9130049538
728	mumreference26_tr_6	-0.9130049538
762	mumreference30_tr_0	-0.9129891329
768	mumreference30_tr_6	-0.9129891329
892	maxmatch31_cov_0	-0.9129672508
872	maxmatch26_cov_0	-0.9129587508
772	mumreference31_tr_0	-0.9129466338
778	mumreference31_tr_6	-0.9129466338
602	mum29_tr_0	-0.9129255619
608	mum29_tr_6	-0.9129255619
835	mumreference37_tr_3	-0.9128790344
841	mumreference37_tr_9	-0.9128790344
949	mum30_cov_1	-0.9128771823
782	mumreference32_tr_0	-0.912870371
788	mumreference32_tr_6	-0.912870371
198	mum25_tr_6	-0.9128566507
953	mum31_cov_1	-0.9128455845
298	mumreference25_tr_6	-0.9128175794
1213	mum45_cov_1	-0.9127902105
1166	maxmatch43_cov_0	-0.91275409
612	mum30_tr_0	-0.9127533066
618	mum30_tr_6	-0.9127533066
622	mum31_tr_0	-0.9127127119
628	mum31_tr_6	-0.9127127119
1732	blatid90_covNF_3	-0.9126893894
632	mum32_tr_0	-0.9126388274
638	mum32_tr_6	-0.9126388274
933	mum26_cov_1	-0.9126027967
1009	mumreference30_cov_1	-0.9125598117
188	mum24_tr_6	-0.9125539811
288	mumreference24_tr_6	-0.9125133482
1013	mumreference31_cov_1	-0.9125064238
972	mum36_cov_0	-0.9125033167
1731	blatid90_covNF_2	-0.9124849664
1217	mumreference45_cov_1	-0.9124662344
644	mum33_tr_2	-0.9124452256
650	mum33_tr_8	-0.9124452256
792	mumreference33_tr_0	-0.9123095277
798	mumreference33_tr_6	-0.9123095277
993	mumreference26_cov_1	-0.9122798214
824	mumreference36_tr_2	-0.9122793437
830	mumreference36_tr_8	-0.9122793437
1032	mumreference36_cov_0	-0.9122362785
1254	mum46_cov_0	-0.912221979
1051	mumreference40_cov_3	-0.9122104612
802	mumreference34_tr_0	-0.9121879327
808	mumreference34_tr_6	-0.9121879327
1208	maxmatch45_cov_0	-0.9121872951
1050	mumreference40_cov_2	-0.9120915833
642	mum33_tr_0	-0.9120800341
648	mum33_tr_6	-0.9120800341
1742	blatid90_tr_9	-0.9120786495
825	mumreference36_tr_3	-0.9120752796
831	mumreference36_tr_9	-0.9120752796
1258	mumreference46_cov_0	-0.9120020697
812	mumreference35_tr_0	-0.9119918111
818	mumreference35_tr_6	-0.9119918111
652	mum34_tr_0	-0.9119626835
658	mum34_tr_6	-0.9119626835
969	mum35_cov_1	-0.9119039147
98	maxmatch25_tr_6	-0.9118891569
645	mum33_tr_3	-0.911849116
651	mum33_tr_9	-0.911849116
1741	blatid90_tr_8	-0.9118449411
1125	maxmatch42_cov_1	-0.9118282816
1296	mum47_cov_0	-0.9118226393
662	mum35_tr_0	-0.9117695142
668	mum35_tr_6	-0.9117695142
1300	mumreference47_cov_0	-0.9116094265
908	maxmatch35_cov_0	-0.9116077309
1029	mumreference35_cov_1	-0.91160698
88	maxmatch24_tr_6	-0.9115810275
743	mumreference28_tr_1	-0.9115017216
749	mumreference28_tr_7	-0.9115017216
1746	blatid90_trNF_3	-0.9114932963
1167	maxmatch43_cov_1	-0.9114828862
753	mumreference29_tr_1	-0.9114720468
759	mumreference29_tr_7	-0.9114720468
733	mumreference27_tr_1	-0.911431184
739	mumreference27_tr_7	-0.911431184
178	mum23_tr_6	-0.911403655
763	mumreference30_tr_1	-0.9113869544
769	mumreference30_tr_7	-0.9113869544
773	mumreference31_tr_1	-0.9113708155
779	mumreference31_tr_7	-0.9113708155
278	mumreference23_tr_6	-0.911356156
783	mumreference32_tr_1	-0.9113186772
789	mumreference32_tr_7	-0.9113186772
1745	blatid90_trNF_2	-0.9113003183
974	mum36_cov_2	-0.9112957584
1255	mum46_cov_1	-0.9112572141
1338	mum48_cov_0	-0.9112545452
603	mum29_tr_1	-0.9112424484
609	mum29_tr_7	-0.9112424484
613	mum30_tr_1	-0.911158312
619	mum30_tr_7	-0.911158312
723	mumreference26_tr_1	-0.9111527367
729	mumreference26_tr_7	-0.9111527367
623	mum31_tr_1	-0.9111438047
629	mum31_tr_7	-0.9111438047
633	mum32_tr_1	-0.9110934831
639	mum32_tr_7	-0.9110934831
889	maxmatch30_cov_1	-0.9110904247
822	mumreference36_tr_0	-0.9110615938
828	mumreference36_tr_6	-0.9110615938
975	mum36_cov_3	-0.9110548391
973	mum36_cov_1	-0.9110500109
1342	mumreference48_cov_0	-0.9110499723
893	maxmatch31_cov_1	-0.9110473738
199	mum25_tr_7	-0.9110025496
299	mumreference25_tr_7	-0.9109636029
1259	mumreference46_cov_1	-0.9109583405
1209	maxmatch45_cov_1	-0.9109434959
1297	mum47_cov_1	-0.9108880431
832	mumreference37_tr_0	-0.9108626263
838	mumreference37_tr_6	-0.9108626263
793	mumreference33_tr_1	-0.9108542872
799	mumreference33_tr_7	-0.9108542872
168	mum22_tr_6	-0.9108498379
672	mum36_tr_0	-0.9108368292
678	mum36_tr_6	-0.9108368292
912	maxmatch36_cov_0	-0.9108007523
268	mumreference22_tr_6	-0.9108007057
873	maxmatch26_cov_1	-0.9107621192
803	mumreference34_tr_1	-0.910753658
809	mumreference34_tr_7	-0.910753658
1033	mumreference36_cov_1	-0.9107016729
189	mum24_tr_7	-0.91067614
682	mum37_tr_0	-0.910638982
688	mum37_tr_6	-0.910638982
289	mumreference24_tr_7	-0.9106355832
643	mum33_tr_1	-0.9106306019
649	mum33_tr_7	-0.9106306019
988	mum40_cov_0	-0.9106212229
842	mumreference38_tr_0	-0.9106159479
848	mumreference38_tr_6	-0.9106159479
1301	mumreference47_cov_1	-0.9105962374
813	mumreference35_tr_1	-0.9105839611
819	mumreference35_tr_7	-0.9105839611
1250	maxmatch46_cov_0	-0.9105792723
653	mum34_tr_1	-0.9105337313
659	mum34_tr_7	-0.9105337313
1728	blatid90_cov_3	-0.9104923982
521	maxmatch35_tr_9	-0.9104459593
78	maxmatch23_tr_6	-0.9104075718
1048	mumreference40_cov_0	-0.910397627
692	mum38_tr_0	-0.910391666
698	mum38_tr_6	-0.910391666
663	mum35_tr_1	-0.9103668736
669	mum35_tr_7	-0.9103668736
1339	mum48_cov_1	-0.9103509684
520	maxmatch35_tr_8	-0.9103006807
1727	blatid90_cov_2	-0.9102277911
1292	maxmatch47_cov_0	-0.9101923783
99	maxmatch25_tr_7	-0.9100817936
1343	mumreference48_cov_1	-0.9100684769
909	maxmatch35_cov_1	-0.9098918619
68	maxmatch22_tr_6	-0.9098423597
158	mum21_tr_6	-0.9098111436
823	mumreference36_tr_1	-0.909760549
829	mumreference36_tr_7	-0.909760549
258	mumreference21_tr_6	-0.9097575642
89	maxmatch24_tr_7	-0.9097499028
1334	maxmatch48_cov_0	-0.9096410333
833	mumreference37_tr_1	-0.9095864301
839	mumreference37_tr_7	-0.9095864301
1380	mum49_cov_0	-0.9095809296
673	mum36_tr_1	-0.9095404453
679	mum36_tr_7	-0.9095404453
852	mumreference39_tr_0	-0.9095137462
858	mumreference39_tr_6	-0.9095137462
179	mum23_tr_7	-0.909446351
1251	maxmatch46_cov_1	-0.9094437233
1384	mumreference49_cov_0	-0.9094053504
279	mumreference23_tr_7	-0.9093989086
683	mum37_tr_1	-0.9093673399
689	mum37_tr_7	-0.9093673399
989	mum40_cov_1	-0.9093669909
843	mumreference38_tr_1	-0.9093652004
849	mumreference38_tr_7	-0.9093652004
1464	mum44_cov_0	-0.9093174484
702	mum39_tr_0	-0.9092841664
708	mum39_tr_6	-0.9092841664
862	mumreference40_tr_0	-0.90923454
868	mumreference40_tr_6	-0.90923454
1736	blatid90_tr_3	-0.9091925513
913	maxmatch36_cov_1	-0.9091894978
1422	mum50_cov_0	-0.9091681881
693	mum38_tr_1	-0.9091451709
699	mum38_tr_7	-0.9091451709
1468	mumreference44_cov_0	-0.9091404956
914	maxmatch36_cov_2	-0.9091223081
1293	maxmatch47_cov_1	-0.9090889038
1049	mumreference40_cov_1	-0.9090618564
712	mum40_tr_0	-0.9090024093
718	mum40_tr_6	-0.9090024093
1426	mumreference50_cov_0	-0.908995121
928	maxmatch40_cov_0	-0.9089706741
1735	blatid90_tr_2	-0.908945498
1062	mum41_tr_0	-0.9088696573
1068	mum41_tr_6	-0.9088696573
169	mum22_tr_7	-0.9088696377
1072	mumreference41_tr_0	-0.908852615
1078	mumreference41_tr_6	-0.908852615
269	mumreference22_tr_7	-0.9088204392
1381	mum49_cov_1	-0.9087954749
58	maxmatch21_tr_6	-0.9087901964
1465	mum44_cov_1	-0.9086029053
1335	maxmatch48_cov_1	-0.9085691741
1385	mumreference49_cov_1	-0.9085404122
915	maxmatch36_cov_3	-0.9085177291
79	maxmatch23_tr_7	-0.9084979803
541	maxmatch37_tr_9	-0.9084531593
1423	mum50_cov_1	-0.9084161513
853	mumreference39_tr_1	-0.9083694831
859	mumreference39_tr_7	-0.9083694831
1469	mumreference44_cov_1	-0.908346058
814	mumreference35_tr_2	-0.9082137896
820	mumreference35_tr_8	-0.9082137896
1427	mumreference50_cov_1	-0.9081631659
703	mum39_tr_1	-0.9081437628
709	mum39_tr_7	-0.9081437628
540	maxmatch37_tr_8	-0.9081432239
863	mumreference40_tr_1	-0.9081208412
869	mumreference40_tr_7	-0.9081208412
1376	maxmatch49_cov_0	-0.9079962003
1052	maxmatch41_tr_0	-0.907959499
1058	maxmatch41_tr_6	-0.907959499
815	mumreference35_tr_3	-0.9079115854
821	mumreference35_tr_9	-0.9079115854
69	maxmatch22_tr_7	-0.9079086429
713	mum40_tr_1	-0.907892231
719	mum40_tr_7	-0.907892231
159	mum21_tr_7	-0.9077971357
1063	mum41_tr_1	-0.9077784526
1069	mum41_tr_7	-0.9077784526
1073	mumreference41_tr_1	-0.9077625991
1079	mumreference41_tr_7	-0.9077625991
259	mumreference21_tr_7	-0.9077434467
1460	maxmatch44_cov_0	-0.9077271863
1418	maxmatch50_cov_0	-0.9075915119
929	maxmatch40_cov_1	-0.9075593684
1104	mum42_tr_0	-0.907510638
1110	mum42_tr_6	-0.907510638
1114	mumreference42_tr_0	-0.907495629
1120	mumreference42_tr_6	-0.907495629
1146	mum43_tr_0	-0.9071873972
1152	mum43_tr_6	-0.9071873972
1156	mumreference43_tr_0	-0.907171664
1162	mumreference43_tr_6	-0.907171664
804	mumreference34_tr_2	-0.9071060281
810	mumreference34_tr_8	-0.9071060281
1377	maxmatch49_cov_1	-0.907039201
970	mum35_cov_2	-0.9069952281
1053	maxmatch41_tr_1	-0.9069209007
1059	maxmatch41_tr_7	-0.9069209007
1461	maxmatch44_cov_1	-0.9068412928
59	maxmatch21_tr_7	-0.9068226799
1188	mum45_tr_0	-0.9068146737
1194	mum45_tr_6	-0.9068146737
1198	mumreference45_tr_0	-0.9067983544
1204	mumreference45_tr_6	-0.9067983544
805	mumreference34_tr_3	-0.9067744172
811	mumreference34_tr_9	-0.9067744172
1419	maxmatch50_cov_1	-0.9066670863
971	mum35_cov_3	-0.9066572621
1094	maxmatch42_tr_0	-0.9065951243
1100	maxmatch42_tr_6	-0.9065951243
1105	mum42_tr_1	-0.90652869
1111	mum42_tr_7	-0.90652869
1115	mumreference42_tr_1	-0.9065149538
1121	mumreference42_tr_7	-0.9065149538
1136	maxmatch43_tr_0	-0.9062699916
1142	maxmatch43_tr_6	-0.9062699916
1147	mum43_tr_1	-0.9062348931
1153	mum43_tr_7	-0.9062348931
1157	mumreference43_tr_1	-0.9062206474
1163	mumreference43_tr_7	-0.9062206474
148	mum20_tr_6	-0.9062194614
634	mum32_tr_2	-0.9062140747
640	mum32_tr_8	-0.9062140747
248	mumreference20_tr_6	-0.9061528371
794	mumreference33_tr_2	-0.9059976598
800	mumreference33_tr_8	-0.9059976598
1178	maxmatch45_tr_0	-0.9058970009
1184	maxmatch45_tr_6	-0.9058970009
1189	mum45_tr_1	-0.9058874835
1195	mum45_tr_7	-0.9058874835
1199	mumreference45_tr_1	-0.9058727687
1205	mumreference45_tr_7	-0.9058727687
1095	maxmatch42_tr_1	-0.9056659677
1101	maxmatch42_tr_7	-0.9056659677
795	mumreference33_tr_3	-0.9056113971
801	mumreference33_tr_9	-0.9056113971
635	mum32_tr_3	-0.9055193246
641	mum32_tr_9	-0.9055193246
1137	maxmatch43_tr_1	-0.9053705231
1143	maxmatch43_tr_7	-0.9053705231
1230	mum46_tr_0	-0.9052982339
1236	mum46_tr_6	-0.9052982339
1240	mumreference46_tr_0	-0.9052829179
1246	mumreference46_tr_6	-0.9052829179
910	maxmatch35_cov_2	-0.9051644059
48	maxmatch20_tr_6	-0.9051511333
1179	maxmatch45_tr_1	-0.9050223848
1185	maxmatch45_tr_7	-0.9050223848
1272	mum47_tr_0	-0.9049535783
1278	mum47_tr_6	-0.9049535783
1282	mumreference47_tr_0	-0.9049384836
1288	mumreference47_tr_6	-0.9049384836
624	mum31_tr_2	-0.9046104678
630	mum31_tr_8	-0.9046104678
1314	mum48_tr_0	-0.904539047
1320	mum48_tr_6	-0.904539047
1324	mumreference48_tr_0	-0.9045239387
1330	mumreference48_tr_6	-0.9045239387
1231	mum46_tr_1	-0.904479957
1237	mum46_tr_7	-0.904479957
1241	mumreference46_tr_1	-0.9044662659
1247	mumreference46_tr_7	-0.9044662659
911	maxmatch35_cov_3	-0.9043937997
1220	maxmatch46_tr_0	-0.9043738983
1226	maxmatch46_tr_6	-0.9043738983
1273	mum47_tr_1	-0.9041636
1279	mum47_tr_7	-0.9041636
1283	mumreference47_tr_1	-0.9041503694
1289	mumreference47_tr_7	-0.9041503694
149	mum20_tr_7	-0.904086521
1262	maxmatch47_tr_0	-0.9040328262
1268	maxmatch47_tr_6	-0.9040328262
249	mumreference20_tr_7	-0.9040196074
625	mum31_tr_3	-0.9038751137
631	mum31_tr_9	-0.9038751137
1315	mum48_tr_1	-0.9037789144
1321	mum48_tr_7	-0.9037789144
1325	mumreference48_tr_1	-0.9037659284
1331	mumreference48_tr_7	-0.9037659284
1304	maxmatch48_tr_0	-0.9036208907
1310	maxmatch48_tr_6	-0.9036208907
1221	maxmatch46_tr_1	-0.9036083079
1227	maxmatch46_tr_7	-0.9036083079
1263	maxmatch47_tr_1	-0.9032969205
1269	maxmatch47_tr_7	-0.9032969205
49	maxmatch20_tr_7	-0.9030653407
1356	mum49_tr_0	-0.9029875767
1362	mum49_tr_6	-0.9029875767
1366	mumreference49_tr_0	-0.9029748307
1372	mumreference49_tr_6	-0.9029748307
1305	maxmatch48_tr_1	-0.9029155322
1311	maxmatch48_tr_7	-0.9029155322
614	mum30_tr_2	-0.902826675
620	mum30_tr_8	-0.902826675
444	maxmatch28_tr_2	-0.9026809717
1398	mum50_tr_0	-0.9026305808
1404	mum50_tr_6	-0.9026305808
1408	mumreference50_tr_0	-0.9026179916
1414	mumreference50_tr_6	-0.9026179916
445	maxmatch28_tr_3	-0.90245863
464	maxmatch30_tr_2	-0.9024171735
465	maxmatch30_tr_3	-0.9024077013
1440	mum44_tr_0	-0.9024076878
1446	mum44_tr_6	-0.9024076878
1450	mumreference44_tr_0	-0.902395445
1456	mumreference44_tr_6	-0.902395445
1357	mum49_tr_1	-0.9023406494
1363	mum49_tr_7	-0.9023406494
1367	mumreference49_tr_1	-0.9023298762
1373	mumreference49_tr_7	-0.9023298762
138	mum19_tr_6	-0.9023108427
238	mumreference19_tr_6	-0.9022343366
1346	maxmatch49_tr_0	-0.902057743
1352	maxmatch49_tr_6	-0.902057743
1399	mum50_tr_1	-0.9020156199
1405	mum50_tr_7	-0.9020156199
615	mum30_tr_3	-0.9020122118
621	mum30_tr_9	-0.9020122118
1409	mumreference50_tr_1	-0.9020050587
1415	mumreference50_tr_7	-0.9020050587
1590	blat_cov_1	-0.9019987623
1618	blatmin_cov_1	-0.9019634284
424	maxmatch26_tr_2	-0.9018549095
1441	mum44_tr_1	-0.9018269494
1447	mum44_tr_7	-0.9018269494
1451	mumreference44_tr_1	-0.9018169148
1457	mumreference44_tr_7	-0.9018169148
1388	maxmatch50_tr_0	-0.9017023542
1394	maxmatch50_tr_6	-0.9017023542
1430	maxmatch44_tr_0	-0.901470572
1436	maxmatch44_tr_6	-0.901470572
1347	maxmatch49_tr_1	-0.901464784
1353	maxmatch49_tr_7	-0.901464784
1586	blat_covNF_1	-0.9014220953
1614	blatmin_covNF_1	-0.9013627906
1035	mumreference36_cov_3	-0.9012868435
425	maxmatch26_tr_3	-0.9012424602
38	maxmatch19_tr_6	-0.9012222316
1034	mumreference36_cov_2	-0.9011946018
1389	maxmatch50_tr_1	-0.9011415775
1395	maxmatch50_tr_7	-0.9011415775
440	maxmatch27_tr_8	-0.901117548
1431	maxmatch44_tr_1	-0.9009456362
1437	maxmatch44_tr_7	-0.9009456362
441	maxmatch27_tr_9	-0.900840963
1589	blat_cov_0	-0.9006998888
1617	blatmin_cov_0	-0.9006607925
784	mumreference32_tr_2	-0.9003501809
790	mumreference32_tr_8	-0.9003501809
1585	blat_covNF_0	-0.9000827299
139	mum19_tr_7	-0.9000353333
1613	blatmin_covNF_0	-0.9000212311
239	mumreference19_tr_7	-0.8999579909
785	mumreference32_tr_3	-0.8998509079
791	mumreference32_tr_9	-0.8998509079
1604	blat_tr_1	-0.8996473048
1632	blatmin_tr_1	-0.8996102452
1594	blat_trNF_1	-0.8990706933
1622	blatmin_trNF_1	-0.8990214603
39	maxmatch19_tr_7	-0.8989916835
774	mumreference31_tr_2	-0.8989249061
780	mumreference31_tr_8	-0.8989249061
481	maxmatch31_tr_9	-0.8986498836
480	maxmatch31_tr_8	-0.8985328239
775	mumreference31_tr_3	-0.898382424
781	mumreference31_tr_9	-0.898382424
1603	blat_tr_0	-0.8977544822
1631	blatmin_tr_0	-0.8977158925
764	mumreference30_tr_2	-0.8974004203
770	mumreference30_tr_8	-0.8974004203
1593	blat_trNF_0	-0.8971312207
1621	blatmin_trNF_0	-0.8970815713
765	mumreference30_tr_3	-0.8967758027
771	mumreference30_tr_9	-0.8967758027
460	maxmatch29_tr_8	-0.896434658
461	maxmatch29_tr_9	-0.8963949946
1031	mumreference35_cov_3	-0.8957499558
1030	mumreference35_cov_2	-0.8957246792
604	mum29_tr_2	-0.8949870988
610	mum29_tr_8	-0.8949870988
1684	wublastn_trNF_7	-0.8949503752
605	mum29_tr_3	-0.8940286812
611	mum29_tr_9	-0.8940286812
128	mum18_tr_6	-0.8933543883
228	mumreference18_tr_6	-0.8932237259
28	maxmatch18_tr_6	-0.8921249678
954	mum31_cov_2	-0.8920529743
955	mum31_cov_3	-0.8917063722
129	mum18_tr_7	-0.8907333289
229	mumreference18_tr_7	-0.8905990504
754	mumreference29_tr_2	-0.8904391897
760	mumreference29_tr_8	-0.8904391897
950	mum30_cov_2	-0.8903341947
951	mum30_cov_3	-0.8899241641
755	mumreference29_tr_3	-0.889658421
761	mumreference29_tr_9	-0.889658421
29	maxmatch18_tr_7	-0.8895386008
585	mum27_tr_3	-0.8835992526
339	maxmatch25_cov_1	-0.8835931803
584	mum27_tr_2	-0.8834411647
335	maxmatch24_cov_1	-0.882547625
331	maxmatch23_cov_1	-0.8824893519
415	mumreference24_cov_1	-0.8821886538
327	maxmatch22_cov_1	-0.8818440449
419	mumreference25_cov_1	-0.8815791103
323	maxmatch21_cov_1	-0.8813340812
379	mum25_cov_1	-0.8812246955
371	mum23_cov_1	-0.8808244217
375	mum24_cov_1	-0.8807705761
411	mumreference23_cov_1	-0.8807177532
407	mumreference22_cov_1	-0.8806533397
403	mumreference21_cov_1	-0.8804194754
338	maxmatch25_cov_0	-0.8802146898
1737	blatid90_tr_4	-0.8800628893
1738	blatid90_tr_5	-0.8797584608
601	mum28_tr_9	-0.8797052176
367	mum22_cov_1	-0.8794472213
600	mum28_tr_8	-0.8794324108
330	maxmatch23_cov_0	-0.8794092531
334	maxmatch24_cov_0	-0.8791545651
363	mum21_cov_1	-0.8789757362
1014	mumreference31_cov_2	-0.8789657116
1015	mumreference31_cov_3	-0.8789488837
326	maxmatch22_cov_0	-0.8788486112
322	maxmatch21_cov_0	-0.8785074847
414	mumreference24_cov_0	-0.8784814783
418	mumreference25_cov_0	-0.8775951652
378	mum25_cov_0	-0.8773431413
406	mumreference22_cov_0	-0.8772571463
370	mum23_cov_0	-0.8772481319
410	mumreference23_cov_0	-0.8772133535
402	mumreference21_cov_0	-0.8769622048
1010	mumreference30_cov_2	-0.8768849034
374	mum24_cov_0	-0.8768784929
1011	mumreference30_cov_3	-0.8768288588
319	maxmatch20_cov_1	-0.8764582656
366	mum22_cov_0	-0.8758631393
362	mum21_cov_0	-0.8755837042
399	mumreference20_cov_1	-0.8752990022
1686	wublastn_trNF_9	-0.8746313053
581	mum26_tr_9	-0.8744900466
580	mum26_tr_8	-0.8743799004
359	mum20_cov_1	-0.8742067673
318	maxmatch20_cov_0	-0.8740182314
1683	wublastn_trNF_6	-0.8737718506
93	maxmatch25_tr_1	-0.873575272
83	maxmatch24_tr_1	-0.8733081129
293	mumreference25_tr_1	-0.872923189
193	mum25_tr_1	-0.8727339732
283	mumreference24_tr_1	-0.8726778844
183	mum24_tr_1	-0.8724921906
398	mumreference20_cov_0	-0.8724050782
273	mumreference23_tr_1	-0.8718389923
63	maxmatch22_tr_1	-0.8718097736
173	mum23_tr_1	-0.8716668737
73	maxmatch23_tr_1	-0.871550141
263	mumreference22_tr_1	-0.8712888322
163	mum22_tr_1	-0.8711211701
358	mum20_cov_0	-0.8711130901
1747	blatid90_trNF_4	-0.8706474069
395	mumreference19_cov_1	-0.8703224877
253	mumreference21_tr_1	-0.8701340885
1748	blatid90_trNF_5	-0.8701122171
315	maxmatch19_cov_1	-0.8700845628
153	mum21_tr_1	-0.8699736921
118	mum17_tr_6	-0.8698994515
53	maxmatch21_tr_1	-0.8698088003
92	maxmatch25_tr_0	-0.8697418793
82	maxmatch24_tr_0	-0.8695282439
218	mumreference17_tr_6	-0.8694937377
200	mum25_tr_8	-0.8690185695
292	mumreference25_tr_0	-0.8689099636
282	mumreference24_tr_0	-0.8687159865
744	mumreference28_tr_2	-0.8687021424
750	mumreference28_tr_8	-0.8687021424
192	mum25_tr_0	-0.8686901055
355	mum19_cov_1	-0.8686333981
300	mumreference25_tr_8	-0.8686306779
745	mumreference28_tr_3	-0.8685879543
751	mumreference28_tr_9	-0.8685879543
1685	wublastn_trNF_8	-0.8685612137
182	mum24_tr_0	-0.8684991958
62	maxmatch22_tr_0	-0.8683026522
201	mum25_tr_9	-0.8681383194
314	maxmatch19_cov_0	-0.8680993712
272	mumreference23_tr_0	-0.8680736908
394	mumreference19_cov_0	-0.8679526123
18	maxmatch17_tr_6	-0.8678762857
172	mum23_tr_0	-0.8678690187
72	maxmatch23_tr_0	-0.8678441106
301	mumreference25_tr_9	-0.8677470575
262	mumreference22_tr_0	-0.8675887537
162	mum22_tr_0	-0.8673878567
119	mum17_tr_7	-0.8665411724
252	mumreference21_tr_0	-0.866524144
243	mumreference20_tr_1	-0.8664150352
152	mum21_tr_0	-0.8663296046
143	mum20_tr_1	-0.8662850579
52	maxmatch21_tr_0	-0.8662681575
100	maxmatch25_tr_8	-0.8662530134
219	mumreference17_tr_7	-0.8661222478
43	maxmatch20_tr_1	-0.8660066338
354	mum19_cov_0	-0.8659775998
734	mumreference27_tr_2	-0.865741624
740	mumreference27_tr_8	-0.865741624
190	mum24_tr_8	-0.865605498
735	mumreference27_tr_3	-0.8655829467
741	mumreference27_tr_9	-0.8655829467
101	maxmatch25_tr_9	-0.8652225319
290	mumreference24_tr_8	-0.8651810392
420	mumreference25_cov_2	-0.8648878643
380	mum25_cov_2	-0.864790453
191	mum24_tr_9	-0.8646108352
1712	blatminTS_tr_7	-0.8645565011
19	maxmatch17_tr_7	-0.8645141277
1602	blat_trNF_9	-0.8642089203
291	mumreference24_tr_9	-0.8641828545
1630	blatmin_trNF_9	-0.864166789
1612	blat_tr_9	-0.8641523929
421	mumreference25_cov_3	-0.8641285919
1640	blatmin_tr_9	-0.864112475
381	mum25_cov_3	-0.8639869706
1722	blatminTS_trNF_7	-0.8639299494
416	mumreference24_cov_2	-0.8636359196
376	mum24_cov_2	-0.8631894529
242	mumreference20_tr_0	-0.8631325451
340	maxmatch25_cov_2	-0.8631085717
142	mum20_tr_0	-0.8629657535
42	maxmatch20_tr_0	-0.86281212
1711	blatminTS_tr_6	-0.8627382333
417	mumreference24_cov_3	-0.8626902653
90	maxmatch24_tr_8	-0.8626389878
377	mum24_cov_3	-0.8622891214
341	maxmatch25_cov_3	-0.8621293944
895	maxmatch31_cov_3	-0.8621263815
1721	blatminTS_trNF_6	-0.8620930451
894	maxmatch31_cov_2	-0.8620381478
934	mum26_cov_2	-0.8618716307
233	mumreference19_tr_1	-0.8615766031
91	maxmatch24_tr_9	-0.8614937464
133	mum19_tr_1	-0.8614814151
935	mum26_cov_3	-0.8613091766
33	maxmatch19_tr_1	-0.8610545028
891	maxmatch30_cov_3	-0.8602497986
890	maxmatch30_cov_2	-0.8602024791
336	maxmatch24_cov_2	-0.8601516465
337	maxmatch24_cov_3	-0.8590562081
232	mumreference19_tr_0	-0.8586070256
132	mum19_tr_0	-0.8584720787
32	maxmatch19_tr_0	-0.8581891314
1601	blat_trNF_8	-0.8579410314
1611	blat_tr_8	-0.8578890633
1629	blatmin_trNF_8	-0.8578775254
1639	blatmin_tr_8	-0.8578361087
351	mum18_cov_1	-0.8548280534
311	maxmatch18_cov_1	-0.8544266779
391	mumreference18_cov_1	-0.8538705772
724	mumreference26_tr_2	-0.8536120771
730	mumreference26_tr_8	-0.8536120771
310	maxmatch18_cov_0	-0.8535932524
372	mum23_cov_2	-0.8535918364
725	mumreference26_tr_3	-0.8533726708
731	mumreference26_tr_9	-0.8533726708
350	mum18_cov_0	-0.8533022336
180	mum23_tr_8	-0.8528548711
390	mumreference18_cov_0	-0.8524842069
373	mum23_cov_3	-0.852389888
280	mumreference23_tr_8	-0.8523496837
412	mumreference23_cov_2	-0.8521183956
181	mum23_tr_9	-0.8516233964
281	mumreference23_tr_9	-0.8511139455
413	mumreference23_cov_3	-0.8509338506
123	mum18_tr_1	-0.8504307867
223	mumreference18_tr_1	-0.8504094708
332	maxmatch23_cov_2	-0.8502965895
1641	ncbiblastn_covNF_0	-0.8501925427
1642	ncbiblastn_covNF_1	-0.8497870627
368	mum22_cov_2	-0.8495490877
23	maxmatch18_tr_1	-0.8495383076
80	maxmatch23_tr_8	-0.8491228594
333	maxmatch23_cov_3	-0.8489218887
408	mumreference22_cov_2	-0.8485071286
1668	ncbiblastn_tr_9	-0.8483554758
369	mum22_cov_3	-0.8481642348
222	mumreference18_tr_0	-0.8481598711
122	mum18_tr_0	-0.8481319537
170	mum22_tr_8	-0.8480770129
81	maxmatch23_tr_9	-0.8477493137
270	mumreference22_tr_8	-0.8475488748
22	maxmatch18_tr_0	-0.8474337958
409	mumreference22_cov_3	-0.8470997962
171	mum22_tr_9	-0.846683719
328	maxmatch22_cov_2	-0.8462180154
271	mumreference22_tr_9	-0.8461515609
994	mumreference26_cov_2	-0.8460179549
995	mumreference26_cov_3	-0.8458261186
1658	ncbiblastn_trNF_9	-0.84537193
329	maxmatch22_cov_3	-0.8446465726
70	maxmatch22_tr_8	-0.8442266399
364	mum21_cov_2	-0.8435162986
404	mumreference21_cov_2	-0.8430977756
71	maxmatch22_tr_9	-0.8426934635
1667	ncbiblastn_tr_8	-0.8421252504
1656	ncbiblastn_trNF_7	-0.8419942372
365	mum21_cov_3	-0.8417644052
405	mumreference21_cov_3	-0.8413704824
160	mum21_tr_8	-0.8405709999
324	maxmatch21_cov_2	-0.8400066389
260	mumreference21_tr_8	-0.8400013226
161	mum21_tr_9	-0.8388713333
194	mum25_tr_2	-0.8387186042
261	mumreference21_tr_9	-0.8382973889
294	mumreference25_tr_2	-0.8382785574
325	maxmatch21_cov_3	-0.8380208887
195	mum25_tr_3	-0.8375088731
1657	ncbiblastn_trNF_8	-0.8375083646
295	mumreference25_tr_3	-0.8370605652
60	maxmatch21_tr_8	-0.8365515656
1681	wublastn_trNF_4	-0.8359907449
1592	blat_cov_3	-0.8354407796
1620	blatmin_cov_3	-0.8353992532
94	maxmatch25_tr_2	-0.8353283006
1588	blat_covNF_3	-0.8352074215
1616	blatmin_covNF_3	-0.8351477661
184	mum24_tr_2	-0.8351020438
61	maxmatch21_tr_9	-0.834715648
284	mumreference24_tr_2	-0.8346291127
1606	blat_tr_3	-0.8341193622
1634	blatmin_tr_3	-0.8340683858
95	maxmatch25_tr_3	-0.8339476616
1596	blat_trNF_3	-0.833908522
1624	blatmin_trNF_3	-0.8338500069
185	mum24_tr_3	-0.833762593
285	mumreference24_tr_3	-0.8332807961
1646	ncbiblastn_cov_1	-0.8327454144
84	maxmatch24_tr_2	-0.8315443976
85	maxmatch24_tr_3	-0.8300306509
874	maxmatch26_cov_2	-0.8300005764
875	maxmatch26_cov_3	-0.8298844711
1591	blat_cov_2	-0.8287972624
1619	blatmin_cov_2	-0.8287400472
1587	blat_covNF_2	-0.828574564
1615	blatmin_covNF_2	-0.8284882624
1605	blat_tr_2	-0.826498452
1633	blatmin_tr_2	-0.8264329011
1655	ncbiblastn_trNF_6	-0.8264204786
1595	blat_trNF_2	-0.8262822418
1623	blatmin_trNF_2	-0.82619995
108	mum16_tr_6	-0.8258455359
208	mumreference16_tr_6	-0.8244759935
360	mum20_cov_2	-0.824290429
113	mum17_tr_1	-0.8242759468
112	mum17_tr_0	-0.8235858623
400	mumreference20_cov_2	-0.8227021528
174	mum23_tr_2	-0.8219118865
361	mum20_cov_3	-0.8217872249
13	maxmatch17_tr_1	-0.8217540646
213	mumreference17_tr_1	-0.8217186894
109	mum16_tr_7	-0.8215628845
1691	wublastn_tr_4	-0.8214419859
12	maxmatch17_tr_0	-0.8214096332
212	mumreference17_tr_0	-0.8213823062
274	mumreference23_tr_2	-0.8213661646
8	maxmatch16_tr_6	-0.82120181
1698	blatminTS_cov_1	-0.8207809186
175	mum23_tr_3	-0.8202490108
209	mumreference16_tr_7	-0.8201619834
401	mumreference20_cov_3	-0.8201570198
275	mumreference23_tr_3	-0.8196922516
320	maxmatch20_cov_2	-0.8192831978
1702	blatminTS_covNF_1	-0.8189377837
1645	ncbiblastn_cov_0	-0.8186550462
1697	blatminTS_cov_0	-0.8186461671
74	maxmatch23_tr_2	-0.8178267622
164	mum22_tr_2	-0.8170286804
1701	blatminTS_covNF_0	-0.8168402565
9	maxmatch16_tr_7	-0.8168254637
386	mumreference17_cov_0	-0.8167264509
150	mum20_tr_8	-0.8167198686
321	maxmatch20_cov_3	-0.8165308738
264	mumreference22_tr_2	-0.8164598493
346	mum17_cov_0	-0.8162759977
1706	blatminTS_tr_1	-0.8160847556
250	mumreference20_tr_8	-0.8160720734
75	maxmatch23_tr_3	-0.8159648986
165	mum22_tr_3	-0.8151800594
1716	blatminTS_trNF_1	-0.814925518
387	mumreference17_cov_1	-0.8149235688
347	mum17_cov_1	-0.814868573
265	mumreference22_tr_3	-0.81459989
151	mum20_tr_9	-0.8144395421
306	maxmatch17_cov_0	-0.8141733056
251	mumreference20_tr_9	-0.8137852653
1705	blatminTS_tr_0	-0.8133681043
64	maxmatch22_tr_2	-0.8127404143
1715	blatminTS_trNF_0	-0.8122013413
50	maxmatch20_tr_8	-0.8120582422
307	maxmatch17_cov_1	-0.8117510327
65	maxmatch22_tr_3	-0.8107119918
1652	ncbiblastn_trNF_3	-0.8102582269
51	maxmatch20_tr_9	-0.8096545519
154	mum21_tr_2	-0.8093426446
254	mumreference21_tr_2	-0.8087354438
155	mum21_tr_3	-0.8071599747
255	mumreference21_tr_3	-0.8065404691
1648	ncbiblastn_cov_3	-0.8063758806
54	maxmatch21_tr_2	-0.8050172558
356	mum19_cov_2	-0.8033043054
55	maxmatch21_tr_3	-0.8026314047
1651	ncbiblastn_trNF_2	-0.8019382734
396	mumreference19_cov_2	-0.8016594491
357	mum19_cov_3	-0.7997896868
1570	blastz3500_trNF_5	-0.7996709854
1662	ncbiblastn_tr_3	-0.7994326871
1647	ncbiblastn_cov_2	-0.7984782212
397	mumreference19_cov_3	-0.7980818378
316	maxmatch19_cov_2	-0.7974618884
140	mum19_tr_8	-0.7952051396
240	mumreference19_tr_8	-0.7944866297
317	maxmatch19_cov_3	-0.7936966716
141	mum19_tr_9	-0.792264301
241	mumreference19_tr_9	-0.7915391943
1514	blastz2500_trNF_5	-0.7908734151
1661	ncbiblastn_tr_2	-0.7904424689
40	maxmatch19_tr_8	-0.7903720168
1524	blastz2500_tr_5	-0.7888856313
1695	wublastn_tr_8	-0.788381592
1693	wublastn_tr_6	-0.7874918564
41	maxmatch19_tr_9	-0.7873163366
1644	ncbiblastn_covNF_3	-0.7867992052
1696	wublastn_tr_9	-0.786646734
1682	wublastn_trNF_5	-0.7860751223
144	mum20_tr_2	-0.7855197826
1643	ncbiblastn_covNF_2	-0.7851211734
244	mumreference20_tr_2	-0.784834243
1694	wublastn_tr_7	-0.782681807
145	mum20_tr_3	-0.7826072336
245	mumreference20_tr_3	-0.7819055727
44	maxmatch20_tr_2	-0.7806462736
45	maxmatch20_tr_3	-0.7775240733
1660	ncbiblastn_tr_1	-0.7754605552
102	mum16_tr_0	-0.7718244229
202	mumreference16_tr_0	-0.7693927868
103	mum16_tr_1	-0.7690113848
1692	wublastn_tr_5	-0.7689190655
203	mumreference16_tr_1	-0.7664787978
2	maxmatch16_tr_0	-0.7654215179
1569	blastz3500_trNF_4	-0.7648219279
1659	ncbiblastn_tr_0	-0.7648047194
134	mum19_tr_2	-0.7644230786
234	mumreference19_tr_2	-0.763660839
352	mum18_cov_2	-0.7634258747
3	maxmatch16_tr_1	-0.761888913
135	mum19_tr_3	-0.7607408727
235	mumreference19_tr_3	-0.7599608333
392	mumreference18_cov_2	-0.7596643405
34	maxmatch19_tr_2	-0.7593727852
353	mum18_cov_3	-0.7583917633
130	mum18_tr_8	-0.7558764349
35	maxmatch19_tr_3	-0.7554773183
312	maxmatch18_cov_2	-0.7550190254
230	mumreference18_tr_8	-0.7549616224
393	mumreference18_cov_3	-0.7546102496
1513	blastz2500_trNF_4	-0.7540174984
131	mum18_tr_9	-0.7520706448
1523	blastz2500_tr_4	-0.7516380122
231	mumreference18_tr_9	-0.7511480608
30	maxmatch18_tr_8	-0.7504436985
313	maxmatch18_cov_3	-0.7497008425
31	maxmatch18_tr_9	-0.7465362219
342	mum16_cov_0	-0.7418308676
382	mumreference16_cov_0	-0.7374139844
343	mum16_cov_1	-0.7350697063
1714	blatminTS_tr_9	-0.7346420241
1724	blatminTS_trNF_9	-0.7345604893
1723	blatminTS_trNF_8	-0.7323164425
1713	blatminTS_tr_8	-0.7322672198
302	maxmatch16_cov_0	-0.7314380575
383	mumreference16_cov_1	-0.7300994881
124	mum18_tr_2	-0.7266299717
879	maxmatch27_cov_3	-0.7263617147
224	mumreference18_tr_2	-0.7256605805
883	maxmatch28_cov_3	-0.7236064763
431	maxmatch26_tr_9	-0.7234561107
303	maxmatch16_cov_1	-0.7232300539
125	mum18_tr_3	-0.721842132
24	maxmatch18_tr_2	-0.7209540229
225	mumreference18_tr_3	-0.7208507428
878	maxmatch27_cov_2	-0.7177434382
575	mum26_tr_3	-0.716600108
999	mumreference27_cov_3	-0.7163126741
25	maxmatch18_tr_3	-0.7159440426
1650	ncbiblastn_trNF_1	-0.7151089371
882	maxmatch28_cov_2	-0.71507335
430	maxmatch26_tr_8	-0.7145044299
1003	mumreference28_cov_3	-0.7135824086
435	maxmatch27_tr_3	-0.7133044223
451	maxmatch28_tr_9	-0.7116214223
939	mum27_cov_3	-0.7114883213
455	maxmatch29_tr_3	-0.7094468474
943	mum28_cov_3	-0.7089352416
899	maxmatch32_cov_3	-0.7079819682
998	mumreference27_cov_2	-0.7079333962
574	mum26_tr_2	-0.7078122089
591	mum27_tr_9	-0.7065277093
1002	mumreference28_cov_2	-0.705299151
434	maxmatch27_tr_2	-0.7047242813
1649	ncbiblastn_trNF_0	-0.7044691467
595	mum28_tr_3	-0.703960479
938	mum27_cov_2	-0.7032102599
450	maxmatch28_tr_8	-0.7030952502
471	maxmatch30_tr_9	-0.7013732305
454	maxmatch29_tr_2	-0.7009987754
942	mum28_cov_2	-0.7007492693
898	maxmatch32_cov_2	-0.699937983
475	maxmatch31_tr_3	-0.6993249733
903	maxmatch33_cov_3	-0.6984569964
590	mum27_tr_8	-0.6981398181
1019	mumreference32_cov_3	-0.6978136022
491	maxmatch32_tr_9	-0.6962045042
594	mum28_tr_2	-0.6956784617
1700	blatminTS_cov_3	-0.6944697838
959	mum32_cov_3	-0.6933246574
470	maxmatch30_tr_8	-0.693221829
1704	blatminTS_covNF_3	-0.6929762057
1699	blatminTS_cov_2	-0.6928573985
1703	blatminTS_covNF_2	-0.6915968047
474	maxmatch31_tr_2	-0.6912494503
902	maxmatch33_cov_2	-0.690744327
1018	mumreference32_cov_2	-0.6900867416
1023	mumreference33_cov_3	-0.6898689372
495	maxmatch33_tr_3	-0.6888746436
490	maxmatch32_tr_8	-0.688255006
511	maxmatch34_tr_9	-0.6878080753
919	maxmatch37_cov_3	-0.6869367078
515	maxmatch35_tr_3	-0.6862679822
958	mum32_cov_2	-0.6857146639
348	mum17_cov_2	-0.6856545381
923	maxmatch38_cov_3	-0.6855820616
963	mum33_cov_3	-0.6853999456
1708	blatminTS_tr_3	-0.6844108883
1718	blatminTS_trNF_3	-0.6835578922
1707	blatminTS_tr_2	-0.6824408279
1022	mumreference33_cov_2	-0.6824317198
120	mum17_tr_8	-0.6819960201
1717	blatminTS_trNF_2	-0.6817446939
388	mumreference17_cov_2	-0.6817291752
494	maxmatch33_tr_2	-0.6811968675
220	mumreference17_tr_8	-0.6805975418
531	maxmatch36_tr_9	-0.6802550382
510	maxmatch34_tr_8	-0.6801674991
918	maxmatch37_cov_2	-0.6795649013
535	maxmatch37_tr_3	-0.6788480908
514	maxmatch35_tr_2	-0.678671245
349	mum17_cov_3	-0.6783743296
922	maxmatch38_cov_2	-0.678243926
962	mum33_cov_2	-0.6780928927
1039	mumreference37_cov_3	-0.6776817262
121	mum17_tr_9	-0.6772100536
1043	mumreference38_cov_3	-0.6762305856
551	maxmatch38_tr_9	-0.6758039741
221	mumreference17_tr_9	-0.6758037808
20	maxmatch17_tr_8	-0.6751637405
389	mumreference17_cov_3	-0.6742953948
308	maxmatch17_cov_2	-0.6736192828
979	mum37_cov_3	-0.6732856332
530	maxmatch36_tr_8	-0.6728583383
1580	blastz3500_tr_5	-0.6721292632
983	mum38_cov_3	-0.6718564126
534	maxmatch37_tr_2	-0.6715042072
1038	mumreference37_cov_2	-0.6706729195
555	maxmatch39_tr_3	-0.6704674953
21	maxmatch17_tr_9	-0.6703116663
571	maxmatch40_tr_9	-0.669913932
1042	mumreference38_cov_2	-0.669267389
550	maxmatch38_tr_8	-0.6685856457
978	mum37_cov_2	-0.6664258751
309	maxmatch17_cov_3	-0.6659879129
982	mum38_cov_2	-0.6650437398
554	maxmatch39_tr_2	-0.6634317497
570	maxmatch40_tr_8	-0.6628776457
1486	blastz2000_trNF_5	-0.6621737042
114	mum17_tr_2	-0.6574426193
1496	blastz2000_tr_5	-0.6570971894
214	mumreference17_tr_2	-0.6554875769
115	mum17_tr_3	-0.6511304317
14	maxmatch17_tr_2	-0.6502506722
215	mumreference17_tr_3	-0.6491149638
15	maxmatch17_tr_3	-0.6437119704
1526	blastz2500_tr_7	-0.6407697493
1572	blastz3500_trNF_7	-0.640713902
1516	blastz2500_trNF_7	-0.6403981691
1571	blastz3500_trNF_6	-0.6235245464
1525	blastz2500_tr_6	-0.6233070208
1515	blastz2500_trNF_6	-0.6230072498
1544	blastz3000_trNF_7	-0.6199801222
1582	blastz3500_tr_7	-0.6187327959
1546	blastz3000_trNF_9	-0.6150636614
1554	blastz3000_tr_7	-0.6149542731
1579	blastz3500_tr_4	-0.6140319253
1584	blastz3500_tr_9	-0.6132039303
1556	blastz3000_tr_9	-0.6092198906
1545	blastz3000_trNF_8	-0.6057374365
1485	blastz2000_trNF_4	-0.6039528186
1583	blastz3500_tr_8	-0.6038718021
1543	blastz3000_trNF_6	-0.6006703134
1555	blastz3000_tr_8	-0.599955693
1581	blastz3500_tr_6	-0.5994312468
1689	wublastn_tr_2	-0.599132103
1495	blastz2000_tr_4	-0.5989999038
1500	blastz2000_tr_9	-0.5961060452
1490	blastz2000_trNF_9	-0.5958708754
1553	blastz3000_tr_6	-0.5956985138
110	mum16_tr_8	-0.5955093888
210	mumreference16_tr_8	-0.5933052073
1574	blastz3500_trNF_9	-0.5910379901
111	mum16_tr_9	-0.5899705892
211	mumreference16_tr_9	-0.587762442
10	maxmatch16_tr_8	-0.5870564294
1499	blastz2000_tr_8	-0.5852333707
1489	blastz2000_trNF_8	-0.5850103344
344	mum16_cov_2	-0.5844446782
11	maxmatch16_tr_9	-0.5814851181
1573	blastz3500_trNF_8	-0.5802388814
384	mumreference16_cov_2	-0.5776737405
104	mum16_tr_2	-0.5772341414
1532	blastz3000_covNF_3	-0.5765841307
1542	blastz3000_trNF_5	-0.5761429672
204	mumreference16_tr_2	-0.5751149544
345	mum16_cov_3	-0.5747188832
1552	blastz3000_tr_5	-0.5732303238
429	maxmatch26_tr_7	-0.5715662783
433	maxmatch27_tr_1	-0.5712498123
1576	blastz3500_tr_1	-0.5698860805
105	mum16_tr_3	-0.5694339317
1531	blastz3000_covNF_2	-0.5691442858
449	maxmatch28_tr_7	-0.5685110112
304	maxmatch16_cov_2	-0.5682926533
4	maxmatch16_tr_2	-0.5681932337
385	mumreference16_cov_3	-0.5678529648
1518	blastz2500_trNF_9	-0.5676860291
1528	blastz2500_tr_9	-0.5675698034
489	maxmatch32_tr_7	-0.5674499124
1512	blastz2500_trNF_3	-0.5672596618
1488	blastz2000_trNF_7	-0.5672356114
205	mumreference16_tr_3	-0.5672189393
1498	blastz2000_tr_7	-0.5669009927
453	maxmatch29_tr_1	-0.5666104367
493	maxmatch33_tr_1	-0.5664004696
549	maxmatch38_tr_7	-0.5663561395
428	maxmatch26_tr_6	-0.5658806361
1536	blastz3000_cov_3	-0.5658761456
1522	blastz2500_tr_3	-0.5657557197
1564	blastz3500_cov_3	-0.5656481362
432	maxmatch27_tr_0	-0.565545242
553	maxmatch39_tr_1	-0.5650548866
1560	blastz3500_covNF_3	-0.5647179855
469	maxmatch30_tr_7	-0.5632860045
448	maxmatch28_tr_6	-0.562995443
473	maxmatch31_tr_1	-0.5628274864
509	maxmatch34_tr_7	-0.5627570916
488	maxmatch32_tr_6	-0.5618654373
569	maxmatch40_tr_7	-0.5617019169
452	maxmatch29_tr_0	-0.561201455
573	mum26_tr_1	-0.5611472037
492	maxmatch33_tr_0	-0.560836686
548	maxmatch38_tr_6	-0.5607476456
513	maxmatch35_tr_1	-0.5606937505
1482	blastz2000_trNF_1	-0.5606570171
1492	blastz2000_tr_1	-0.5601834208
5	maxmatch16_tr_3	-0.5601658521
552	maxmatch39_tr_0	-0.559482984
1511	blastz2500_trNF_2	-0.5586895968
1476	blastz2000_covNF_3	-0.5584306707
305	maxmatch16_cov_3	-0.5582675117
589	mum27_tr_7	-0.5582662445
1535	blastz3000_cov_2	-0.55825256
468	maxmatch30_tr_6	-0.558021705
593	mum28_tr_1	-0.5578506793
1563	blastz3500_cov_2	-0.5578409061
472	maxmatch31_tr_0	-0.5575729666
508	maxmatch34_tr_6	-0.55741696
1521	blastz2500_tr_2	-0.5571676406
529	maxmatch36_tr_7	-0.5570252438
1559	blastz3500_covNF_2	-0.556919784
1568	blastz3500_trNF_3	-0.5564796027
1687	wublastn_tr_0	-0.5564352317
533	maxmatch37_tr_1	-0.5564050641
568	maxmatch40_tr_6	-0.5563458236
572	mum26_tr_0	-0.5559215387
1575	blastz3500_tr_0	-0.5556429617
512	maxmatch35_tr_0	-0.5554789466
1510	blastz2500_trNF_1	-0.5538178695
588	mum27_tr_6	-0.5531682065
1520	blastz2500_tr_1	-0.5529595207
592	mum28_tr_0	-0.5527596449
1517	blastz2500_trNF_8	-0.5527326869
1527	blastz2500_tr_8	-0.5526472308
528	maxmatch36_tr_6	-0.5519908431
1475	blastz2000_covNF_2	-0.551577886
532	maxmatch37_tr_0	-0.5513895885
1690	wublastn_tr_3	-0.5508821763
1566	blastz3500_trNF_1	-0.5492007626
1567	blastz3500_trNF_2	-0.5476241203
1481	blastz2000_trNF_0	-0.54659105
1491	blastz2000_tr_0	-0.5461037187
905	maxmatch34_cov_1	-0.5440369458
921	maxmatch38_cov_1	-0.5431164469
1480	blastz2000_cov_3	-0.5428797377
881	maxmatch28_cov_1	-0.5425972474
1001	mumreference28_cov_1	-0.5424469343
925	maxmatch39_cov_1	-0.5423977812
941	mum28_cov_1	-0.5423898148
945	mum29_cov_1	-0.5423622986
1005	mumreference29_cov_1	-0.5419729199
885	maxmatch29_cov_1	-0.5418845427
961	mum33_cov_1	-0.5416264565
965	mum34_cov_1	-0.5414897481
1504	blastz2500_covNF_3	-0.5411899296
1021	mumreference33_cov_1	-0.5411481956
901	maxmatch33_cov_1	-0.5408694355
1025	mumreference34_cov_1	-0.5408370934
981	mum38_cov_1	-0.540143752
1550	blastz3000_tr_3	-0.5395868169
1540	blastz3000_trNF_3	-0.5393829521
985	mum39_cov_1	-0.5393706129
1041	mumreference38_cov_1	-0.5392572773
904	maxmatch34_cov_0	-0.5389930376
1045	mumreference39_cov_1	-0.5383316189
920	maxmatch38_cov_0	-0.5381609962
880	maxmatch28_cov_0	-0.5378947017
1509	blastz2500_trNF_0	-0.5376989024
1000	mumreference28_cov_0	-0.5376829409
944	mum29_cov_0	-0.537534276
940	mum28_cov_0	-0.537497846
924	maxmatch39_cov_0	-0.5374596119
1004	mumreference29_cov_0	-0.5372686431
884	maxmatch29_cov_0	-0.5372257863
1519	blastz2500_tr_0	-0.5368333105
960	mum33_cov_0	-0.5367952229
964	mum34_cov_0	-0.536675592
1020	mumreference33_cov_0	-0.5364479456
900	maxmatch33_cov_0	-0.536214628
1024	mumreference34_cov_0	-0.5361451437
1487	blastz2000_trNF_6	-0.53602555
1497	blastz2000_tr_6	-0.5357642852
980	mum38_cov_0	-0.5354193147
984	mum39_cov_0	-0.5346674016
1040	mumreference38_cov_0	-0.5346358293
1578	blastz3500_tr_3	-0.5341375336
1479	blastz2000_cov_2	-0.5340703655
1044	mumreference39_cov_0	-0.5337369203
1565	blastz3500_trNF_0	-0.5328557431
1503	blastz2500_covNF_2	-0.5319776753
1494	blastz2000_tr_3	-0.529814535
1484	blastz2000_trNF_3	-0.529419885
1549	blastz3000_tr_2	-0.5289075498
1539	blastz3000_trNF_2	-0.5287140769
1541	blastz3000_trNF_4	-0.5239740939
1577	blastz3500_tr_2	-0.5236947044
1551	blastz3000_tr_4	-0.521331983
1493	blastz2000_tr_2	-0.5198067445
1483	blastz2000_trNF_2	-0.5194342235
1688	wublastn_tr_1	-0.5172629381
1508	blastz2500_cov_3	-0.5161245902
1679	wublastn_trNF_2	-0.5104693903
1538	blastz3000_trNF_1	-0.5035527292
1548	blastz3000_tr_1	-0.5032895329
1507	blastz2500_cov_2	-0.5024822449
1047	mumreference39_cov_3	-0.4923721488
1027	mumreference34_cov_3	-0.4913782812
907	maxmatch34_cov_3	-0.491215787
987	mum39_cov_3	-0.4909521655
927	maxmatch39_cov_3	-0.4904054085
887	maxmatch29_cov_3	-0.4897845951
967	mum34_cov_3	-0.4894796915
1007	mumreference29_cov_3	-0.4883521853
1046	mumreference39_cov_2	-0.4860136382
947	mum29_cov_3	-0.4859572705
986	mum39_cov_2	-0.4847236426
1026	mumreference34_cov_2	-0.4843808468
906	maxmatch34_cov_2	-0.4838439318
926	maxmatch39_cov_2	-0.4836080184
966	mum34_cov_2	-0.4825916599
886	maxmatch29_cov_2	-0.4815402
1006	mumreference29_cov_2	-0.4804278748
946	mum29_cov_2	-0.4781281191
1537	blastz3000_trNF_0	-0.4763123653
1547	blastz3000_tr_0	-0.4761070852
1654	ncbiblastn_trNF_5	-0.448502439
537	maxmatch37_tr_5	-0.4450072029
536	maxmatch37_tr_4	-0.4449399503
597	mum28_tr_5	-0.4441340835
596	mum28_tr_4	-0.4440730642
476	maxmatch31_tr_4	-0.4433367898
477	maxmatch31_tr_5	-0.4433235361
516	maxmatch35_tr_4	-0.4428432089
517	maxmatch35_tr_5	-0.4428360425
576	mum26_tr_4	-0.4420317529
577	mum26_tr_5	-0.4420167539
1664	ncbiblastn_tr_5	-0.4420133117
456	maxmatch29_tr_4	-0.4415017464
457	maxmatch29_tr_5	-0.4414218143
496	maxmatch33_tr_4	-0.4382633243
497	maxmatch33_tr_5	-0.4381034131
556	maxmatch39_tr_4	-0.437416562
557	maxmatch39_tr_5	-0.4372417128
436	maxmatch27_tr_4	-0.4369117713
437	maxmatch27_tr_5	-0.4366740765
1501	blastz2500_covNF_0	-0.4332881013
1505	blastz2500_cov_0	-0.429479584
1680	wublastn_trNF_3	-0.4292599419
1502	blastz2500_covNF_1	-0.4261228958
1506	blastz2500_cov_1	-0.4205036056
1653	ncbiblastn_trNF_4	-0.4183742171
1529	blastz3000_covNF_0	-0.4122823838
1663	ncbiblastn_tr_4	-0.411881714
1561	blastz3500_cov_0	-0.4065947205
1557	blastz3500_covNF_0	-0.4058959413
1530	blastz3000_covNF_1	-0.4046048975
1533	blastz3000_cov_0	-0.4045123201
507	maxmatch34_tr_5	-0.4042791511
487	maxmatch32_tr_5	-0.4042388584
567	maxmatch40_tr_5	-0.4041940948
547	maxmatch38_tr_5	-0.4041444712
506	maxmatch34_tr_4	-0.4040825618
527	maxmatch36_tr_5	-0.4040637745
486	maxmatch32_tr_4	-0.4040527319
566	maxmatch40_tr_4	-0.4040017996
587	mum27_tr_5	-0.4039846129
546	maxmatch38_tr_4	-0.4039630916
447	maxmatch28_tr_5	-0.4039562904
427	maxmatch26_tr_5	-0.4038837535
526	maxmatch36_tr_4	-0.4038678438
586	mum27_tr_4	-0.4037927184
446	maxmatch28_tr_4	-0.4037754458
467	maxmatch30_tr_5	-0.4037586973
426	maxmatch26_tr_4	-0.4037149271
466	maxmatch30_tr_4	-0.4035778026
1562	blastz3500_cov_1	-0.3991108278
1558	blastz3500_covNF_1	-0.3984016818
1677	wublastn_trNF_0	-0.3981132688
1534	blastz3000_cov_1	-0.3968210775
1473	blastz2000_covNF_0	-0.3920539966
1474	blastz2000_covNF_1	-0.3837963371
1675	wublastn_cov_2	-0.3832901495
1674	wublastn_cov_1	-0.3748170217
1676	wublastn_cov_3	-0.3747343441
1673	wublastn_cov_0	-0.3727776451
1678	wublastn_trNF_1	-0.3568247564
1478	blastz2000_cov_1	-0.3445021351
1477	blastz2000_cov_0	-0.341892284
877	maxmatch27_cov_1	-0.2965812104
997	mumreference27_cov_1	-0.2828130452
897	maxmatch32_cov_1	-0.2815304132
937	mum27_cov_1	-0.2736611597
1017	mumreference32_cov_1	-0.2682905887
876	maxmatch27_cov_0	-0.2676352987
917	maxmatch37_cov_1	-0.2596425142
957	mum32_cov_1	-0.2594829488
996	mumreference27_cov_0	-0.254242493
896	maxmatch32_cov_0	-0.2533092347
1037	mumreference37_cov_1	-0.2471625681
936	mum27_cov_0	-0.2453233813
1016	mumreference32_cov_0	-0.2404421955
977	mum37_cov_1	-0.2387625814
916	maxmatch37_cov_0	-0.2323486123
956	mum32_cov_0	-0.2318669349
1036	mumreference37_cov_0	-0.2202415772
976	mum37_cov_0	-0.2120789479
1671	wublastn_covNF_2	-0.2008570212
1672	wublastn_covNF_3	-0.1980276335
1669	wublastn_covNF_0	-0.1909257743
1670	wublastn_covNF_1	-0.1884310346
1	DDH	1

## Sheet: RS3_K
result set 3 (RS3), Kendall
id	method	estimate		ANI (Goris et al. 2007) can be found in row 2125 with a correlation index of -0.71727 (please note: the minus sign has been added manually due to a better comparison)
2249	BP_WL38_F.8_cov_D6	-0.7828617042
2251	BP_WL38_F.8_cov_D8	-0.7828617042
2279	BP_WL38_F.2_cov_D6	-0.7828617042
2281	BP_WL38_F.2_cov_D8	-0.7828617042
2309	BP_WL38_F.1_cov_D6	-0.7828617042
2311	BP_WL38_F.1_cov_D8	-0.7828617042
2339	BP_WL38_NF_cov_D6	-0.7828617042
2341	BP_WL38_NF_cov_D8	-0.7828617042
2369	BP_WL40_F.8_cov_D6	-0.781803783
2371	BP_WL40_F.8_cov_D8	-0.781803783
2399	BP_WL40_F.2_cov_D6	-0.781803783
2401	BP_WL40_F.2_cov_D8	-0.781803783
2429	BP_WL40_F.1_cov_D6	-0.781803783
2431	BP_WL40_F.1_cov_D8	-0.781803783
2459	BP_WL40_NF_cov_D6	-0.781803783
2461	BP_WL40_NF_cov_D8	-0.781803783
2729	BP_WL45_F.8_cov_D6	-0.781803783
2731	BP_WL45_F.8_cov_D8	-0.781803783
2759	BP_WL45_F.2_cov_D6	-0.781803783
2761	BP_WL45_F.2_cov_D8	-0.781803783
2789	BP_WL45_F.1_cov_D6	-0.781803783
2791	BP_WL45_F.1_cov_D8	-0.781803783
2819	BP_WL45_NF_cov_D6	-0.781803783
2821	BP_WL45_NF_cov_D8	-0.781803783
2129	BP_WL36_F.8_cov_D6	-0.7807458617
2131	BP_WL36_F.8_cov_D8	-0.7807458617
2159	BP_WL36_F.2_cov_D6	-0.7807458617
2161	BP_WL36_F.2_cov_D8	-0.7807458617
2189	BP_WL36_F.1_cov_D6	-0.7807458617
2191	BP_WL36_F.1_cov_D8	-0.7807458617
2219	BP_WL36_NF_cov_D6	-0.7807458617
2221	BP_WL36_NF_cov_D8	-0.7807458617
2489	BP_WL42_F.8_cov_D6	-0.7807458617
2491	BP_WL42_F.8_cov_D8	-0.7807458617
2519	BP_WL42_F.2_cov_D6	-0.7807458617
2521	BP_WL42_F.2_cov_D8	-0.7807458617
2549	BP_WL42_F.1_cov_D6	-0.7807458617
2551	BP_WL42_F.1_cov_D8	-0.7807458617
2579	BP_WL42_NF_cov_D6	-0.7807458617
2581	BP_WL42_NF_cov_D8	-0.7807458617
2609	BP_WL44_F.8_cov_D6	-0.7807458617
2611	BP_WL44_F.8_cov_D8	-0.7807458617
2639	BP_WL44_F.2_cov_D6	-0.7807458617
2641	BP_WL44_F.2_cov_D8	-0.7807458617
2669	BP_WL44_F.1_cov_D6	-0.7807458617
2671	BP_WL44_F.1_cov_D8	-0.7807458617
2699	BP_WL44_NF_cov_D6	-0.7807458617
2701	BP_WL44_NF_cov_D8	-0.7807458617
2849	BP_WL46_F.8_cov_D6	-0.7796879405
2851	BP_WL46_F.8_cov_D8	-0.7796879405
2879	BP_WL46_F.2_cov_D6	-0.7796879405
2881	BP_WL46_F.2_cov_D8	-0.7796879405
2909	BP_WL46_F.1_cov_D6	-0.7796879405
2911	BP_WL46_F.1_cov_D8	-0.7796879405
2939	BP_WL46_NF_cov_D6	-0.7796879405
2941	BP_WL46_NF_cov_D8	-0.7796879405
1769	BP_WL30_F.8_cov_D6	-0.7786300193
1771	BP_WL30_F.8_cov_D8	-0.7786300193
1799	BP_WL30_F.2_cov_D6	-0.7786300193
1801	BP_WL30_F.2_cov_D8	-0.7786300193
1829	BP_WL30_F.1_cov_D6	-0.7786300193
1831	BP_WL30_F.1_cov_D8	-0.7786300193
1859	BP_WL30_NF_cov_D6	-0.7786300193
1861	BP_WL30_NF_cov_D8	-0.7786300193
2009	BP_WL34_F.8_cov_D6	-0.7775720981
2011	BP_WL34_F.8_cov_D8	-0.7775720981
2039	BP_WL34_F.2_cov_D6	-0.7775720981
2041	BP_WL34_F.2_cov_D8	-0.7775720981
2069	BP_WL34_F.1_cov_D6	-0.7775720981
2071	BP_WL34_F.1_cov_D8	-0.7775720981
2099	BP_WL34_NF_cov_D6	-0.7775720981
2101	BP_WL34_NF_cov_D8	-0.7775720981
2969	BP_WL48_F.8_cov_D6	-0.7765141769
2971	BP_WL48_F.8_cov_D8	-0.7765141769
2999	BP_WL48_F.2_cov_D6	-0.7765141769
3001	BP_WL48_F.2_cov_D8	-0.7765141769
3029	BP_WL48_F.1_cov_D6	-0.7765141769
3031	BP_WL48_F.1_cov_D8	-0.7765141769
3059	BP_WL48_NF_cov_D6	-0.7765141769
3061	BP_WL48_NF_cov_D8	-0.7765141769
1889	BP_WL32_F.8_cov_D6	-0.7754562556
1891	BP_WL32_F.8_cov_D8	-0.7754562556
1919	BP_WL32_F.2_cov_D6	-0.7754562556
1921	BP_WL32_F.2_cov_D8	-0.7754562556
1949	BP_WL32_F.1_cov_D6	-0.7754562556
1951	BP_WL32_F.1_cov_D8	-0.7754562556
1979	BP_WL32_NF_cov_D6	-0.7754562556
1981	BP_WL32_NF_cov_D8	-0.7754562556
4319	NB__F.2_cov_D6	-0.7754562556
4321	NB__F.2_cov_D8	-0.7754562556
1649	BP_WL28_F.8_cov_D6	-0.7743983344
1651	BP_WL28_F.8_cov_D8	-0.7743983344
1679	BP_WL28_F.2_cov_D6	-0.7743983344
1681	BP_WL28_F.2_cov_D8	-0.7743983344
1709	BP_WL28_F.1_cov_D6	-0.7743983344
1711	BP_WL28_F.1_cov_D8	-0.7743983344
1739	BP_WL28_NF_cov_D6	-0.7743983344
1741	BP_WL28_NF_cov_D8	-0.7743983344
3089	BP_WL50_F.8_cov_D6	-0.7743983344
3091	BP_WL50_F.8_cov_D8	-0.7743983344
3119	BP_WL50_F.2_cov_D6	-0.7743983344
3121	BP_WL50_F.2_cov_D8	-0.7743983344
3149	BP_WL50_F.1_cov_D6	-0.7743983344
3151	BP_WL50_F.1_cov_D8	-0.7743983344
3179	BP_WL50_NF_cov_D6	-0.7743983344
3181	BP_WL50_NF_cov_D8	-0.7743983344
4349	NB__NF_cov_D6	-0.7733404132
4351	NB__NF_cov_D8	-0.7733404132
1529	BP_WL26_F.8_cov_D6	-0.772282492
1531	BP_WL26_F.8_cov_D8	-0.772282492
1559	BP_WL26_F.2_cov_D6	-0.772282492
1561	BP_WL26_F.2_cov_D8	-0.772282492
1589	BP_WL26_F.1_cov_D6	-0.772282492
1591	BP_WL26_F.1_cov_D8	-0.772282492
1619	BP_WL26_NF_cov_D6	-0.772282492
1621	BP_WL26_NF_cov_D8	-0.772282492
2723	BP_WL45_F.8_cov_D0	-0.7701666495
2725	BP_WL45_F.8_cov_D2	-0.7701666495
2753	BP_WL45_F.2_cov_D0	-0.7701666495
2755	BP_WL45_F.2_cov_D2	-0.7701666495
2783	BP_WL45_F.1_cov_D0	-0.7701666495
2785	BP_WL45_F.1_cov_D2	-0.7701666495
2813	BP_WL45_NF_cov_D0	-0.7701666495
2815	BP_WL45_NF_cov_D2	-0.7701666495
2843	BP_WL46_F.8_cov_D0	-0.7701666495
2845	BP_WL46_F.8_cov_D2	-0.7701666495
2873	BP_WL46_F.2_cov_D0	-0.7701666495
2875	BP_WL46_F.2_cov_D2	-0.7701666495
2903	BP_WL46_F.1_cov_D0	-0.7701666495
2905	BP_WL46_F.1_cov_D2	-0.7701666495
2933	BP_WL46_NF_cov_D0	-0.7701666495
2935	BP_WL46_NF_cov_D2	-0.7701666495
1409	BP_WL24_F.8_cov_D6	-0.7691087283
1411	BP_WL24_F.8_cov_D8	-0.7691087283
1439	BP_WL24_F.2_cov_D6	-0.7691087283
1441	BP_WL24_F.2_cov_D8	-0.7691087283
1469	BP_WL24_F.1_cov_D6	-0.7691087283
1471	BP_WL24_F.1_cov_D8	-0.7691087283
1499	BP_WL24_NF_cov_D6	-0.7691087283
1501	BP_WL24_NF_cov_D8	-0.7691087283
2963	BP_WL48_F.8_cov_D0	-0.7691087283
2965	BP_WL48_F.8_cov_D2	-0.7691087283
2993	BP_WL48_F.2_cov_D0	-0.7691087283
2995	BP_WL48_F.2_cov_D2	-0.7691087283
3023	BP_WL48_F.1_cov_D0	-0.7691087283
3025	BP_WL48_F.1_cov_D2	-0.7691087283
3053	BP_WL48_NF_cov_D0	-0.7691087283
3055	BP_WL48_NF_cov_D2	-0.7691087283
3689	BT_ms0.id0.TS8_F.2_cov_D6	-0.7691087283
3691	BT_ms0.id0.TS8_F.2_cov_D8	-0.7691087283
3719	BT_ms0.id0.TS8_NF_cov_D6	-0.7691087283
3721	BT_ms0.id0.TS8_NF_cov_D8	-0.7691087283
3749	BT_ms30.id50_F.2_cov_D6	-0.7691087283
3751	BT_ms30.id50_F.2_cov_D8	-0.7691087283
3779	BT_ms30.id50_NF_cov_D6	-0.7691087283
3781	BT_ms30.id50_NF_cov_D8	-0.7691087283
2603	BP_WL44_F.8_cov_D0	-0.7680508071
2605	BP_WL44_F.8_cov_D2	-0.7680508071
2633	BP_WL44_F.2_cov_D0	-0.7680508071
2635	BP_WL44_F.2_cov_D2	-0.7680508071
2663	BP_WL44_F.1_cov_D0	-0.7680508071
2665	BP_WL44_F.1_cov_D2	-0.7680508071
2693	BP_WL44_NF_cov_D0	-0.7680508071
2695	BP_WL44_NF_cov_D2	-0.7680508071
2483	BP_WL42_F.8_cov_D0	-0.7669928859
2485	BP_WL42_F.8_cov_D2	-0.7669928859
2513	BP_WL42_F.2_cov_D0	-0.7669928859
2515	BP_WL42_F.2_cov_D2	-0.7669928859
2543	BP_WL42_F.1_cov_D0	-0.7669928859
2545	BP_WL42_F.1_cov_D2	-0.7669928859
2573	BP_WL42_NF_cov_D0	-0.7669928859
2575	BP_WL42_NF_cov_D2	-0.7669928859
3760	BT_ms30.id50_NF_gr_D7	-0.7648770434
3762	BT_ms30.id50_NF_gr_D9	-0.7648770434
3083	BP_WL50_F.8_cov_D0	-0.7638191222
3085	BP_WL50_F.8_cov_D2	-0.7638191222
3113	BP_WL50_F.2_cov_D0	-0.7638191222
3115	BP_WL50_F.2_cov_D2	-0.7638191222
3143	BP_WL50_F.1_cov_D0	-0.7638191222
3145	BP_WL50_F.1_cov_D2	-0.7638191222
3173	BP_WL50_NF_cov_D0	-0.7638191222
3175	BP_WL50_NF_cov_D2	-0.7638191222
1379	BP_WL22_NF_cov_D6	-0.762761201
1381	BP_WL22_NF_cov_D8	-0.762761201
2479	BP_WL42_F.8_tr_D6	-0.762761201
2481	BP_WL42_F.8_tr_D8	-0.762761201
2509	BP_WL42_F.2_tr_D6	-0.762761201
2511	BP_WL42_F.2_tr_D8	-0.762761201
2539	BP_WL42_F.1_tr_D6	-0.762761201
2541	BP_WL42_F.1_tr_D8	-0.762761201
2569	BP_WL42_NF_tr_D6	-0.762761201
2571	BP_WL42_NF_tr_D8	-0.762761201
2719	BP_WL45_F.8_tr_D6	-0.762761201
2721	BP_WL45_F.8_tr_D8	-0.762761201
2749	BP_WL45_F.2_tr_D6	-0.762761201
2751	BP_WL45_F.2_tr_D8	-0.762761201
2779	BP_WL45_F.1_tr_D6	-0.762761201
2781	BP_WL45_F.1_tr_D8	-0.762761201
2809	BP_WL45_NF_tr_D6	-0.762761201
2811	BP_WL45_NF_tr_D8	-0.762761201
3299	BP_WL7_NF_cov_D6	-0.762761201
3301	BP_WL7_NF_cov_D8	-0.762761201
3732	BT_ms30.id50_F.2_gr_D9	-0.762761201
3839	BT_ms30.id90.TS12_NF_cov_D6	-0.762761201
3841	BT_ms30.id90.TS12_NF_cov_D8	-0.762761201
659	BP_WL15_NF_cov_D6	-0.7617032797
661	BP_WL15_NF_cov_D8	-0.7617032797
869	BP_WL17_F.1_cov_D6	-0.7617032797
871	BP_WL17_F.1_cov_D8	-0.7617032797
899	BP_WL17_NF_cov_D6	-0.7617032797
901	BP_WL17_NF_cov_D8	-0.7617032797
929	BP_WL18_F.8_cov_D6	-0.7617032797
931	BP_WL18_F.8_cov_D8	-0.7617032797
959	BP_WL18_F.2_cov_D6	-0.7617032797
961	BP_WL18_F.2_cov_D8	-0.7617032797
989	BP_WL18_F.1_cov_D6	-0.7617032797
991	BP_WL18_F.1_cov_D8	-0.7617032797
1019	BP_WL18_NF_cov_D6	-0.7617032797
1021	BP_WL18_NF_cov_D8	-0.7617032797
1289	BP_WL22_F.8_cov_D6	-0.7617032797
1291	BP_WL22_F.8_cov_D8	-0.7617032797
1319	BP_WL22_F.2_cov_D6	-0.7617032797
1321	BP_WL22_F.2_cov_D8	-0.7617032797
2119	BP_WL36_F.8_tr_D6	-0.7617032797
2121	BP_WL36_F.8_tr_D8	-0.7617032797
2149	BP_WL36_F.2_tr_D6	-0.7617032797
2151	BP_WL36_F.2_tr_D8	-0.7617032797
2179	BP_WL36_F.1_tr_D6	-0.7617032797
2181	BP_WL36_F.1_tr_D8	-0.7617032797
2209	BP_WL36_NF_tr_D6	-0.7617032797
2211	BP_WL36_NF_tr_D8	-0.7617032797
2239	BP_WL38_F.8_tr_D6	-0.7617032797
2241	BP_WL38_F.8_tr_D8	-0.7617032797
2269	BP_WL38_F.2_tr_D6	-0.7617032797
2271	BP_WL38_F.2_tr_D8	-0.7617032797
2299	BP_WL38_F.1_tr_D6	-0.7617032797
2301	BP_WL38_F.1_tr_D8	-0.7617032797
2329	BP_WL38_NF_tr_D6	-0.7617032797
2331	BP_WL38_NF_tr_D8	-0.7617032797
2599	BP_WL44_F.8_tr_D6	-0.7617032797
2601	BP_WL44_F.8_tr_D8	-0.7617032797
2629	BP_WL44_F.2_tr_D6	-0.7617032797
2631	BP_WL44_F.2_tr_D8	-0.7617032797
2659	BP_WL44_F.1_tr_D6	-0.7617032797
2661	BP_WL44_F.1_tr_D8	-0.7617032797
2689	BP_WL44_NF_tr_D6	-0.7617032797
2691	BP_WL44_NF_tr_D8	-0.7617032797
3269	BP_WL7_F.1_cov_D6	-0.7617032797
3271	BP_WL7_F.1_cov_D8	-0.7617032797
3730	BT_ms30.id50_F.2_gr_D7	-0.7617032797
3809	BT_ms30.id90.TS12_F.2_cov_D6	-0.7617032797
3811	BT_ms30.id90.TS12_F.2_cov_D8	-0.7617032797
4339	NB__NF_tr_D6	-0.7617032797
4341	NB__NF_tr_D8	-0.7617032797
599	BP_WL15_F.2_cov_D6	-0.7613756614
59	BP__NF_cov_D6	-0.7606453585
61	BP__NF_cov_D8	-0.7606453585
179	BP_WL11_NF_cov_D6	-0.7606453585
181	BP_WL11_NF_cov_D8	-0.7606453585
419	BP_WL13_NF_cov_D6	-0.7606453585
421	BP_WL13_NF_cov_D8	-0.7606453585
569	BP_WL15_F.8_cov_D6	-0.7606453585
571	BP_WL15_F.8_cov_D8	-0.7606453585
601	BP_WL15_F.2_cov_D8	-0.7606453585
629	BP_WL15_F.1_cov_D6	-0.7606453585
631	BP_WL15_F.1_cov_D8	-0.7606453585
839	BP_WL17_F.2_cov_D6	-0.7606453585
841	BP_WL17_F.2_cov_D8	-0.7606453585
1349	BP_WL22_F.1_cov_D6	-0.7606453585
1351	BP_WL22_F.1_cov_D8	-0.7606453585
2363	BP_WL40_F.8_cov_D0	-0.7606453585
2365	BP_WL40_F.8_cov_D2	-0.7606453585
2393	BP_WL40_F.2_cov_D0	-0.7606453585
2395	BP_WL40_F.2_cov_D2	-0.7606453585
2423	BP_WL40_F.1_cov_D0	-0.7606453585
2425	BP_WL40_F.1_cov_D2	-0.7606453585
2453	BP_WL40_NF_cov_D0	-0.7606453585
2455	BP_WL40_NF_cov_D2	-0.7606453585
3239	BP_WL7_F.2_cov_D6	-0.7606453585
3241	BP_WL7_F.2_cov_D8	-0.7606453585
3359	BP_WL9_F.2_cov_D6	-0.7606453585
3361	BP_WL9_F.2_cov_D8	-0.7606453585
3389	BP_WL9_F.1_cov_D6	-0.7606453585
3391	BP_WL9_F.1_cov_D8	-0.7606453585
3419	BP_WL9_NF_cov_D6	-0.7606453585
3421	BP_WL9_NF_cov_D8	-0.7606453585
4309	NB__F.2_tr_D6	-0.7606453585
4311	NB__F.2_tr_D8	-0.7606453585
29	BP__F.2_cov_D6	-0.7595874373
31	BP__F.2_cov_D8	-0.7595874373
119	BP_WL11_F.2_cov_D6	-0.7595874373
121	BP_WL11_F.2_cov_D8	-0.7595874373
149	BP_WL11_F.1_cov_D6	-0.7595874373
151	BP_WL11_F.1_cov_D8	-0.7595874373
389	BP_WL13_F.1_cov_D6	-0.7595874373
391	BP_WL13_F.1_cov_D8	-0.7595874373
689	BP_WL16_F.8_cov_D6	-0.7595874373
691	BP_WL16_F.8_cov_D8	-0.7595874373
719	BP_WL16_F.2_cov_D6	-0.7595874373
721	BP_WL16_F.2_cov_D8	-0.7595874373
749	BP_WL16_F.1_cov_D6	-0.7595874373
751	BP_WL16_F.1_cov_D8	-0.7595874373
809	BP_WL17_F.8_cov_D6	-0.7595874373
811	BP_WL17_F.8_cov_D8	-0.7595874373
1049	BP_WL19_F.8_cov_D6	-0.7595874373
1051	BP_WL19_F.8_cov_D8	-0.7595874373
1079	BP_WL19_F.2_cov_D6	-0.7595874373
1081	BP_WL19_F.2_cov_D8	-0.7595874373
1109	BP_WL19_F.1_cov_D6	-0.7595874373
1111	BP_WL19_F.1_cov_D8	-0.7595874373
1139	BP_WL19_NF_cov_D6	-0.7595874373
1141	BP_WL19_NF_cov_D8	-0.7595874373
1169	BP_WL20_F.8_cov_D6	-0.7595874373
1171	BP_WL20_F.8_cov_D8	-0.7595874373
2359	BP_WL40_F.8_tr_D6	-0.7595874373
2361	BP_WL40_F.8_tr_D8	-0.7595874373
2389	BP_WL40_F.2_tr_D6	-0.7595874373
2391	BP_WL40_F.2_tr_D8	-0.7595874373
2419	BP_WL40_F.1_tr_D6	-0.7595874373
2421	BP_WL40_F.1_tr_D8	-0.7595874373
2449	BP_WL40_NF_tr_D6	-0.7595874373
2451	BP_WL40_NF_tr_D8	-0.7595874373
2839	BP_WL46_F.8_tr_D6	-0.7595874373
2841	BP_WL46_F.8_tr_D8	-0.7595874373
2869	BP_WL46_F.2_tr_D6	-0.7595874373
2871	BP_WL46_F.2_tr_D8	-0.7595874373
2899	BP_WL46_F.1_tr_D6	-0.7595874373
2901	BP_WL46_F.1_tr_D8	-0.7595874373
2929	BP_WL46_NF_tr_D6	-0.7595874373
2931	BP_WL46_NF_tr_D8	-0.7595874373
3209	BP_WL7_F.8_cov_D6	-0.7595874373
3211	BP_WL7_F.8_cov_D8	-0.7595874373
3329	BP_WL9_F.8_cov_D6	-0.7595874373
3331	BP_WL9_F.8_cov_D8	-0.7595874373
3843	MU_maxmatch.20_NF_gr_D0	-0.7595874373
3845	MU_maxmatch.20_NF_gr_D2	-0.7595874373
3849	MU_maxmatch.20_NF_gr_D6	-0.7595874373
3851	MU_maxmatch.20_NF_gr_D8	-0.7595874373
3853	MU_maxmatch.20_NF_tr_D0	-0.7595874373
3855	MU_maxmatch.20_NF_tr_D2	-0.7595874373
3859	MU_maxmatch.20_NF_tr_D6	-0.7595874373
3861	MU_maxmatch.20_NF_tr_D8	-0.7595874373
89	BP_WL11_F.8_cov_D6	-0.7585295161
91	BP_WL11_F.8_cov_D8	-0.7585295161
209	BP_WL12_F.8_cov_D6	-0.7585295161
211	BP_WL12_F.8_cov_D8	-0.7585295161
239	BP_WL12_F.2_cov_D6	-0.7585295161
241	BP_WL12_F.2_cov_D8	-0.7585295161
269	BP_WL12_F.1_cov_D6	-0.7585295161
271	BP_WL12_F.1_cov_D8	-0.7585295161
329	BP_WL13_F.8_cov_D6	-0.7585295161
331	BP_WL13_F.8_cov_D8	-0.7585295161
449	BP_WL14_F.8_cov_D6	-0.7585295161
451	BP_WL14_F.8_cov_D8	-0.7585295161
539	BP_WL14_NF_cov_D6	-0.7585295161
541	BP_WL14_NF_cov_D8	-0.7585295161
779	BP_WL16_NF_cov_D6	-0.7585295161
781	BP_WL16_NF_cov_D8	-0.7585295161
1199	BP_WL20_F.2_cov_D6	-0.7585295161
1201	BP_WL20_F.2_cov_D8	-0.7585295161
2123	BP_WL36_F.8_cov_D0	-0.7585295161
2125	BP_WL36_F.8_cov_D2	-0.7585295161
2153	BP_WL36_F.2_cov_D0	-0.7585295161
2155	BP_WL36_F.2_cov_D2	-0.7585295161
2183	BP_WL36_F.1_cov_D0	-0.7585295161
2185	BP_WL36_F.1_cov_D2	-0.7585295161
2213	BP_WL36_NF_cov_D0	-0.7585295161
2215	BP_WL36_NF_cov_D2	-0.7585295161
3670	BT_ms0.id0.TS8_F.2_gr_D7	-0.7585295161
3672	BT_ms0.id0.TS8_F.2_gr_D9	-0.7585295161
4153	MU_mumreference.20_NF_tr_D0	-0.7585295161
4155	MU_mumreference.20_NF_tr_D2	-0.7585295161
4159	MU_mumreference.20_NF_tr_D6	-0.7585295161
4161	MU_mumreference.20_NF_tr_D8	-0.7585295161
359	BP_WL13_F.2_cov_D6	-0.7574715949
361	BP_WL13_F.2_cov_D8	-0.7574715949
479	BP_WL14_F.2_cov_D6	-0.7574715949
481	BP_WL14_F.2_cov_D8	-0.7574715949
509	BP_WL14_F.1_cov_D6	-0.7574715949
511	BP_WL14_F.1_cov_D8	-0.7574715949
1229	BP_WL20_F.1_cov_D6	-0.7574715949
1231	BP_WL20_F.1_cov_D8	-0.7574715949
1259	BP_WL20_NF_cov_D6	-0.7574715949
1261	BP_WL20_NF_cov_D8	-0.7574715949
1759	BP_WL30_F.8_tr_D6	-0.7574715949
1761	BP_WL30_F.8_tr_D8	-0.7574715949
1789	BP_WL30_F.2_tr_D6	-0.7574715949
1791	BP_WL30_F.2_tr_D8	-0.7574715949
1819	BP_WL30_F.1_tr_D6	-0.7574715949
1821	BP_WL30_F.1_tr_D8	-0.7574715949
1849	BP_WL30_NF_tr_D6	-0.7574715949
1851	BP_WL30_NF_tr_D8	-0.7574715949
1999	BP_WL34_F.8_tr_D6	-0.7574715949
2000	BP_WL34_F.8_tr_D7	-0.7574715949
2001	BP_WL34_F.8_tr_D8	-0.7574715949
2002	BP_WL34_F.8_tr_D9	-0.7574715949
2029	BP_WL34_F.2_tr_D6	-0.7574715949
2030	BP_WL34_F.2_tr_D7	-0.7574715949
2031	BP_WL34_F.2_tr_D8	-0.7574715949
2032	BP_WL34_F.2_tr_D9	-0.7574715949
2059	BP_WL34_F.1_tr_D6	-0.7574715949
2060	BP_WL34_F.1_tr_D7	-0.7574715949
2061	BP_WL34_F.1_tr_D8	-0.7574715949
2062	BP_WL34_F.1_tr_D9	-0.7574715949
2089	BP_WL34_NF_tr_D6	-0.7574715949
2090	BP_WL34_NF_tr_D7	-0.7574715949
2091	BP_WL34_NF_tr_D8	-0.7574715949
2092	BP_WL34_NF_tr_D9	-0.7574715949
2243	BP_WL38_F.8_cov_D0	-0.7574715949
2245	BP_WL38_F.8_cov_D2	-0.7574715949
2273	BP_WL38_F.2_cov_D0	-0.7574715949
2275	BP_WL38_F.2_cov_D2	-0.7574715949
2303	BP_WL38_F.1_cov_D0	-0.7574715949
2305	BP_WL38_F.1_cov_D2	-0.7574715949
2333	BP_WL38_NF_cov_D0	-0.7574715949
2335	BP_WL38_NF_cov_D2	-0.7574715949
2360	BP_WL40_F.8_tr_D7	-0.7574715949
2362	BP_WL40_F.8_tr_D9	-0.7574715949
2390	BP_WL40_F.2_tr_D7	-0.7574715949
2392	BP_WL40_F.2_tr_D9	-0.7574715949
2420	BP_WL40_F.1_tr_D7	-0.7574715949
2422	BP_WL40_F.1_tr_D9	-0.7574715949
2450	BP_WL40_NF_tr_D7	-0.7574715949
2452	BP_WL40_NF_tr_D9	-0.7574715949
2480	BP_WL42_F.8_tr_D7	-0.7574715949
2482	BP_WL42_F.8_tr_D9	-0.7574715949
2510	BP_WL42_F.2_tr_D7	-0.7574715949
2512	BP_WL42_F.2_tr_D9	-0.7574715949
2540	BP_WL42_F.1_tr_D7	-0.7574715949
2542	BP_WL42_F.1_tr_D9	-0.7574715949
2570	BP_WL42_NF_tr_D7	-0.7574715949
2572	BP_WL42_NF_tr_D9	-0.7574715949
2600	BP_WL44_F.8_tr_D7	-0.7574715949
2602	BP_WL44_F.8_tr_D9	-0.7574715949
2630	BP_WL44_F.2_tr_D7	-0.7574715949
2632	BP_WL44_F.2_tr_D9	-0.7574715949
2660	BP_WL44_F.1_tr_D7	-0.7574715949
2662	BP_WL44_F.1_tr_D9	-0.7574715949
2690	BP_WL44_NF_tr_D7	-0.7574715949
2692	BP_WL44_NF_tr_D9	-0.7574715949
2959	BP_WL48_F.8_tr_D6	-0.7574715949
2961	BP_WL48_F.8_tr_D8	-0.7574715949
2989	BP_WL48_F.2_tr_D6	-0.7574715949
2991	BP_WL48_F.2_tr_D8	-0.7574715949
3019	BP_WL48_F.1_tr_D6	-0.7574715949
3021	BP_WL48_F.1_tr_D8	-0.7574715949
3049	BP_WL48_NF_tr_D6	-0.7574715949
3051	BP_WL48_NF_tr_D8	-0.7574715949
3700	BT_ms0.id0.TS8_NF_gr_D7	-0.7574715949
3702	BT_ms0.id0.TS8_NF_gr_D9	-0.7574715949
3740	BT_ms30.id50_F.2_tr_D7	-0.7574715949
3742	BT_ms30.id50_F.2_tr_D9	-0.7574715949
4343	NB__NF_cov_D0	-0.7574715949
4345	NB__NF_cov_D2	-0.7574715949
299	BP_WL12_NF_cov_D6	-0.7564136736
301	BP_WL12_NF_cov_D8	-0.7564136736
1879	BP_WL32_F.8_tr_D6	-0.7564136736
1881	BP_WL32_F.8_tr_D8	-0.7564136736
1909	BP_WL32_F.2_tr_D6	-0.7564136736
1911	BP_WL32_F.2_tr_D8	-0.7564136736
1939	BP_WL32_F.1_tr_D6	-0.7564136736
1941	BP_WL32_F.1_tr_D8	-0.7564136736
1969	BP_WL32_NF_tr_D6	-0.7564136736
1971	BP_WL32_NF_tr_D8	-0.7564136736
2240	BP_WL38_F.8_tr_D7	-0.7564136736
2242	BP_WL38_F.8_tr_D9	-0.7564136736
2270	BP_WL38_F.2_tr_D7	-0.7564136736
2272	BP_WL38_F.2_tr_D9	-0.7564136736
2300	BP_WL38_F.1_tr_D7	-0.7564136736
2302	BP_WL38_F.1_tr_D9	-0.7564136736
2330	BP_WL38_NF_tr_D7	-0.7564136736
2332	BP_WL38_NF_tr_D9	-0.7564136736
2840	BP_WL46_F.8_tr_D7	-0.7564136736
2842	BP_WL46_F.8_tr_D9	-0.7564136736
2870	BP_WL46_F.2_tr_D7	-0.7564136736
2872	BP_WL46_F.2_tr_D9	-0.7564136736
2900	BP_WL46_F.1_tr_D7	-0.7564136736
2902	BP_WL46_F.1_tr_D9	-0.7564136736
2930	BP_WL46_NF_tr_D7	-0.7564136736
2932	BP_WL46_NF_tr_D9	-0.7564136736
3680	BT_ms0.id0.TS8_F.2_tr_D7	-0.7564136736
3682	BT_ms0.id0.TS8_F.2_tr_D9	-0.7564136736
3770	BT_ms30.id50_NF_tr_D7	-0.7564136736
3772	BT_ms30.id50_NF_tr_D9	-0.7564136736
4313	NB__F.2_cov_D0	-0.7564136736
4315	NB__F.2_cov_D2	-0.7564136736
1880	BP_WL32_F.8_tr_D7	-0.7553557524
1882	BP_WL32_F.8_tr_D9	-0.7553557524
1883	BP_WL32_F.8_cov_D0	-0.7553557524
1885	BP_WL32_F.8_cov_D2	-0.7553557524
1910	BP_WL32_F.2_tr_D7	-0.7553557524
1912	BP_WL32_F.2_tr_D9	-0.7553557524
1913	BP_WL32_F.2_cov_D0	-0.7553557524
1915	BP_WL32_F.2_cov_D2	-0.7553557524
1940	BP_WL32_F.1_tr_D7	-0.7553557524
1942	BP_WL32_F.1_tr_D9	-0.7553557524
1943	BP_WL32_F.1_cov_D0	-0.7553557524
1945	BP_WL32_F.1_cov_D2	-0.7553557524
1970	BP_WL32_NF_tr_D7	-0.7553557524
1972	BP_WL32_NF_tr_D9	-0.7553557524
1973	BP_WL32_NF_cov_D0	-0.7553557524
1975	BP_WL32_NF_cov_D2	-0.7553557524
2120	BP_WL36_F.8_tr_D7	-0.7553557524
2122	BP_WL36_F.8_tr_D9	-0.7553557524
2150	BP_WL36_F.2_tr_D7	-0.7553557524
2152	BP_WL36_F.2_tr_D9	-0.7553557524
2180	BP_WL36_F.1_tr_D7	-0.7553557524
2182	BP_WL36_F.1_tr_D9	-0.7553557524
2210	BP_WL36_NF_tr_D7	-0.7553557524
2212	BP_WL36_NF_tr_D9	-0.7553557524
2720	BP_WL45_F.8_tr_D7	-0.7553557524
2722	BP_WL45_F.8_tr_D9	-0.7553557524
2750	BP_WL45_F.2_tr_D7	-0.7553557524
2752	BP_WL45_F.2_tr_D9	-0.7553557524
2780	BP_WL45_F.1_tr_D7	-0.7553557524
2782	BP_WL45_F.1_tr_D9	-0.7553557524
2810	BP_WL45_NF_tr_D7	-0.7553557524
2812	BP_WL45_NF_tr_D9	-0.7553557524
3079	BP_WL50_F.8_tr_D6	-0.7553557524
3081	BP_WL50_F.8_tr_D8	-0.7553557524
3109	BP_WL50_F.2_tr_D6	-0.7553557524
3111	BP_WL50_F.2_tr_D8	-0.7553557524
3139	BP_WL50_F.1_tr_D6	-0.7553557524
3141	BP_WL50_F.1_tr_D8	-0.7553557524
3169	BP_WL50_NF_tr_D6	-0.7553557524
3171	BP_WL50_NF_tr_D8	-0.7553557524
3710	BT_ms0.id0.TS8_NF_tr_D7	-0.7553557524
3712	BT_ms0.id0.TS8_NF_tr_D9	-0.7553557524
3731	BT_ms30.id50_F.2_gr_D8	-0.7553557524
3883	MU_maxmatch.30_NF_tr_D0	-0.7553557524
3885	MU_maxmatch.30_NF_tr_D2	-0.7553557524
3889	MU_maxmatch.30_NF_tr_D6	-0.7553557524
3891	MU_maxmatch.30_NF_tr_D8	-0.7553557524
3914	MU_maxmatch.40_NF_tr_D1	-0.7553557524
3916	MU_maxmatch.40_NF_tr_D3	-0.7553557524
3920	MU_maxmatch.40_NF_tr_D7	-0.7553557524
3922	MU_maxmatch.40_NF_tr_D9	-0.7553557524
3944	MU_maxmatch.44_NF_tr_D1	-0.7553557524
3946	MU_maxmatch.44_NF_tr_D3	-0.7553557524
3950	MU_maxmatch.44_NF_tr_D7	-0.7553557524
3952	MU_maxmatch.44_NF_tr_D9	-0.7553557524
4074	MU_mum40_NF_cov_D1	-0.7553557524
4076	MU_mum40_NF_cov_D3	-0.7553557524
4080	MU_mum40_NF_cov_D7	-0.7553557524
4082	MU_mum40_NF_cov_D9	-0.7553557524
4143	MU_mumreference.20_NF_gr_D0	-0.7553557524
4145	MU_mumreference.20_NF_gr_D2	-0.7553557524
4149	MU_mumreference.20_NF_gr_D6	-0.7553557524
4151	MU_mumreference.20_NF_gr_D8	-0.7553557524
4244	MU_mumreference.44_NF_tr_D1	-0.7553557524
4246	MU_mumreference.44_NF_tr_D3	-0.7553557524
4250	MU_mumreference.44_NF_tr_D7	-0.7553557524
4252	MU_mumreference.44_NF_tr_D9	-0.7553557524
3729	BT_ms30.id50_F.2_gr_D6	-0.7542978312
3759	BT_ms30.id50_NF_gr_D6	-0.7542978312
3761	BT_ms30.id50_NF_gr_D8	-0.7542978312
3884	MU_maxmatch.30_NF_tr_D1	-0.7542978312
3886	MU_maxmatch.30_NF_tr_D3	-0.7542978312
3890	MU_maxmatch.30_NF_tr_D7	-0.7542978312
3892	MU_maxmatch.30_NF_tr_D9	-0.7542978312
4003	MU_mum20_NF_tr_D0	-0.7542978312
4005	MU_mum20_NF_tr_D2	-0.7542978312
4009	MU_mum20_NF_tr_D6	-0.7542978312
4011	MU_mum20_NF_tr_D8	-0.7542978312
4043	MU_mum30_NF_cov_D0	-0.7542978312
4045	MU_mum30_NF_cov_D2	-0.7542978312
4049	MU_mum30_NF_cov_D6	-0.7542978312
4051	MU_mum30_NF_cov_D8	-0.7542978312
4173	MU_mumreference.30_NF_gr_D0	-0.7542978312
4175	MU_mumreference.30_NF_gr_D2	-0.7542978312
4179	MU_mumreference.30_NF_gr_D6	-0.7542978312
4181	MU_mumreference.30_NF_gr_D8	-0.7542978312
4224	MU_mumreference.40_NF_cov_D1	-0.7542978312
4226	MU_mumreference.40_NF_cov_D3	-0.7542978312
4230	MU_mumreference.40_NF_cov_D7	-0.7542978312
4232	MU_mumreference.40_NF_cov_D9	-0.7542978312
1640	BP_WL28_F.8_tr_D7	-0.75323991
1642	BP_WL28_F.8_tr_D9	-0.75323991
1670	BP_WL28_F.2_tr_D7	-0.75323991
1672	BP_WL28_F.2_tr_D9	-0.75323991
1700	BP_WL28_F.1_tr_D7	-0.75323991
1702	BP_WL28_F.1_tr_D9	-0.75323991
1730	BP_WL28_NF_tr_D7	-0.75323991
1732	BP_WL28_NF_tr_D9	-0.75323991
1760	BP_WL30_F.8_tr_D7	-0.75323991
1762	BP_WL30_F.8_tr_D9	-0.75323991
1790	BP_WL30_F.2_tr_D7	-0.75323991
1792	BP_WL30_F.2_tr_D9	-0.75323991
1820	BP_WL30_F.1_tr_D7	-0.75323991
1822	BP_WL30_F.1_tr_D9	-0.75323991
1850	BP_WL30_NF_tr_D7	-0.75323991
1852	BP_WL30_NF_tr_D9	-0.75323991
2960	BP_WL48_F.8_tr_D7	-0.75323991
2962	BP_WL48_F.8_tr_D9	-0.75323991
2990	BP_WL48_F.2_tr_D7	-0.75323991
2992	BP_WL48_F.2_tr_D9	-0.75323991
3020	BP_WL48_F.1_tr_D7	-0.75323991
3022	BP_WL48_F.1_tr_D9	-0.75323991
3050	BP_WL48_NF_tr_D7	-0.75323991
3052	BP_WL48_NF_tr_D9	-0.75323991
3699	BT_ms0.id0.TS8_NF_gr_D6	-0.75323991
3701	BT_ms0.id0.TS8_NF_gr_D8	-0.75323991
4013	MU_mum20_NF_cov_D0	-0.75323991
4015	MU_mum20_NF_cov_D2	-0.75323991
4019	MU_mum20_NF_cov_D6	-0.75323991
4021	MU_mum20_NF_cov_D8	-0.75323991
4044	MU_mum30_NF_cov_D1	-0.75323991
4046	MU_mum30_NF_cov_D3	-0.75323991
4050	MU_mum30_NF_cov_D7	-0.75323991
4052	MU_mum30_NF_cov_D9	-0.75323991
4183	MU_mumreference.30_NF_tr_D0	-0.75323991
4185	MU_mumreference.30_NF_tr_D2	-0.75323991
4189	MU_mumreference.30_NF_tr_D6	-0.75323991
4191	MU_mumreference.30_NF_tr_D8	-0.75323991
4214	MU_mumreference.40_NF_tr_D1	-0.75323991
4216	MU_mumreference.40_NF_tr_D3	-0.75323991
4220	MU_mumreference.40_NF_tr_D7	-0.75323991
4222	MU_mumreference.40_NF_tr_D9	-0.75323991
4234	MU_mumreference.44_NF_gr_D1	-0.75323991
4236	MU_mumreference.44_NF_gr_D3	-0.75323991
4240	MU_mumreference.44_NF_gr_D7	-0.75323991
4242	MU_mumreference.44_NF_gr_D9	-0.75323991
1639	BP_WL28_F.8_tr_D6	-0.7521819888
1641	BP_WL28_F.8_tr_D8	-0.7521819888
1669	BP_WL28_F.2_tr_D6	-0.7521819888
1671	BP_WL28_F.2_tr_D8	-0.7521819888
1699	BP_WL28_F.1_tr_D6	-0.7521819888
1701	BP_WL28_F.1_tr_D8	-0.7521819888
1729	BP_WL28_NF_tr_D6	-0.7521819888
1731	BP_WL28_NF_tr_D8	-0.7521819888
2003	BP_WL34_F.8_cov_D0	-0.7521819888
2005	BP_WL34_F.8_cov_D2	-0.7521819888
2033	BP_WL34_F.2_cov_D0	-0.7521819888
2035	BP_WL34_F.2_cov_D2	-0.7521819888
2063	BP_WL34_F.1_cov_D0	-0.7521819888
2065	BP_WL34_F.1_cov_D2	-0.7521819888
2093	BP_WL34_NF_cov_D0	-0.7521819888
2095	BP_WL34_NF_cov_D2	-0.7521819888
3080	BP_WL50_F.8_tr_D7	-0.7521819888
3082	BP_WL50_F.8_tr_D9	-0.7521819888
3110	BP_WL50_F.2_tr_D7	-0.7521819888
3112	BP_WL50_F.2_tr_D9	-0.7521819888
3140	BP_WL50_F.1_tr_D7	-0.7521819888
3142	BP_WL50_F.1_tr_D9	-0.7521819888
3170	BP_WL50_NF_tr_D7	-0.7521819888
3172	BP_WL50_NF_tr_D9	-0.7521819888
3669	BT_ms0.id0.TS8_F.2_gr_D6	-0.7521819888
3671	BT_ms0.id0.TS8_F.2_gr_D8	-0.7521819888
3739	BT_ms30.id50_F.2_tr_D6	-0.7521819888
3741	BT_ms30.id50_F.2_tr_D8	-0.7521819888
3769	BT_ms30.id50_NF_tr_D6	-0.7521819888
3771	BT_ms30.id50_NF_tr_D8	-0.7521819888
3873	MU_maxmatch.30_NF_gr_D0	-0.7521819888
3874	MU_maxmatch.30_NF_gr_D1	-0.7521819888
3875	MU_maxmatch.30_NF_gr_D2	-0.7521819888
3876	MU_maxmatch.30_NF_gr_D3	-0.7521819888
3879	MU_maxmatch.30_NF_gr_D6	-0.7521819888
3880	MU_maxmatch.30_NF_gr_D7	-0.7521819888
3881	MU_maxmatch.30_NF_gr_D8	-0.7521819888
3882	MU_maxmatch.30_NF_gr_D9	-0.7521819888
3893	MU_maxmatch.30_NF_cov_D0	-0.7521819888
3895	MU_maxmatch.30_NF_cov_D2	-0.7521819888
3899	MU_maxmatch.30_NF_cov_D6	-0.7521819888
3901	MU_maxmatch.30_NF_cov_D8	-0.7521819888
3904	MU_maxmatch.40_NF_gr_D1	-0.7521819888
3906	MU_maxmatch.40_NF_gr_D3	-0.7521819888
3910	MU_maxmatch.40_NF_gr_D7	-0.7521819888
3912	MU_maxmatch.40_NF_gr_D9	-0.7521819888
4023	MU_mum30_NF_gr_D0	-0.7521819888
4025	MU_mum30_NF_gr_D2	-0.7521819888
4029	MU_mum30_NF_gr_D6	-0.7521819888
4031	MU_mum30_NF_gr_D8	-0.7521819888
4034	MU_mum30_NF_tr_D1	-0.7521819888
4036	MU_mum30_NF_tr_D3	-0.7521819888
4040	MU_mum30_NF_tr_D7	-0.7521819888
4042	MU_mum30_NF_tr_D9	-0.7521819888
4254	MU_mumreference.44_NF_cov_D1	-0.7521819888
4256	MU_mumreference.44_NF_cov_D3	-0.7521819888
4260	MU_mumreference.44_NF_cov_D7	-0.7521819888
4262	MU_mumreference.44_NF_cov_D9	-0.7521819888
4310	NB__F.2_tr_D7	-0.7521819888
4312	NB__F.2_tr_D9	-0.7521819888
4340	NB__NF_tr_D7	-0.7521819888
4342	NB__NF_tr_D9	-0.7521819888
1550	BP_WL26_F.2_tr_D7	-0.7511240675
1552	BP_WL26_F.2_tr_D9	-0.7511240675
1580	BP_WL26_F.1_tr_D7	-0.7511240675
1582	BP_WL26_F.1_tr_D9	-0.7511240675
1610	BP_WL26_NF_tr_D7	-0.7511240675
1612	BP_WL26_NF_tr_D9	-0.7511240675
3934	MU_maxmatch.44_NF_gr_D1	-0.7511240675
3936	MU_maxmatch.44_NF_gr_D3	-0.7511240675
3940	MU_maxmatch.44_NF_gr_D7	-0.7511240675
3942	MU_maxmatch.44_NF_gr_D9	-0.7511240675
4024	MU_mum30_NF_gr_D1	-0.7511240675
4026	MU_mum30_NF_gr_D3	-0.7511240675
4030	MU_mum30_NF_gr_D7	-0.7511240675
4032	MU_mum30_NF_gr_D9	-0.7511240675
4033	MU_mum30_NF_tr_D0	-0.7511240675
4035	MU_mum30_NF_tr_D2	-0.7511240675
4039	MU_mum30_NF_tr_D6	-0.7511240675
4041	MU_mum30_NF_tr_D8	-0.7511240675
4054	MU_mum40_NF_gr_D1	-0.7511240675
4056	MU_mum40_NF_gr_D3	-0.7511240675
4060	MU_mum40_NF_gr_D7	-0.7511240675
4062	MU_mum40_NF_gr_D9	-0.7511240675
4064	MU_mum40_NF_tr_D1	-0.7511240675
4066	MU_mum40_NF_tr_D3	-0.7511240675
4070	MU_mum40_NF_tr_D7	-0.7511240675
4072	MU_mum40_NF_tr_D9	-0.7511240675
4094	MU_mum44_NF_tr_D1	-0.7511240675
4096	MU_mum44_NF_tr_D3	-0.7511240675
4100	MU_mum44_NF_tr_D7	-0.7511240675
4102	MU_mum44_NF_tr_D9	-0.7511240675
4104	MU_mum44_NF_cov_D1	-0.7511240675
4106	MU_mum44_NF_cov_D3	-0.7511240675
4110	MU_mum44_NF_cov_D7	-0.7511240675
4112	MU_mum44_NF_cov_D9	-0.7511240675
4184	MU_mumreference.30_NF_tr_D1	-0.7511240675
4186	MU_mumreference.30_NF_tr_D3	-0.7511240675
4190	MU_mumreference.30_NF_tr_D7	-0.7511240675
4192	MU_mumreference.30_NF_tr_D9	-0.7511240675
4204	MU_mumreference.40_NF_gr_D1	-0.7511240675
4206	MU_mumreference.40_NF_gr_D3	-0.7511240675
4210	MU_mumreference.40_NF_gr_D7	-0.7511240675
4212	MU_mumreference.40_NF_gr_D9	-0.7511240675
4193	MU_mumreference.30_NF_cov_D0	-0.7507936508
4199	MU_mumreference.30_NF_cov_D6	-0.7507936508
1519	BP_WL26_F.8_tr_D6	-0.7500661463
1520	BP_WL26_F.8_tr_D7	-0.7500661463
1521	BP_WL26_F.8_tr_D8	-0.7500661463
1522	BP_WL26_F.8_tr_D9	-0.7500661463
1549	BP_WL26_F.2_tr_D6	-0.7500661463
1551	BP_WL26_F.2_tr_D8	-0.7500661463
1579	BP_WL26_F.1_tr_D6	-0.7500661463
1581	BP_WL26_F.1_tr_D8	-0.7500661463
1609	BP_WL26_NF_tr_D6	-0.7500661463
1611	BP_WL26_NF_tr_D8	-0.7500661463
2591	BP_WL44_F.8_gr_D8	-0.7500661463
2621	BP_WL44_F.2_gr_D8	-0.7500661463
2651	BP_WL44_F.1_gr_D8	-0.7500661463
2681	BP_WL44_NF_gr_D8	-0.7500661463
3679	BT_ms0.id0.TS8_F.2_tr_D6	-0.7500661463
3681	BT_ms0.id0.TS8_F.2_tr_D8	-0.7500661463
3709	BT_ms0.id0.TS8_NF_tr_D6	-0.7500661463
3711	BT_ms0.id0.TS8_NF_tr_D8	-0.7500661463
3750	BT_ms30.id50_F.2_cov_D7	-0.7500661463
3752	BT_ms30.id50_F.2_cov_D9	-0.7500661463
3993	MU_mum20_NF_gr_D0	-0.7500661463
3995	MU_mum20_NF_gr_D2	-0.7500661463
3999	MU_mum20_NF_gr_D6	-0.7500661463
4001	MU_mum20_NF_gr_D8	-0.7500661463
4084	MU_mum44_NF_gr_D1	-0.7500661463
4086	MU_mum44_NF_gr_D3	-0.7500661463
4090	MU_mum44_NF_gr_D7	-0.7500661463
4092	MU_mum44_NF_gr_D9	-0.7500661463
4194	MU_mumreference.30_NF_cov_D1	-0.7500661463
4195	MU_mumreference.30_NF_cov_D2	-0.7500661463
4196	MU_mumreference.30_NF_cov_D3	-0.7500661463
4200	MU_mumreference.30_NF_cov_D7	-0.7500661463
4201	MU_mumreference.30_NF_cov_D8	-0.7500661463
4202	MU_mumreference.30_NF_cov_D9	-0.7500661463
1400	BP_WL24_F.8_tr_D7	-0.7490082251
1402	BP_WL24_F.8_tr_D9	-0.7490082251
1430	BP_WL24_F.2_tr_D7	-0.7490082251
1432	BP_WL24_F.2_tr_D9	-0.7490082251
1460	BP_WL24_F.1_tr_D7	-0.7490082251
1462	BP_WL24_F.1_tr_D9	-0.7490082251
1490	BP_WL24_NF_tr_D7	-0.7490082251
1492	BP_WL24_NF_tr_D9	-0.7490082251
1763	BP_WL30_F.8_cov_D0	-0.7490082251
1765	BP_WL30_F.8_cov_D2	-0.7490082251
1793	BP_WL30_F.2_cov_D0	-0.7490082251
1795	BP_WL30_F.2_cov_D2	-0.7490082251
1823	BP_WL30_F.1_cov_D0	-0.7490082251
1825	BP_WL30_F.1_cov_D2	-0.7490082251
1853	BP_WL30_NF_cov_D0	-0.7490082251
1855	BP_WL30_NF_cov_D2	-0.7490082251
2589	BP_WL44_F.8_gr_D6	-0.7490082251
2619	BP_WL44_F.2_gr_D6	-0.7490082251
2649	BP_WL44_F.1_gr_D6	-0.7490082251
2679	BP_WL44_NF_gr_D6	-0.7490082251
2709	BP_WL45_F.8_gr_D6	-0.7490082251
2711	BP_WL45_F.8_gr_D8	-0.7490082251
2739	BP_WL45_F.2_gr_D6	-0.7490082251
2741	BP_WL45_F.2_gr_D8	-0.7490082251
2769	BP_WL45_F.1_gr_D6	-0.7490082251
2771	BP_WL45_F.1_gr_D8	-0.7490082251
2799	BP_WL45_NF_gr_D6	-0.7490082251
2801	BP_WL45_NF_gr_D8	-0.7490082251
3780	BT_ms30.id50_NF_cov_D7	-0.7490082251
3782	BT_ms30.id50_NF_cov_D9	-0.7490082251
3894	MU_maxmatch.30_NF_cov_D1	-0.7490082251
3896	MU_maxmatch.30_NF_cov_D3	-0.7490082251
3900	MU_maxmatch.30_NF_cov_D7	-0.7490082251
3902	MU_maxmatch.30_NF_cov_D9	-0.7490082251
3974	MU_maxmatch.50_NF_tr_D1	-0.7490082251
3976	MU_maxmatch.50_NF_tr_D3	-0.7490082251
3980	MU_maxmatch.50_NF_tr_D7	-0.7490082251
3982	MU_maxmatch.50_NF_tr_D9	-0.7490082251
4103	MU_mum44_NF_cov_D0	-0.7490082251
4105	MU_mum44_NF_cov_D2	-0.7490082251
4109	MU_mum44_NF_cov_D6	-0.7490082251
4111	MU_mum44_NF_cov_D8	-0.7490082251
4124	MU_mum50_NF_tr_D1	-0.7490082251
4126	MU_mum50_NF_tr_D3	-0.7490082251
4130	MU_mum50_NF_tr_D7	-0.7490082251
4132	MU_mum50_NF_tr_D9	-0.7490082251
4174	MU_mumreference.30_NF_gr_D1	-0.7490082251
4176	MU_mumreference.30_NF_gr_D3	-0.7490082251
4180	MU_mumreference.30_NF_gr_D7	-0.7490082251
4182	MU_mumreference.30_NF_gr_D9	-0.7490082251
4264	MU_mumreference.50_NF_gr_D1	-0.7490082251
4266	MU_mumreference.50_NF_gr_D3	-0.7490082251
4270	MU_mumreference.50_NF_gr_D7	-0.7490082251
4272	MU_mumreference.50_NF_gr_D9	-0.7490082251
4274	MU_mumreference.50_NF_tr_D1	-0.7490082251
4276	MU_mumreference.50_NF_tr_D3	-0.7490082251
4280	MU_mumreference.50_NF_tr_D7	-0.7490082251
4282	MU_mumreference.50_NF_tr_D9	-0.7490082251
4284	MU_mumreference.50_NF_cov_D1	-0.7490082251
4286	MU_mumreference.50_NF_cov_D3	-0.7490082251
4290	MU_mumreference.50_NF_cov_D7	-0.7490082251
4292	MU_mumreference.50_NF_cov_D9	-0.7490082251
1279	BP_WL22_F.8_tr_D6	-0.7479503039
1281	BP_WL22_F.8_tr_D8	-0.7479503039
1309	BP_WL22_F.2_tr_D6	-0.7479503039
1311	BP_WL22_F.2_tr_D8	-0.7479503039
1339	BP_WL22_F.1_tr_D6	-0.7479503039
1341	BP_WL22_F.1_tr_D8	-0.7479503039
1369	BP_WL22_NF_tr_D6	-0.7479503039
1371	BP_WL22_NF_tr_D8	-0.7479503039
1399	BP_WL24_F.8_tr_D6	-0.7479503039
1401	BP_WL24_F.8_tr_D8	-0.7479503039
1429	BP_WL24_F.2_tr_D6	-0.7479503039
1431	BP_WL24_F.2_tr_D8	-0.7479503039
1459	BP_WL24_F.1_tr_D6	-0.7479503039
1461	BP_WL24_F.1_tr_D8	-0.7479503039
1489	BP_WL24_NF_tr_D6	-0.7479503039
1491	BP_WL24_NF_tr_D8	-0.7479503039
2349	BP_WL40_F.8_gr_D6	-0.7479503039
2351	BP_WL40_F.8_gr_D8	-0.7479503039
2379	BP_WL40_F.2_gr_D6	-0.7479503039
2381	BP_WL40_F.2_gr_D8	-0.7479503039
2409	BP_WL40_F.1_gr_D6	-0.7479503039
2411	BP_WL40_F.1_gr_D8	-0.7479503039
2439	BP_WL40_NF_gr_D6	-0.7479503039
2441	BP_WL40_NF_gr_D8	-0.7479503039
2469	BP_WL42_F.8_gr_D6	-0.7479503039
2471	BP_WL42_F.8_gr_D8	-0.7479503039
2499	BP_WL42_F.2_gr_D6	-0.7479503039
2501	BP_WL42_F.2_gr_D8	-0.7479503039
2529	BP_WL42_F.1_gr_D6	-0.7479503039
2531	BP_WL42_F.1_gr_D8	-0.7479503039
2559	BP_WL42_NF_gr_D6	-0.7479503039
2561	BP_WL42_NF_gr_D8	-0.7479503039
2829	BP_WL46_F.8_gr_D6	-0.7479503039
2859	BP_WL46_F.2_gr_D6	-0.7479503039
2889	BP_WL46_F.1_gr_D6	-0.7479503039
2919	BP_WL46_NF_gr_D6	-0.7479503039
3903	MU_maxmatch.40_NF_gr_D0	-0.7479503039
3905	MU_maxmatch.40_NF_gr_D2	-0.7479503039
3909	MU_maxmatch.40_NF_gr_D6	-0.7479503039
3911	MU_maxmatch.40_NF_gr_D8	-0.7479503039
4073	MU_mum40_NF_cov_D0	-0.7479503039
4075	MU_mum40_NF_cov_D2	-0.7479503039
4079	MU_mum40_NF_cov_D6	-0.7479503039
4081	MU_mum40_NF_cov_D8	-0.7479503039
4114	MU_mum50_NF_gr_D1	-0.7479503039
4116	MU_mum50_NF_gr_D3	-0.7479503039
4120	MU_mum50_NF_gr_D7	-0.7479503039
4122	MU_mum50_NF_gr_D9	-0.7479503039
4233	MU_mumreference.44_NF_gr_D0	-0.7479503039
4235	MU_mumreference.44_NF_gr_D2	-0.7479503039
4239	MU_mumreference.44_NF_gr_D6	-0.7479503039
4241	MU_mumreference.44_NF_gr_D8	-0.7479503039
4243	MU_mumreference.44_NF_tr_D0	-0.7479503039
4245	MU_mumreference.44_NF_tr_D2	-0.7479503039
4249	MU_mumreference.44_NF_tr_D6	-0.7479503039
4251	MU_mumreference.44_NF_tr_D8	-0.7479503039
2831	BP_WL46_F.8_gr_D8	-0.7468923826
2861	BP_WL46_F.2_gr_D8	-0.7468923826
2891	BP_WL46_F.1_gr_D8	-0.7468923826
2921	BP_WL46_NF_gr_D8	-0.7468923826
2949	BP_WL48_F.8_gr_D6	-0.7468923826
2951	BP_WL48_F.8_gr_D8	-0.7468923826
2979	BP_WL48_F.2_gr_D6	-0.7468923826
2981	BP_WL48_F.2_gr_D8	-0.7468923826
3009	BP_WL48_F.1_gr_D6	-0.7468923826
3011	BP_WL48_F.1_gr_D8	-0.7468923826
3039	BP_WL48_NF_gr_D6	-0.7468923826
3041	BP_WL48_NF_gr_D8	-0.7468923826
3690	BT_ms0.id0.TS8_F.2_cov_D7	-0.7468923826
3692	BT_ms0.id0.TS8_F.2_cov_D9	-0.7468923826
3803	BT_ms30.id90.TS12_F.2_cov_D0	-0.7468923826
3805	BT_ms30.id90.TS12_F.2_cov_D2	-0.7468923826
3913	MU_maxmatch.40_NF_tr_D0	-0.7468923826
3915	MU_maxmatch.40_NF_tr_D2	-0.7468923826
3919	MU_maxmatch.40_NF_tr_D6	-0.7468923826
3921	MU_maxmatch.40_NF_tr_D8	-0.7468923826
3933	MU_maxmatch.44_NF_gr_D0	-0.7468923826
3935	MU_maxmatch.44_NF_gr_D2	-0.7468923826
3939	MU_maxmatch.44_NF_gr_D6	-0.7468923826
3941	MU_maxmatch.44_NF_gr_D8	-0.7468923826
4063	MU_mum40_NF_tr_D0	-0.7468923826
4065	MU_mum40_NF_tr_D2	-0.7468923826
4069	MU_mum40_NF_tr_D6	-0.7468923826
4071	MU_mum40_NF_tr_D8	-0.7468923826
4083	MU_mum44_NF_gr_D0	-0.7468923826
4085	MU_mum44_NF_gr_D2	-0.7468923826
4089	MU_mum44_NF_gr_D6	-0.7468923826
4091	MU_mum44_NF_gr_D8	-0.7468923826
4093	MU_mum44_NF_tr_D0	-0.7468923826
4095	MU_mum44_NF_tr_D2	-0.7468923826
4099	MU_mum44_NF_tr_D6	-0.7468923826
4101	MU_mum44_NF_tr_D8	-0.7468923826
4213	MU_mumreference.40_NF_tr_D0	-0.7468923826
4215	MU_mumreference.40_NF_tr_D2	-0.7468923826
4219	MU_mumreference.40_NF_tr_D6	-0.7468923826
4221	MU_mumreference.40_NF_tr_D8	-0.7468923826
1159	BP_WL20_F.8_tr_D6	-0.7458344614
1161	BP_WL20_F.8_tr_D8	-0.7458344614
1189	BP_WL20_F.2_tr_D6	-0.7458344614
1191	BP_WL20_F.2_tr_D8	-0.7458344614
1219	BP_WL20_F.1_tr_D6	-0.7458344614
1221	BP_WL20_F.1_tr_D8	-0.7458344614
1249	BP_WL20_NF_tr_D6	-0.7458344614
1251	BP_WL20_NF_tr_D8	-0.7458344614
1643	BP_WL28_F.8_cov_D0	-0.7458344614
1645	BP_WL28_F.8_cov_D2	-0.7458344614
1673	BP_WL28_F.2_cov_D0	-0.7458344614
1675	BP_WL28_F.2_cov_D2	-0.7458344614
1703	BP_WL28_F.1_cov_D0	-0.7458344614
1705	BP_WL28_F.1_cov_D2	-0.7458344614
1733	BP_WL28_NF_cov_D0	-0.7458344614
1735	BP_WL28_NF_cov_D2	-0.7458344614
2231	BP_WL38_F.8_gr_D8	-0.7458344614
2261	BP_WL38_F.2_gr_D8	-0.7458344614
2291	BP_WL38_F.1_gr_D8	-0.7458344614
2321	BP_WL38_NF_gr_D8	-0.7458344614
3290	BP_WL7_NF_tr_D7	-0.7458344614
3292	BP_WL7_NF_tr_D9	-0.7458344614
3833	BT_ms30.id90.TS12_NF_cov_D0	-0.7458344614
3835	BT_ms30.id90.TS12_NF_cov_D2	-0.7458344614
4053	MU_mum40_NF_gr_D0	-0.7458344614
4055	MU_mum40_NF_gr_D2	-0.7458344614
4059	MU_mum40_NF_gr_D6	-0.7458344614
4061	MU_mum40_NF_gr_D8	-0.7458344614
4134	MU_mum50_NF_cov_D1	-0.7458344614
4136	MU_mum50_NF_cov_D3	-0.7458344614
4140	MU_mum50_NF_cov_D7	-0.7458344614
4142	MU_mum50_NF_cov_D9	-0.7458344614
4203	MU_mumreference.40_NF_gr_D0	-0.7458344614
4205	MU_mumreference.40_NF_gr_D2	-0.7458344614
4209	MU_mumreference.40_NF_gr_D6	-0.7458344614
4211	MU_mumreference.40_NF_gr_D8	-0.7458344614
4283	MU_mumreference.50_NF_cov_D0	-0.7458344614
4285	MU_mumreference.50_NF_cov_D2	-0.7458344614
4289	MU_mumreference.50_NF_cov_D6	-0.7458344614
4291	MU_mumreference.50_NF_cov_D8	-0.7458344614
290	BP_WL12_NF_tr_D7	-0.7447765402
292	BP_WL12_NF_tr_D9	-0.7447765402
709	BP_WL16_F.2_tr_D6	-0.7447765402
711	BP_WL16_F.2_tr_D8	-0.7447765402
739	BP_WL16_F.1_tr_D6	-0.7447765402
741	BP_WL16_F.1_tr_D8	-0.7447765402
769	BP_WL16_NF_tr_D6	-0.7447765402
771	BP_WL16_NF_tr_D8	-0.7447765402
799	BP_WL17_F.8_tr_D6	-0.7447765402
801	BP_WL17_F.8_tr_D8	-0.7447765402
829	BP_WL17_F.2_tr_D6	-0.7447765402
831	BP_WL17_F.2_tr_D8	-0.7447765402
859	BP_WL17_F.1_tr_D6	-0.7447765402
861	BP_WL17_F.1_tr_D8	-0.7447765402
889	BP_WL17_NF_tr_D6	-0.7447765402
891	BP_WL17_NF_tr_D8	-0.7447765402
979	BP_WL18_F.1_tr_D6	-0.7447765402
981	BP_WL18_F.1_tr_D8	-0.7447765402
1009	BP_WL18_NF_tr_D6	-0.7447765402
1011	BP_WL18_NF_tr_D8	-0.7447765402
1129	BP_WL19_NF_tr_D6	-0.7447765402
1131	BP_WL19_NF_tr_D8	-0.7447765402
1160	BP_WL20_F.8_tr_D7	-0.7447765402
1162	BP_WL20_F.8_tr_D9	-0.7447765402
1190	BP_WL20_F.2_tr_D7	-0.7447765402
1192	BP_WL20_F.2_tr_D9	-0.7447765402
1220	BP_WL20_F.1_tr_D7	-0.7447765402
1222	BP_WL20_F.1_tr_D9	-0.7447765402
1250	BP_WL20_NF_tr_D7	-0.7447765402
1252	BP_WL20_NF_tr_D9	-0.7447765402
2593	BP_WL44_F.8_tr_D0	-0.7447765402
2595	BP_WL44_F.8_tr_D2	-0.7447765402
2623	BP_WL44_F.2_tr_D0	-0.7447765402
2625	BP_WL44_F.2_tr_D2	-0.7447765402
2653	BP_WL44_F.1_tr_D0	-0.7447765402
2655	BP_WL44_F.1_tr_D2	-0.7447765402
2683	BP_WL44_NF_tr_D0	-0.7447765402
2685	BP_WL44_NF_tr_D2	-0.7447765402
2713	BP_WL45_F.8_tr_D0	-0.7447765402
2715	BP_WL45_F.8_tr_D2	-0.7447765402
2743	BP_WL45_F.2_tr_D0	-0.7447765402
2745	BP_WL45_F.2_tr_D2	-0.7447765402
2773	BP_WL45_F.1_tr_D0	-0.7447765402
2775	BP_WL45_F.1_tr_D2	-0.7447765402
2803	BP_WL45_NF_tr_D0	-0.7447765402
2805	BP_WL45_NF_tr_D2	-0.7447765402
3289	BP_WL7_NF_tr_D6	-0.7447765402
3291	BP_WL7_NF_tr_D8	-0.7447765402
4133	MU_mum50_NF_cov_D0	-0.7447765402
4135	MU_mum50_NF_cov_D2	-0.7447765402
4139	MU_mum50_NF_cov_D6	-0.7447765402
4141	MU_mum50_NF_cov_D8	-0.7447765402
4163	MU_mumreference.20_NF_cov_D0	-0.7447765402
4165	MU_mumreference.20_NF_cov_D2	-0.7447765402
4169	MU_mumreference.20_NF_cov_D6	-0.7447765402
4171	MU_mumreference.20_NF_cov_D8	-0.7447765402
4223	MU_mumreference.40_NF_cov_D0	-0.7447765402
4225	MU_mumreference.40_NF_cov_D2	-0.7447765402
4229	MU_mumreference.40_NF_cov_D6	-0.7447765402
4231	MU_mumreference.40_NF_cov_D8	-0.7447765402
4273	MU_mumreference.50_NF_tr_D0	-0.7447765402
4275	MU_mumreference.50_NF_tr_D2	-0.7447765402
4279	MU_mumreference.50_NF_tr_D6	-0.7447765402
4281	MU_mumreference.50_NF_tr_D8	-0.7447765402
49	BP__NF_tr_D6	-0.743718619
50	BP__NF_tr_D7	-0.743718619
51	BP__NF_tr_D8	-0.743718619
52	BP__NF_tr_D9	-0.743718619
169	BP_WL11_NF_tr_D6	-0.743718619
170	BP_WL11_NF_tr_D7	-0.743718619
171	BP_WL11_NF_tr_D8	-0.743718619
172	BP_WL11_NF_tr_D9	-0.743718619
289	BP_WL12_NF_tr_D6	-0.743718619
291	BP_WL12_NF_tr_D8	-0.743718619
409	BP_WL13_NF_tr_D6	-0.743718619
410	BP_WL13_NF_tr_D7	-0.743718619
411	BP_WL13_NF_tr_D8	-0.743718619
412	BP_WL13_NF_tr_D9	-0.743718619
679	BP_WL16_F.8_tr_D6	-0.743718619
681	BP_WL16_F.8_tr_D8	-0.743718619
919	BP_WL18_F.8_tr_D6	-0.743718619
920	BP_WL18_F.8_tr_D7	-0.743718619
921	BP_WL18_F.8_tr_D8	-0.743718619
922	BP_WL18_F.8_tr_D9	-0.743718619
949	BP_WL18_F.2_tr_D6	-0.743718619
950	BP_WL18_F.2_tr_D7	-0.743718619
951	BP_WL18_F.2_tr_D8	-0.743718619
952	BP_WL18_F.2_tr_D9	-0.743718619
980	BP_WL18_F.1_tr_D7	-0.743718619
982	BP_WL18_F.1_tr_D9	-0.743718619
1010	BP_WL18_NF_tr_D7	-0.743718619
1012	BP_WL18_NF_tr_D9	-0.743718619
1039	BP_WL19_F.8_tr_D6	-0.743718619
1040	BP_WL19_F.8_tr_D7	-0.743718619
1041	BP_WL19_F.8_tr_D8	-0.743718619
1042	BP_WL19_F.8_tr_D9	-0.743718619
1069	BP_WL19_F.2_tr_D6	-0.743718619
1070	BP_WL19_F.2_tr_D7	-0.743718619
1071	BP_WL19_F.2_tr_D8	-0.743718619
1072	BP_WL19_F.2_tr_D9	-0.743718619
1099	BP_WL19_F.1_tr_D6	-0.743718619
1100	BP_WL19_F.1_tr_D7	-0.743718619
1101	BP_WL19_F.1_tr_D8	-0.743718619
1102	BP_WL19_F.1_tr_D9	-0.743718619
1130	BP_WL19_NF_tr_D7	-0.743718619
1132	BP_WL19_NF_tr_D9	-0.743718619
1280	BP_WL22_F.8_tr_D7	-0.743718619
1282	BP_WL22_F.8_tr_D9	-0.743718619
1310	BP_WL22_F.2_tr_D7	-0.743718619
1312	BP_WL22_F.2_tr_D9	-0.743718619
1340	BP_WL22_F.1_tr_D7	-0.743718619
1342	BP_WL22_F.1_tr_D9	-0.743718619
1370	BP_WL22_NF_tr_D7	-0.743718619
1372	BP_WL22_NF_tr_D9	-0.743718619
2229	BP_WL38_F.8_gr_D6	-0.743718619
2259	BP_WL38_F.2_gr_D6	-0.743718619
2289	BP_WL38_F.1_gr_D6	-0.743718619
2319	BP_WL38_NF_gr_D6	-0.743718619
2354	BP_WL40_F.8_tr_D1	-0.743718619
2356	BP_WL40_F.8_tr_D3	-0.743718619
2384	BP_WL40_F.2_tr_D1	-0.743718619
2386	BP_WL40_F.2_tr_D3	-0.743718619
2414	BP_WL40_F.1_tr_D1	-0.743718619
2416	BP_WL40_F.1_tr_D3	-0.743718619
2444	BP_WL40_NF_tr_D1	-0.743718619
2446	BP_WL40_NF_tr_D3	-0.743718619
2474	BP_WL42_F.8_tr_D1	-0.743718619
2476	BP_WL42_F.8_tr_D3	-0.743718619
2504	BP_WL42_F.2_tr_D1	-0.743718619
2506	BP_WL42_F.2_tr_D3	-0.743718619
2534	BP_WL42_F.1_tr_D1	-0.743718619
2536	BP_WL42_F.1_tr_D3	-0.743718619
2564	BP_WL42_NF_tr_D1	-0.743718619
2566	BP_WL42_NF_tr_D3	-0.743718619
2953	BP_WL48_F.8_tr_D0	-0.743718619
2954	BP_WL48_F.8_tr_D1	-0.743718619
2955	BP_WL48_F.8_tr_D2	-0.743718619
2956	BP_WL48_F.8_tr_D3	-0.743718619
2983	BP_WL48_F.2_tr_D0	-0.743718619
2984	BP_WL48_F.2_tr_D1	-0.743718619
2985	BP_WL48_F.2_tr_D2	-0.743718619
2986	BP_WL48_F.2_tr_D3	-0.743718619
3013	BP_WL48_F.1_tr_D0	-0.743718619
3014	BP_WL48_F.1_tr_D1	-0.743718619
3015	BP_WL48_F.1_tr_D2	-0.743718619
3016	BP_WL48_F.1_tr_D3	-0.743718619
3043	BP_WL48_NF_tr_D0	-0.743718619
3044	BP_WL48_NF_tr_D1	-0.743718619
3045	BP_WL48_NF_tr_D2	-0.743718619
3046	BP_WL48_NF_tr_D3	-0.743718619
3069	BP_WL50_F.8_gr_D6	-0.743718619
3071	BP_WL50_F.8_gr_D8	-0.743718619
3099	BP_WL50_F.2_gr_D6	-0.743718619
3101	BP_WL50_F.2_gr_D8	-0.743718619
3129	BP_WL50_F.1_gr_D6	-0.743718619
3131	BP_WL50_F.1_gr_D8	-0.743718619
3159	BP_WL50_NF_gr_D6	-0.743718619
3161	BP_WL50_NF_gr_D8	-0.743718619
3259	BP_WL7_F.1_tr_D6	-0.743718619
3260	BP_WL7_F.1_tr_D7	-0.743718619
3261	BP_WL7_F.1_tr_D8	-0.743718619
3262	BP_WL7_F.1_tr_D9	-0.743718619
3350	BP_WL9_F.2_tr_D7	-0.743718619
3352	BP_WL9_F.2_tr_D9	-0.743718619
3379	BP_WL9_F.1_tr_D6	-0.743718619
3380	BP_WL9_F.1_tr_D7	-0.743718619
3381	BP_WL9_F.1_tr_D8	-0.743718619
3382	BP_WL9_F.1_tr_D9	-0.743718619
3409	BP_WL9_NF_tr_D6	-0.743718619
3410	BP_WL9_NF_tr_D7	-0.743718619
3411	BP_WL9_NF_tr_D8	-0.743718619
3412	BP_WL9_NF_tr_D9	-0.743718619
3720	BT_ms0.id0.TS8_NF_cov_D7	-0.743718619
3722	BT_ms0.id0.TS8_NF_cov_D9	-0.743718619
3943	MU_maxmatch.44_NF_tr_D0	-0.743718619
3945	MU_maxmatch.44_NF_tr_D2	-0.743718619
3949	MU_maxmatch.44_NF_tr_D6	-0.743718619
3951	MU_maxmatch.44_NF_tr_D8	-0.743718619
3963	MU_maxmatch.50_NF_gr_D0	-0.743718619
3964	MU_maxmatch.50_NF_gr_D1	-0.743718619
3965	MU_maxmatch.50_NF_gr_D2	-0.743718619
3966	MU_maxmatch.50_NF_gr_D3	-0.743718619
3969	MU_maxmatch.50_NF_gr_D6	-0.743718619
3970	MU_maxmatch.50_NF_gr_D7	-0.743718619
3971	MU_maxmatch.50_NF_gr_D8	-0.743718619
3972	MU_maxmatch.50_NF_gr_D9	-0.743718619
3983	MU_maxmatch.50_NF_cov_D0	-0.743718619
3985	MU_maxmatch.50_NF_cov_D2	-0.743718619
3989	MU_maxmatch.50_NF_cov_D6	-0.743718619
3991	MU_maxmatch.50_NF_cov_D8	-0.743718619
4253	MU_mumreference.44_NF_cov_D0	-0.743718619
4255	MU_mumreference.44_NF_cov_D2	-0.743718619
4259	MU_mumreference.44_NF_cov_D6	-0.743718619
4261	MU_mumreference.44_NF_cov_D8	-0.743718619
4263	MU_mumreference.50_NF_gr_D0	-0.743718619
4265	MU_mumreference.50_NF_gr_D2	-0.743718619
4269	MU_mumreference.50_NF_gr_D6	-0.743718619
4271	MU_mumreference.50_NF_gr_D8	-0.743718619
381	BP_WL13_F.1_tr_D8	-0.7433862434
19	BP__F.2_tr_D6	-0.7426606978
20	BP__F.2_tr_D7	-0.7426606978
21	BP__F.2_tr_D8	-0.7426606978
22	BP__F.2_tr_D9	-0.7426606978
80	BP_WL11_F.8_tr_D7	-0.7426606978
82	BP_WL11_F.8_tr_D9	-0.7426606978
109	BP_WL11_F.2_tr_D6	-0.7426606978
110	BP_WL11_F.2_tr_D7	-0.7426606978
111	BP_WL11_F.2_tr_D8	-0.7426606978
112	BP_WL11_F.2_tr_D9	-0.7426606978
139	BP_WL11_F.1_tr_D6	-0.7426606978
140	BP_WL11_F.1_tr_D7	-0.7426606978
141	BP_WL11_F.1_tr_D8	-0.7426606978
142	BP_WL11_F.1_tr_D9	-0.7426606978
200	BP_WL12_F.8_tr_D7	-0.7426606978
202	BP_WL12_F.8_tr_D9	-0.7426606978
229	BP_WL12_F.2_tr_D6	-0.7426606978
230	BP_WL12_F.2_tr_D7	-0.7426606978
231	BP_WL12_F.2_tr_D8	-0.7426606978
232	BP_WL12_F.2_tr_D9	-0.7426606978
259	BP_WL12_F.1_tr_D6	-0.7426606978
260	BP_WL12_F.1_tr_D7	-0.7426606978
261	BP_WL12_F.1_tr_D8	-0.7426606978
262	BP_WL12_F.1_tr_D9	-0.7426606978
320	BP_WL13_F.8_tr_D7	-0.7426606978
322	BP_WL13_F.8_tr_D9	-0.7426606978
350	BP_WL13_F.2_tr_D7	-0.7426606978
352	BP_WL13_F.2_tr_D9	-0.7426606978
379	BP_WL13_F.1_tr_D6	-0.7426606978
380	BP_WL13_F.1_tr_D7	-0.7426606978
382	BP_WL13_F.1_tr_D9	-0.7426606978
440	BP_WL14_F.8_tr_D7	-0.7426606978
442	BP_WL14_F.8_tr_D9	-0.7426606978
469	BP_WL14_F.2_tr_D6	-0.7426606978
470	BP_WL14_F.2_tr_D7	-0.7426606978
471	BP_WL14_F.2_tr_D8	-0.7426606978
472	BP_WL14_F.2_tr_D9	-0.7426606978
499	BP_WL14_F.1_tr_D6	-0.7426606978
500	BP_WL14_F.1_tr_D7	-0.7426606978
501	BP_WL14_F.1_tr_D8	-0.7426606978
502	BP_WL14_F.1_tr_D9	-0.7426606978
529	BP_WL14_NF_tr_D6	-0.7426606978
530	BP_WL14_NF_tr_D7	-0.7426606978
531	BP_WL14_NF_tr_D8	-0.7426606978
532	BP_WL14_NF_tr_D9	-0.7426606978
560	BP_WL15_F.8_tr_D7	-0.7426606978
562	BP_WL15_F.8_tr_D9	-0.7426606978
589	BP_WL15_F.2_tr_D6	-0.7426606978
590	BP_WL15_F.2_tr_D7	-0.7426606978
591	BP_WL15_F.2_tr_D8	-0.7426606978
592	BP_WL15_F.2_tr_D9	-0.7426606978
619	BP_WL15_F.1_tr_D6	-0.7426606978
620	BP_WL15_F.1_tr_D7	-0.7426606978
621	BP_WL15_F.1_tr_D8	-0.7426606978
622	BP_WL15_F.1_tr_D9	-0.7426606978
649	BP_WL15_NF_tr_D6	-0.7426606978
650	BP_WL15_NF_tr_D7	-0.7426606978
651	BP_WL15_NF_tr_D8	-0.7426606978
652	BP_WL15_NF_tr_D9	-0.7426606978
680	BP_WL16_F.8_tr_D7	-0.7426606978
682	BP_WL16_F.8_tr_D9	-0.7426606978
830	BP_WL17_F.2_tr_D7	-0.7426606978
832	BP_WL17_F.2_tr_D9	-0.7426606978
860	BP_WL17_F.1_tr_D7	-0.7426606978
862	BP_WL17_F.1_tr_D9	-0.7426606978
890	BP_WL17_NF_tr_D7	-0.7426606978
892	BP_WL17_NF_tr_D9	-0.7426606978
2109	BP_WL36_F.8_gr_D6	-0.7426606978
2111	BP_WL36_F.8_gr_D8	-0.7426606978
2139	BP_WL36_F.2_gr_D6	-0.7426606978
2141	BP_WL36_F.2_gr_D8	-0.7426606978
2169	BP_WL36_F.1_gr_D6	-0.7426606978
2171	BP_WL36_F.1_gr_D8	-0.7426606978
2199	BP_WL36_NF_gr_D6	-0.7426606978
2201	BP_WL36_NF_gr_D8	-0.7426606978
2370	BP_WL40_F.8_cov_D7	-0.7426606978
2372	BP_WL40_F.8_cov_D9	-0.7426606978
2400	BP_WL40_F.2_cov_D7	-0.7426606978
2402	BP_WL40_F.2_cov_D9	-0.7426606978
2430	BP_WL40_F.1_cov_D7	-0.7426606978
2432	BP_WL40_F.1_cov_D9	-0.7426606978
2460	BP_WL40_NF_cov_D7	-0.7426606978
2462	BP_WL40_NF_cov_D9	-0.7426606978
2473	BP_WL42_F.8_tr_D0	-0.7426606978
2475	BP_WL42_F.8_tr_D2	-0.7426606978
2503	BP_WL42_F.2_tr_D0	-0.7426606978
2505	BP_WL42_F.2_tr_D2	-0.7426606978
2533	BP_WL42_F.1_tr_D0	-0.7426606978
2535	BP_WL42_F.1_tr_D2	-0.7426606978
2563	BP_WL42_NF_tr_D0	-0.7426606978
2565	BP_WL42_NF_tr_D2	-0.7426606978
2594	BP_WL44_F.8_tr_D1	-0.7426606978
2596	BP_WL44_F.8_tr_D3	-0.7426606978
2624	BP_WL44_F.2_tr_D1	-0.7426606978
2626	BP_WL44_F.2_tr_D3	-0.7426606978
2654	BP_WL44_F.1_tr_D1	-0.7426606978
2656	BP_WL44_F.1_tr_D3	-0.7426606978
2684	BP_WL44_NF_tr_D1	-0.7426606978
2686	BP_WL44_NF_tr_D3	-0.7426606978
2714	BP_WL45_F.8_tr_D1	-0.7426606978
2716	BP_WL45_F.8_tr_D3	-0.7426606978
2744	BP_WL45_F.2_tr_D1	-0.7426606978
2746	BP_WL45_F.2_tr_D3	-0.7426606978
2774	BP_WL45_F.1_tr_D1	-0.7426606978
2776	BP_WL45_F.1_tr_D3	-0.7426606978
2804	BP_WL45_NF_tr_D1	-0.7426606978
2806	BP_WL45_NF_tr_D3	-0.7426606978
2833	BP_WL46_F.8_tr_D0	-0.7426606978
2834	BP_WL46_F.8_tr_D1	-0.7426606978
2835	BP_WL46_F.8_tr_D2	-0.7426606978
2836	BP_WL46_F.8_tr_D3	-0.7426606978
2863	BP_WL46_F.2_tr_D0	-0.7426606978
2864	BP_WL46_F.2_tr_D1	-0.7426606978
2865	BP_WL46_F.2_tr_D2	-0.7426606978
2866	BP_WL46_F.2_tr_D3	-0.7426606978
2893	BP_WL46_F.1_tr_D0	-0.7426606978
2894	BP_WL46_F.1_tr_D1	-0.7426606978
2895	BP_WL46_F.1_tr_D2	-0.7426606978
2896	BP_WL46_F.1_tr_D3	-0.7426606978
2923	BP_WL46_NF_tr_D0	-0.7426606978
2924	BP_WL46_NF_tr_D1	-0.7426606978
2925	BP_WL46_NF_tr_D2	-0.7426606978
2926	BP_WL46_NF_tr_D3	-0.7426606978
3200	BP_WL7_F.8_tr_D7	-0.7426606978
3202	BP_WL7_F.8_tr_D9	-0.7426606978
3229	BP_WL7_F.2_tr_D6	-0.7426606978
3230	BP_WL7_F.2_tr_D7	-0.7426606978
3231	BP_WL7_F.2_tr_D8	-0.7426606978
3232	BP_WL7_F.2_tr_D9	-0.7426606978
3320	BP_WL9_F.8_tr_D7	-0.7426606978
3322	BP_WL9_F.8_tr_D9	-0.7426606978
3349	BP_WL9_F.2_tr_D6	-0.7426606978
3351	BP_WL9_F.2_tr_D8	-0.7426606978
3793	BT_ms30.id90.TS12_F.2_tr_D0	-0.7426606978
3795	BT_ms30.id90.TS12_F.2_tr_D2	-0.7426606978
3953	MU_maxmatch.44_NF_cov_D0	-0.7426606978
3955	MU_maxmatch.44_NF_cov_D2	-0.7426606978
3959	MU_maxmatch.44_NF_cov_D6	-0.7426606978
3961	MU_maxmatch.44_NF_cov_D8	-0.7426606978
4301	NB__F.2_gr_D8	-0.7426606978
4331	NB__NF_gr_D8	-0.7426606978
710	BP_WL16_F.2_tr_D7	-0.7423280423
79	BP_WL11_F.8_tr_D6	-0.7416027765
81	BP_WL11_F.8_tr_D8	-0.7416027765
349	BP_WL13_F.2_tr_D6	-0.7416027765
351	BP_WL13_F.2_tr_D8	-0.7416027765
559	BP_WL15_F.8_tr_D6	-0.7416027765
561	BP_WL15_F.8_tr_D8	-0.7416027765
712	BP_WL16_F.2_tr_D9	-0.7416027765
740	BP_WL16_F.1_tr_D7	-0.7416027765
742	BP_WL16_F.1_tr_D9	-0.7416027765
770	BP_WL16_NF_tr_D7	-0.7416027765
772	BP_WL16_NF_tr_D9	-0.7416027765
800	BP_WL17_F.8_tr_D7	-0.7416027765
802	BP_WL17_F.8_tr_D9	-0.7416027765
1890	BP_WL32_F.8_cov_D7	-0.7416027765
1892	BP_WL32_F.8_cov_D9	-0.7416027765
1920	BP_WL32_F.2_cov_D7	-0.7416027765
1922	BP_WL32_F.2_cov_D9	-0.7416027765
1950	BP_WL32_F.1_cov_D7	-0.7416027765
1952	BP_WL32_F.1_cov_D9	-0.7416027765
1980	BP_WL32_NF_cov_D7	-0.7416027765
1982	BP_WL32_NF_cov_D9	-0.7416027765
2490	BP_WL42_F.8_cov_D7	-0.7416027765
2492	BP_WL42_F.8_cov_D9	-0.7416027765
2520	BP_WL42_F.2_cov_D7	-0.7416027765
2522	BP_WL42_F.2_cov_D9	-0.7416027765
2550	BP_WL42_F.1_cov_D7	-0.7416027765
2552	BP_WL42_F.1_cov_D9	-0.7416027765
2580	BP_WL42_NF_cov_D7	-0.7416027765
2582	BP_WL42_NF_cov_D9	-0.7416027765
2610	BP_WL44_F.8_cov_D7	-0.7416027765
2612	BP_WL44_F.8_cov_D9	-0.7416027765
2640	BP_WL44_F.2_cov_D7	-0.7416027765
2642	BP_WL44_F.2_cov_D9	-0.7416027765
2670	BP_WL44_F.1_cov_D7	-0.7416027765
2672	BP_WL44_F.1_cov_D9	-0.7416027765
2700	BP_WL44_NF_cov_D7	-0.7416027765
2702	BP_WL44_NF_cov_D9	-0.7416027765
3074	BP_WL50_F.8_tr_D1	-0.7416027765
3076	BP_WL50_F.8_tr_D3	-0.7416027765
3104	BP_WL50_F.2_tr_D1	-0.7416027765
3106	BP_WL50_F.2_tr_D3	-0.7416027765
3134	BP_WL50_F.1_tr_D1	-0.7416027765
3136	BP_WL50_F.1_tr_D3	-0.7416027765
3164	BP_WL50_NF_tr_D1	-0.7416027765
3166	BP_WL50_NF_tr_D3	-0.7416027765
3319	BP_WL9_F.8_tr_D6	-0.7416027765
3321	BP_WL9_F.8_tr_D8	-0.7416027765
3683	BT_ms0.id0.TS8_F.2_cov_D0	-0.7416027765
3685	BT_ms0.id0.TS8_F.2_cov_D2	-0.7416027765
3799	BT_ms30.id90.TS12_F.2_tr_D6	-0.7416027765
3801	BT_ms30.id90.TS12_F.2_tr_D8	-0.7416027765
3854	MU_maxmatch.20_NF_tr_D1	-0.7416027765
3856	MU_maxmatch.20_NF_tr_D3	-0.7416027765
3860	MU_maxmatch.20_NF_tr_D7	-0.7416027765
3862	MU_maxmatch.20_NF_tr_D9	-0.7416027765
3923	MU_maxmatch.40_NF_cov_D0	-0.7416027765
3924	MU_maxmatch.40_NF_cov_D1	-0.7416027765
3925	MU_maxmatch.40_NF_cov_D2	-0.7416027765
3926	MU_maxmatch.40_NF_cov_D3	-0.7416027765
3929	MU_maxmatch.40_NF_cov_D6	-0.7416027765
3930	MU_maxmatch.40_NF_cov_D7	-0.7416027765
3931	MU_maxmatch.40_NF_cov_D8	-0.7416027765
3932	MU_maxmatch.40_NF_cov_D9	-0.7416027765
3973	MU_maxmatch.50_NF_tr_D0	-0.7416027765
3975	MU_maxmatch.50_NF_tr_D2	-0.7416027765
3979	MU_maxmatch.50_NF_tr_D6	-0.7416027765
3981	MU_maxmatch.50_NF_tr_D8	-0.7416027765
4113	MU_mum50_NF_gr_D0	-0.7416027765
4115	MU_mum50_NF_gr_D2	-0.7416027765
4119	MU_mum50_NF_gr_D6	-0.7416027765
4121	MU_mum50_NF_gr_D8	-0.7416027765
4123	MU_mum50_NF_tr_D0	-0.7416027765
4125	MU_mum50_NF_tr_D2	-0.7416027765
4129	MU_mum50_NF_tr_D6	-0.7416027765
4131	MU_mum50_NF_tr_D8	-0.7416027765
4299	NB__F.2_gr_D6	-0.7416027765
4329	NB__NF_gr_D6	-0.7416027765
199	BP_WL12_F.8_tr_D6	-0.7405448553
201	BP_WL12_F.8_tr_D8	-0.7405448553
1991	BP_WL34_F.8_gr_D8	-0.7405448553
2021	BP_WL34_F.2_gr_D8	-0.7405448553
2051	BP_WL34_F.1_gr_D8	-0.7405448553
2081	BP_WL34_NF_gr_D8	-0.7405448553
2353	BP_WL40_F.8_tr_D0	-0.7405448553
2355	BP_WL40_F.8_tr_D2	-0.7405448553
2383	BP_WL40_F.2_tr_D0	-0.7405448553
2385	BP_WL40_F.2_tr_D2	-0.7405448553
2413	BP_WL40_F.1_tr_D0	-0.7405448553
2415	BP_WL40_F.1_tr_D2	-0.7405448553
2443	BP_WL40_NF_tr_D0	-0.7405448553
2445	BP_WL40_NF_tr_D2	-0.7405448553
3073	BP_WL50_F.8_tr_D0	-0.7405448553
3075	BP_WL50_F.8_tr_D2	-0.7405448553
3103	BP_WL50_F.2_tr_D0	-0.7405448553
3105	BP_WL50_F.2_tr_D2	-0.7405448553
3133	BP_WL50_F.1_tr_D0	-0.7405448553
3135	BP_WL50_F.1_tr_D2	-0.7405448553
3163	BP_WL50_NF_tr_D0	-0.7405448553
3165	BP_WL50_NF_tr_D2	-0.7405448553
3199	BP_WL7_F.8_tr_D6	-0.7405448553
3201	BP_WL7_F.8_tr_D8	-0.7405448553
3713	BT_ms0.id0.TS8_NF_cov_D0	-0.7405448553
3715	BT_ms0.id0.TS8_NF_cov_D2	-0.7405448553
3743	BT_ms30.id50_F.2_cov_D0	-0.7405448553
3745	BT_ms30.id50_F.2_cov_D2	-0.7405448553
3789	BT_ms30.id90.TS12_F.2_gr_D6	-0.7405448553
3790	BT_ms30.id90.TS12_F.2_gr_D7	-0.7405448553
3791	BT_ms30.id90.TS12_F.2_gr_D8	-0.7405448553
3792	BT_ms30.id90.TS12_F.2_gr_D9	-0.7405448553
3823	BT_ms30.id90.TS12_NF_tr_D0	-0.7405448553
3825	BT_ms30.id90.TS12_NF_tr_D2	-0.7405448553
3863	MU_maxmatch.20_NF_cov_D0	-0.7405448553
3865	MU_maxmatch.20_NF_cov_D2	-0.7405448553
3869	MU_maxmatch.20_NF_cov_D6	-0.7405448553
3871	MU_maxmatch.20_NF_cov_D8	-0.7405448553
4144	MU_mumreference.20_NF_gr_D1	-0.7405448553
4146	MU_mumreference.20_NF_gr_D3	-0.7405448553
4150	MU_mumreference.20_NF_gr_D7	-0.7405448553
4152	MU_mumreference.20_NF_gr_D9	-0.7405448553
4154	MU_mumreference.20_NF_tr_D1	-0.7405448553
4156	MU_mumreference.20_NF_tr_D3	-0.7405448553
4160	MU_mumreference.20_NF_tr_D7	-0.7405448553
4162	MU_mumreference.20_NF_tr_D9	-0.7405448553
319	BP_WL13_F.8_tr_D6	-0.7394869341
321	BP_WL13_F.8_tr_D8	-0.7394869341
439	BP_WL14_F.8_tr_D6	-0.7394869341
441	BP_WL14_F.8_tr_D8	-0.7394869341
1770	BP_WL30_F.8_cov_D7	-0.7394869341
1772	BP_WL30_F.8_cov_D9	-0.7394869341
1800	BP_WL30_F.2_cov_D7	-0.7394869341
1802	BP_WL30_F.2_cov_D9	-0.7394869341
1830	BP_WL30_F.1_cov_D7	-0.7394869341
1832	BP_WL30_F.1_cov_D9	-0.7394869341
1860	BP_WL30_NF_cov_D7	-0.7394869341
1862	BP_WL30_NF_cov_D9	-0.7394869341
1989	BP_WL34_F.8_gr_D6	-0.7394869341
2019	BP_WL34_F.2_gr_D6	-0.7394869341
2049	BP_WL34_F.1_gr_D6	-0.7394869341
2079	BP_WL34_NF_gr_D6	-0.7394869341
2113	BP_WL36_F.8_tr_D0	-0.7394869341
2115	BP_WL36_F.8_tr_D2	-0.7394869341
2143	BP_WL36_F.2_tr_D0	-0.7394869341
2145	BP_WL36_F.2_tr_D2	-0.7394869341
2173	BP_WL36_F.1_tr_D0	-0.7394869341
2175	BP_WL36_F.1_tr_D2	-0.7394869341
2203	BP_WL36_NF_tr_D0	-0.7394869341
2205	BP_WL36_NF_tr_D2	-0.7394869341
2234	BP_WL38_F.8_tr_D1	-0.7394869341
2236	BP_WL38_F.8_tr_D3	-0.7394869341
2250	BP_WL38_F.8_cov_D7	-0.7394869341
2252	BP_WL38_F.8_cov_D9	-0.7394869341
2264	BP_WL38_F.2_tr_D1	-0.7394869341
2266	BP_WL38_F.2_tr_D3	-0.7394869341
2280	BP_WL38_F.2_cov_D7	-0.7394869341
2282	BP_WL38_F.2_cov_D9	-0.7394869341
2294	BP_WL38_F.1_tr_D1	-0.7394869341
2296	BP_WL38_F.1_tr_D3	-0.7394869341
2310	BP_WL38_F.1_cov_D7	-0.7394869341
2312	BP_WL38_F.1_cov_D9	-0.7394869341
2324	BP_WL38_NF_tr_D1	-0.7394869341
2326	BP_WL38_NF_tr_D3	-0.7394869341
2340	BP_WL38_NF_cov_D7	-0.7394869341
2342	BP_WL38_NF_cov_D9	-0.7394869341
2730	BP_WL45_F.8_cov_D7	-0.7394869341
2732	BP_WL45_F.8_cov_D9	-0.7394869341
2760	BP_WL45_F.2_cov_D7	-0.7394869341
2762	BP_WL45_F.2_cov_D9	-0.7394869341
2790	BP_WL45_F.1_cov_D7	-0.7394869341
2792	BP_WL45_F.1_cov_D9	-0.7394869341
2820	BP_WL45_NF_cov_D7	-0.7394869341
2822	BP_WL45_NF_cov_D9	-0.7394869341
2850	BP_WL46_F.8_cov_D7	-0.7394869341
2852	BP_WL46_F.8_cov_D9	-0.7394869341
2880	BP_WL46_F.2_cov_D7	-0.7394869341
2882	BP_WL46_F.2_cov_D9	-0.7394869341
2910	BP_WL46_F.1_cov_D7	-0.7394869341
2912	BP_WL46_F.1_cov_D9	-0.7394869341
2940	BP_WL46_NF_cov_D7	-0.7394869341
2942	BP_WL46_NF_cov_D9	-0.7394869341
3773	BT_ms30.id50_NF_cov_D0	-0.7394869341
3775	BT_ms30.id50_NF_cov_D2	-0.7394869341
3820	BT_ms30.id90.TS12_NF_gr_D7	-0.7394869341
3822	BT_ms30.id90.TS12_NF_gr_D9	-0.7394869341
3954	MU_maxmatch.44_NF_cov_D1	-0.7394869341
3956	MU_maxmatch.44_NF_cov_D3	-0.7394869341
3960	MU_maxmatch.44_NF_cov_D7	-0.7394869341
3962	MU_maxmatch.44_NF_cov_D9	-0.7394869341
4014	MU_mum20_NF_cov_D1	-0.7394869341
4016	MU_mum20_NF_cov_D3	-0.7394869341
4020	MU_mum20_NF_cov_D7	-0.7394869341
4022	MU_mum20_NF_cov_D9	-0.7394869341
2010	BP_WL34_F.8_cov_D7	-0.7384290129
2012	BP_WL34_F.8_cov_D9	-0.7384290129
2040	BP_WL34_F.2_cov_D7	-0.7384290129
2042	BP_WL34_F.2_cov_D9	-0.7384290129
2070	BP_WL34_F.1_cov_D7	-0.7384290129
2072	BP_WL34_F.1_cov_D9	-0.7384290129
2100	BP_WL34_NF_cov_D7	-0.7384290129
2102	BP_WL34_NF_cov_D9	-0.7384290129
2114	BP_WL36_F.8_tr_D1	-0.7384290129
2116	BP_WL36_F.8_tr_D3	-0.7384290129
2130	BP_WL36_F.8_cov_D7	-0.7384290129
2132	BP_WL36_F.8_cov_D9	-0.7384290129
2144	BP_WL36_F.2_tr_D1	-0.7384290129
2146	BP_WL36_F.2_tr_D3	-0.7384290129
2160	BP_WL36_F.2_cov_D7	-0.7384290129
2162	BP_WL36_F.2_cov_D9	-0.7384290129
2174	BP_WL36_F.1_tr_D1	-0.7384290129
2176	BP_WL36_F.1_tr_D3	-0.7384290129
2190	BP_WL36_F.1_cov_D7	-0.7384290129
2192	BP_WL36_F.1_cov_D9	-0.7384290129
2204	BP_WL36_NF_tr_D1	-0.7384290129
2206	BP_WL36_NF_tr_D3	-0.7384290129
2220	BP_WL36_NF_cov_D7	-0.7384290129
2222	BP_WL36_NF_cov_D9	-0.7384290129
3724	BT_ms30.id50_F.2_gr_D1	-0.7384290129
3754	BT_ms30.id50_NF_gr_D1	-0.7384290129
3756	BT_ms30.id50_NF_gr_D3	-0.7384290129
3800	BT_ms30.id90.TS12_F.2_tr_D7	-0.7384290129
3802	BT_ms30.id90.TS12_F.2_tr_D9	-0.7384290129
3829	BT_ms30.id90.TS12_NF_tr_D6	-0.7384290129
3830	BT_ms30.id90.TS12_NF_tr_D7	-0.7384290129
3831	BT_ms30.id90.TS12_NF_tr_D8	-0.7384290129
3832	BT_ms30.id90.TS12_NF_tr_D9	-0.7384290129
3844	MU_maxmatch.20_NF_gr_D1	-0.7384290129
3846	MU_maxmatch.20_NF_gr_D3	-0.7384290129
3850	MU_maxmatch.20_NF_gr_D7	-0.7384290129
3852	MU_maxmatch.20_NF_gr_D9	-0.7384290129
3984	MU_maxmatch.50_NF_cov_D1	-0.7384290129
3986	MU_maxmatch.50_NF_cov_D3	-0.7384290129
3990	MU_maxmatch.50_NF_cov_D7	-0.7384290129
3992	MU_maxmatch.50_NF_cov_D9	-0.7384290129
3994	MU_mum20_NF_gr_D1	-0.7384290129
3996	MU_mum20_NF_gr_D3	-0.7384290129
4000	MU_mum20_NF_gr_D7	-0.7384290129
4002	MU_mum20_NF_gr_D9	-0.7384290129
4004	MU_mum20_NF_tr_D1	-0.7384290129
4006	MU_mum20_NF_tr_D3	-0.7384290129
4010	MU_mum20_NF_tr_D7	-0.7384290129
4012	MU_mum20_NF_tr_D9	-0.7384290129
1994	BP_WL34_F.8_tr_D1	-0.7373710916
1996	BP_WL34_F.8_tr_D3	-0.7373710916
2024	BP_WL34_F.2_tr_D1	-0.7373710916
2026	BP_WL34_F.2_tr_D3	-0.7373710916
2054	BP_WL34_F.1_tr_D1	-0.7373710916
2056	BP_WL34_F.1_tr_D3	-0.7373710916
2084	BP_WL34_NF_tr_D1	-0.7373710916
2086	BP_WL34_NF_tr_D3	-0.7373710916
2233	BP_WL38_F.8_tr_D0	-0.7373710916
2235	BP_WL38_F.8_tr_D2	-0.7373710916
2263	BP_WL38_F.2_tr_D0	-0.7373710916
2265	BP_WL38_F.2_tr_D2	-0.7373710916
2293	BP_WL38_F.1_tr_D0	-0.7373710916
2295	BP_WL38_F.1_tr_D2	-0.7373710916
2323	BP_WL38_NF_tr_D0	-0.7373710916
2325	BP_WL38_NF_tr_D2	-0.7373710916
2844	BP_WL46_F.8_cov_D1	-0.7373710916
2846	BP_WL46_F.8_cov_D3	-0.7373710916
2874	BP_WL46_F.2_cov_D1	-0.7373710916
2876	BP_WL46_F.2_cov_D3	-0.7373710916
2904	BP_WL46_F.1_cov_D1	-0.7373710916
2906	BP_WL46_F.1_cov_D3	-0.7373710916
2934	BP_WL46_NF_cov_D1	-0.7373710916
2936	BP_WL46_NF_cov_D3	-0.7373710916
2970	BP_WL48_F.8_cov_D7	-0.7373710916
2972	BP_WL48_F.8_cov_D9	-0.7373710916
3000	BP_WL48_F.2_cov_D7	-0.7373710916
3002	BP_WL48_F.2_cov_D9	-0.7373710916
3030	BP_WL48_F.1_cov_D7	-0.7373710916
3032	BP_WL48_F.1_cov_D9	-0.7373710916
3060	BP_WL48_NF_cov_D7	-0.7373710916
3062	BP_WL48_NF_cov_D9	-0.7373710916
3726	BT_ms30.id50_F.2_gr_D3	-0.7373710916
4350	NB__NF_cov_D7	-0.7373710916
4352	NB__NF_cov_D9	-0.7373710916
1523	BP_WL26_F.8_cov_D0	-0.7363131704
1525	BP_WL26_F.8_cov_D2	-0.7363131704
1553	BP_WL26_F.2_cov_D0	-0.7363131704
1555	BP_WL26_F.2_cov_D2	-0.7363131704
1583	BP_WL26_F.1_cov_D0	-0.7363131704
1585	BP_WL26_F.1_cov_D2	-0.7363131704
1613	BP_WL26_NF_cov_D0	-0.7363131704
1615	BP_WL26_NF_cov_D2	-0.7363131704
1871	BP_WL32_F.8_gr_D8	-0.7363131704
1901	BP_WL32_F.2_gr_D8	-0.7363131704
1931	BP_WL32_F.1_gr_D8	-0.7363131704
1961	BP_WL32_NF_gr_D8	-0.7363131704
2484	BP_WL42_F.8_cov_D1	-0.7363131704
2486	BP_WL42_F.8_cov_D3	-0.7363131704
2514	BP_WL42_F.2_cov_D1	-0.7363131704
2516	BP_WL42_F.2_cov_D3	-0.7363131704
2544	BP_WL42_F.1_cov_D1	-0.7363131704
2546	BP_WL42_F.1_cov_D3	-0.7363131704
2574	BP_WL42_NF_cov_D1	-0.7363131704
2576	BP_WL42_NF_cov_D3	-0.7363131704
2964	BP_WL48_F.8_cov_D1	-0.7363131704
2966	BP_WL48_F.8_cov_D3	-0.7363131704
2994	BP_WL48_F.2_cov_D1	-0.7363131704
2996	BP_WL48_F.2_cov_D3	-0.7363131704
3024	BP_WL48_F.1_cov_D1	-0.7363131704
3026	BP_WL48_F.1_cov_D3	-0.7363131704
3054	BP_WL48_NF_cov_D1	-0.7363131704
3056	BP_WL48_NF_cov_D3	-0.7363131704
3090	BP_WL50_F.8_cov_D7	-0.7363131704
3092	BP_WL50_F.8_cov_D9	-0.7363131704
3120	BP_WL50_F.2_cov_D7	-0.7363131704
3122	BP_WL50_F.2_cov_D9	-0.7363131704
3150	BP_WL50_F.1_cov_D7	-0.7363131704
3152	BP_WL50_F.1_cov_D9	-0.7363131704
3180	BP_WL50_NF_cov_D7	-0.7363131704
3182	BP_WL50_NF_cov_D9	-0.7363131704
3734	BT_ms30.id50_F.2_tr_D1	-0.7363131704
3736	BT_ms30.id50_F.2_tr_D3	-0.7363131704
3764	BT_ms30.id50_NF_tr_D1	-0.7363131704
3766	BT_ms30.id50_NF_tr_D3	-0.7363131704
3819	BT_ms30.id90.TS12_NF_gr_D6	-0.7363131704
3821	BT_ms30.id90.TS12_NF_gr_D8	-0.7363131704
4164	MU_mumreference.20_NF_cov_D1	-0.7363131704
4166	MU_mumreference.20_NF_cov_D3	-0.7363131704
4170	MU_mumreference.20_NF_cov_D7	-0.7363131704
4172	MU_mumreference.20_NF_cov_D9	-0.7363131704
4303	NB__F.2_tr_D0	-0.7363131704
4305	NB__F.2_tr_D2	-0.7363131704
4333	NB__NF_tr_D0	-0.7363131704
4335	NB__NF_tr_D2	-0.7363131704
1680	BP_WL28_F.2_cov_D7	-0.7352552492
1682	BP_WL28_F.2_cov_D9	-0.7352552492
1710	BP_WL28_F.1_cov_D7	-0.7352552492
1712	BP_WL28_F.1_cov_D9	-0.7352552492
1740	BP_WL28_NF_cov_D7	-0.7352552492
1742	BP_WL28_NF_cov_D9	-0.7352552492
1869	BP_WL32_F.8_gr_D6	-0.7352552492
1899	BP_WL32_F.2_gr_D6	-0.7352552492
1929	BP_WL32_F.1_gr_D6	-0.7352552492
1959	BP_WL32_NF_gr_D6	-0.7352552492
2604	BP_WL44_F.8_cov_D1	-0.7352552492
2606	BP_WL44_F.8_cov_D3	-0.7352552492
2634	BP_WL44_F.2_cov_D1	-0.7352552492
2636	BP_WL44_F.2_cov_D3	-0.7352552492
2664	BP_WL44_F.1_cov_D1	-0.7352552492
2666	BP_WL44_F.1_cov_D3	-0.7352552492
2694	BP_WL44_NF_cov_D1	-0.7352552492
2696	BP_WL44_NF_cov_D3	-0.7352552492
2724	BP_WL45_F.8_cov_D1	-0.7352552492
2726	BP_WL45_F.8_cov_D3	-0.7352552492
2754	BP_WL45_F.2_cov_D1	-0.7352552492
2756	BP_WL45_F.2_cov_D3	-0.7352552492
2784	BP_WL45_F.1_cov_D1	-0.7352552492
2786	BP_WL45_F.1_cov_D3	-0.7352552492
2814	BP_WL45_NF_cov_D1	-0.7352552492
2816	BP_WL45_NF_cov_D3	-0.7352552492
3084	BP_WL50_F.8_cov_D1	-0.7352552492
3086	BP_WL50_F.8_cov_D3	-0.7352552492
3114	BP_WL50_F.2_cov_D1	-0.7352552492
3116	BP_WL50_F.2_cov_D3	-0.7352552492
3144	BP_WL50_F.1_cov_D1	-0.7352552492
3146	BP_WL50_F.1_cov_D3	-0.7352552492
3174	BP_WL50_NF_cov_D1	-0.7352552492
3176	BP_WL50_NF_cov_D3	-0.7352552492
3783	BT_ms30.id90.TS12_F.2_gr_D0	-0.7352552492
3785	BT_ms30.id90.TS12_F.2_gr_D2	-0.7352552492
3813	BT_ms30.id90.TS12_NF_gr_D0	-0.7352552492
3815	BT_ms30.id90.TS12_NF_gr_D2	-0.7352552492
4320	NB__F.2_cov_D7	-0.7352552492
4322	NB__F.2_cov_D9	-0.7352552492
1433	BP_WL24_F.2_cov_D0	-0.734197328
1435	BP_WL24_F.2_cov_D2	-0.734197328
1463	BP_WL24_F.1_cov_D0	-0.734197328
1465	BP_WL24_F.1_cov_D2	-0.734197328
1493	BP_WL24_NF_cov_D0	-0.734197328
1495	BP_WL24_NF_cov_D2	-0.734197328
1650	BP_WL28_F.8_cov_D7	-0.734197328
1652	BP_WL28_F.8_cov_D9	-0.734197328
2364	BP_WL40_F.8_cov_D1	-0.734197328
2366	BP_WL40_F.8_cov_D3	-0.734197328
2394	BP_WL40_F.2_cov_D1	-0.734197328
2396	BP_WL40_F.2_cov_D3	-0.734197328
2424	BP_WL40_F.1_cov_D1	-0.734197328
2426	BP_WL40_F.1_cov_D3	-0.734197328
2454	BP_WL40_NF_cov_D1	-0.734197328
2456	BP_WL40_NF_cov_D3	-0.734197328
3784	BT_ms30.id90.TS12_F.2_gr_D1	-0.734197328
3786	BT_ms30.id90.TS12_F.2_gr_D3	-0.734197328
3814	BT_ms30.id90.TS12_NF_gr_D1	-0.734197328
3816	BT_ms30.id90.TS12_NF_gr_D3	-0.734197328
1403	BP_WL24_F.8_cov_D0	-0.7331394068
1405	BP_WL24_F.8_cov_D2	-0.7331394068
1530	BP_WL26_F.8_cov_D7	-0.7331394068
1532	BP_WL26_F.8_cov_D9	-0.7331394068
1560	BP_WL26_F.2_cov_D7	-0.7331394068
1562	BP_WL26_F.2_cov_D9	-0.7331394068
1590	BP_WL26_F.1_cov_D7	-0.7331394068
1592	BP_WL26_F.1_cov_D9	-0.7331394068
1620	BP_WL26_NF_cov_D7	-0.7331394068
1622	BP_WL26_NF_cov_D9	-0.7331394068
1874	BP_WL32_F.8_tr_D1	-0.7331394068
1876	BP_WL32_F.8_tr_D3	-0.7331394068
1904	BP_WL32_F.2_tr_D1	-0.7331394068
1906	BP_WL32_F.2_tr_D3	-0.7331394068
1934	BP_WL32_F.1_tr_D1	-0.7331394068
1936	BP_WL32_F.1_tr_D3	-0.7331394068
1964	BP_WL32_NF_tr_D1	-0.7331394068
1966	BP_WL32_NF_tr_D3	-0.7331394068
1993	BP_WL34_F.8_tr_D0	-0.7331394068
1995	BP_WL34_F.8_tr_D2	-0.7331394068
2023	BP_WL34_F.2_tr_D0	-0.7331394068
2025	BP_WL34_F.2_tr_D2	-0.7331394068
2053	BP_WL34_F.1_tr_D0	-0.7331394068
2055	BP_WL34_F.1_tr_D2	-0.7331394068
2083	BP_WL34_NF_tr_D0	-0.7331394068
2085	BP_WL34_NF_tr_D2	-0.7331394068
2244	BP_WL38_F.8_cov_D1	-0.7331394068
2246	BP_WL38_F.8_cov_D3	-0.7331394068
2274	BP_WL38_F.2_cov_D1	-0.7331394068
2276	BP_WL38_F.2_cov_D3	-0.7331394068
2304	BP_WL38_F.1_cov_D1	-0.7331394068
2306	BP_WL38_F.1_cov_D3	-0.7331394068
2334	BP_WL38_NF_cov_D1	-0.7331394068
2336	BP_WL38_NF_cov_D3	-0.7331394068
3664	BT_ms0.id0.TS8_F.2_gr_D1	-0.7331394068
3666	BT_ms0.id0.TS8_F.2_gr_D3	-0.7331394068
4304	NB__F.2_tr_D1	-0.7331394068
4306	NB__F.2_tr_D3	-0.7331394068
4334	NB__NF_tr_D1	-0.7331394068
4336	NB__NF_tr_D3	-0.7331394068
1873	BP_WL32_F.8_tr_D0	-0.7320814855
1875	BP_WL32_F.8_tr_D2	-0.7320814855
1903	BP_WL32_F.2_tr_D0	-0.7320814855
1905	BP_WL32_F.2_tr_D2	-0.7320814855
1933	BP_WL32_F.1_tr_D0	-0.7320814855
1935	BP_WL32_F.1_tr_D2	-0.7320814855
1963	BP_WL32_NF_tr_D0	-0.7320814855
1965	BP_WL32_NF_tr_D2	-0.7320814855
2004	BP_WL34_F.8_cov_D1	-0.7320814855
2006	BP_WL34_F.8_cov_D3	-0.7320814855
2034	BP_WL34_F.2_cov_D1	-0.7320814855
2036	BP_WL34_F.2_cov_D3	-0.7320814855
2064	BP_WL34_F.1_cov_D1	-0.7320814855
2066	BP_WL34_F.1_cov_D3	-0.7320814855
2094	BP_WL34_NF_cov_D1	-0.7320814855
2096	BP_WL34_NF_cov_D3	-0.7320814855
3674	BT_ms0.id0.TS8_F.2_tr_D1	-0.7320814855
3676	BT_ms0.id0.TS8_F.2_tr_D3	-0.7320814855
3694	BT_ms0.id0.TS8_NF_gr_D1	-0.7320814855
3696	BT_ms0.id0.TS8_NF_gr_D3	-0.7320814855
1440	BP_WL24_F.2_cov_D7	-0.7310235643
1442	BP_WL24_F.2_cov_D9	-0.7310235643
1470	BP_WL24_F.1_cov_D7	-0.7310235643
1472	BP_WL24_F.1_cov_D9	-0.7310235643
1500	BP_WL24_NF_cov_D7	-0.7310235643
1502	BP_WL24_NF_cov_D9	-0.7310235643
2124	BP_WL36_F.8_cov_D1	-0.7310235643
2126	BP_WL36_F.8_cov_D3	-0.7310235643
2154	BP_WL36_F.2_cov_D1	-0.7310235643
2156	BP_WL36_F.2_cov_D3	-0.7310235643
2184	BP_WL36_F.1_cov_D1	-0.7310235643
2186	BP_WL36_F.1_cov_D3	-0.7310235643
2214	BP_WL36_NF_cov_D1	-0.7310235643
2216	BP_WL36_NF_cov_D3	-0.7310235643
3723	BT_ms30.id50_F.2_gr_D0	-0.7310235643
3725	BT_ms30.id50_F.2_gr_D2	-0.7310235643
3763	BT_ms30.id50_NF_tr_D0	-0.7310235643
3765	BT_ms30.id50_NF_tr_D2	-0.7310235643
3864	MU_maxmatch.20_NF_cov_D1	-0.7310235643
3866	MU_maxmatch.20_NF_cov_D3	-0.7310235643
3870	MU_maxmatch.20_NF_cov_D7	-0.7310235643
3872	MU_maxmatch.20_NF_cov_D9	-0.7310235643
1410	BP_WL24_F.8_cov_D7	-0.7299656431
1412	BP_WL24_F.8_cov_D9	-0.7299656431
1749	BP_WL30_F.8_gr_D6	-0.7299656431
1751	BP_WL30_F.8_gr_D8	-0.7299656431
1753	BP_WL30_F.8_tr_D0	-0.7299656431
1755	BP_WL30_F.8_tr_D2	-0.7299656431
1781	BP_WL30_F.2_gr_D8	-0.7299656431
1783	BP_WL30_F.2_tr_D0	-0.7299656431
1785	BP_WL30_F.2_tr_D2	-0.7299656431
1811	BP_WL30_F.1_gr_D8	-0.7299656431
1813	BP_WL30_F.1_tr_D0	-0.7299656431
1815	BP_WL30_F.1_tr_D2	-0.7299656431
1841	BP_WL30_NF_gr_D8	-0.7299656431
1843	BP_WL30_NF_tr_D0	-0.7299656431
1845	BP_WL30_NF_tr_D2	-0.7299656431
3704	BT_ms0.id0.TS8_NF_tr_D1	-0.7299656431
3706	BT_ms0.id0.TS8_NF_tr_D3	-0.7299656431
3733	BT_ms30.id50_F.2_tr_D0	-0.7299656431
3735	BT_ms30.id50_F.2_tr_D2	-0.7299656431
3744	BT_ms30.id50_F.2_cov_D1	-0.7299656431
3746	BT_ms30.id50_F.2_cov_D3	-0.7299656431
3753	BT_ms30.id50_NF_gr_D0	-0.7299656431
3755	BT_ms30.id50_NF_gr_D2	-0.7299656431
3774	BT_ms30.id50_NF_cov_D1	-0.7299656431
3776	BT_ms30.id50_NF_cov_D3	-0.7299656431
3810	BT_ms30.id90.TS12_F.2_cov_D7	-0.7299656431
3812	BT_ms30.id90.TS12_F.2_cov_D9	-0.7299656431
3840	BT_ms30.id90.TS12_NF_cov_D7	-0.7299656431
3842	BT_ms30.id90.TS12_NF_cov_D9	-0.7299656431
4399	WU_S50.Q50_NF_tr_D6	-0.7299656431
4401	WU_S50.Q50_NF_tr_D8	-0.7299656431
960	BP_WL18_F.2_cov_D7	-0.7289077219
962	BP_WL18_F.2_cov_D9	-0.7289077219
990	BP_WL18_F.1_cov_D7	-0.7289077219
992	BP_WL18_F.1_cov_D9	-0.7289077219
1020	BP_WL18_NF_cov_D7	-0.7289077219
1022	BP_WL18_NF_cov_D9	-0.7289077219
1080	BP_WL19_F.2_cov_D7	-0.7289077219
1082	BP_WL19_F.2_cov_D9	-0.7289077219
1110	BP_WL19_F.1_cov_D7	-0.7289077219
1112	BP_WL19_F.1_cov_D9	-0.7289077219
1140	BP_WL19_NF_cov_D7	-0.7289077219
1142	BP_WL19_NF_cov_D9	-0.7289077219
1200	BP_WL20_F.2_cov_D7	-0.7289077219
1202	BP_WL20_F.2_cov_D9	-0.7289077219
1230	BP_WL20_F.1_cov_D7	-0.7289077219
1232	BP_WL20_F.1_cov_D9	-0.7289077219
1663	BP_WL28_F.2_tr_D0	-0.7289077219
1665	BP_WL28_F.2_tr_D2	-0.7289077219
1693	BP_WL28_F.1_tr_D0	-0.7289077219
1695	BP_WL28_F.1_tr_D2	-0.7289077219
1723	BP_WL28_NF_tr_D0	-0.7289077219
1725	BP_WL28_NF_tr_D2	-0.7289077219
1754	BP_WL30_F.8_tr_D1	-0.7289077219
1756	BP_WL30_F.8_tr_D3	-0.7289077219
1779	BP_WL30_F.2_gr_D6	-0.7289077219
1784	BP_WL30_F.2_tr_D1	-0.7289077219
1786	BP_WL30_F.2_tr_D3	-0.7289077219
1809	BP_WL30_F.1_gr_D6	-0.7289077219
1814	BP_WL30_F.1_tr_D1	-0.7289077219
1816	BP_WL30_F.1_tr_D3	-0.7289077219
1839	BP_WL30_NF_gr_D6	-0.7289077219
1844	BP_WL30_NF_tr_D1	-0.7289077219
1846	BP_WL30_NF_tr_D3	-0.7289077219
3663	BT_ms0.id0.TS8_F.2_gr_D0	-0.7289077219
3665	BT_ms0.id0.TS8_F.2_gr_D2	-0.7289077219
3693	BT_ms0.id0.TS8_NF_gr_D0	-0.7289077219
3695	BT_ms0.id0.TS8_NF_gr_D2	-0.7289077219
930	BP_WL18_F.8_cov_D7	-0.7278498006
932	BP_WL18_F.8_cov_D9	-0.7278498006
1050	BP_WL19_F.8_cov_D7	-0.7278498006
1052	BP_WL19_F.8_cov_D9	-0.7278498006
1260	BP_WL20_NF_cov_D7	-0.7278498006
1262	BP_WL20_NF_cov_D9	-0.7278498006
1290	BP_WL22_F.8_cov_D7	-0.7278498006
1292	BP_WL22_F.8_cov_D9	-0.7278498006
1320	BP_WL22_F.2_cov_D7	-0.7278498006
1322	BP_WL22_F.2_cov_D9	-0.7278498006
1350	BP_WL22_F.1_cov_D7	-0.7278498006
1352	BP_WL22_F.1_cov_D9	-0.7278498006
1631	BP_WL28_F.8_gr_D8	-0.7278498006
1633	BP_WL28_F.8_tr_D0	-0.7278498006
1635	BP_WL28_F.8_tr_D2	-0.7278498006
3300	BP_WL7_NF_cov_D7	-0.7278498006
3302	BP_WL7_NF_cov_D9	-0.7278498006
3684	BT_ms0.id0.TS8_F.2_cov_D1	-0.7278498006
3686	BT_ms0.id0.TS8_F.2_cov_D3	-0.7278498006
3703	BT_ms0.id0.TS8_NF_tr_D0	-0.7278498006
3705	BT_ms0.id0.TS8_NF_tr_D2	-0.7278498006
3714	BT_ms0.id0.TS8_NF_cov_D1	-0.7278498006
3716	BT_ms0.id0.TS8_NF_cov_D3	-0.7278498006
3794	BT_ms30.id90.TS12_F.2_tr_D1	-0.7278498006
3796	BT_ms30.id90.TS12_F.2_tr_D3	-0.7278498006
3824	BT_ms30.id90.TS12_NF_tr_D1	-0.7278498006
3826	BT_ms30.id90.TS12_NF_tr_D3	-0.7278498006
1170	BP_WL20_F.8_cov_D7	-0.7267918794
1172	BP_WL20_F.8_cov_D9	-0.7267918794
1380	BP_WL22_NF_cov_D7	-0.7267918794
1382	BP_WL22_NF_cov_D9	-0.7267918794
3420	BP_WL9_NF_cov_D7	-0.7267918794
3422	BP_WL9_NF_cov_D9	-0.7267918794
3673	BT_ms0.id0.TS8_F.2_tr_D0	-0.7267918794
3675	BT_ms0.id0.TS8_F.2_tr_D2	-0.7267918794
540	BP_WL14_NF_cov_D7	-0.7257339582
542	BP_WL14_NF_cov_D9	-0.7257339582
780	BP_WL16_NF_cov_D7	-0.7257339582
782	BP_WL16_NF_cov_D9	-0.7257339582
953	BP_WL18_F.2_cov_D0	-0.7257339582
955	BP_WL18_F.2_cov_D2	-0.7257339582
1013	BP_WL18_NF_cov_D0	-0.7257339582
1015	BP_WL18_NF_cov_D2	-0.7257339582
1163	BP_WL20_F.8_cov_D0	-0.7257339582
1165	BP_WL20_F.8_cov_D2	-0.7257339582
1193	BP_WL20_F.2_cov_D0	-0.7257339582
1195	BP_WL20_F.2_cov_D2	-0.7257339582
1223	BP_WL20_F.1_cov_D0	-0.7257339582
1225	BP_WL20_F.1_cov_D2	-0.7257339582
1253	BP_WL20_NF_cov_D0	-0.7257339582
1255	BP_WL20_NF_cov_D2	-0.7257339582
1283	BP_WL22_F.8_cov_D0	-0.7257339582
1285	BP_WL22_F.8_cov_D2	-0.7257339582
1313	BP_WL22_F.2_cov_D0	-0.7257339582
1315	BP_WL22_F.2_cov_D2	-0.7257339582
1343	BP_WL22_F.1_cov_D0	-0.7257339582
1345	BP_WL22_F.1_cov_D2	-0.7257339582
1373	BP_WL22_NF_cov_D0	-0.7257339582
1375	BP_WL22_NF_cov_D2	-0.7257339582
1629	BP_WL28_F.8_gr_D6	-0.7257339582
1659	BP_WL28_F.2_gr_D6	-0.7257339582
1661	BP_WL28_F.2_gr_D8	-0.7257339582
1689	BP_WL28_F.1_gr_D6	-0.7257339582
1691	BP_WL28_F.1_gr_D8	-0.7257339582
1719	BP_WL28_NF_gr_D6	-0.7257339582
1721	BP_WL28_NF_gr_D8	-0.7257339582
1884	BP_WL32_F.8_cov_D1	-0.7257339582
1886	BP_WL32_F.8_cov_D3	-0.7257339582
1914	BP_WL32_F.2_cov_D1	-0.7257339582
1916	BP_WL32_F.2_cov_D3	-0.7257339582
1944	BP_WL32_F.1_cov_D1	-0.7257339582
1946	BP_WL32_F.1_cov_D3	-0.7257339582
1974	BP_WL32_NF_cov_D1	-0.7257339582
1976	BP_WL32_NF_cov_D3	-0.7257339582
3804	BT_ms30.id90.TS12_F.2_cov_D1	-0.7257339582
3806	BT_ms30.id90.TS12_F.2_cov_D3	-0.7257339582
660	BP_WL15_NF_cov_D7	-0.7253968254
662	BP_WL15_NF_cov_D9	-0.7253968254
300	BP_WL12_NF_cov_D7	-0.724676037
302	BP_WL12_NF_cov_D9	-0.724676037
420	BP_WL13_NF_cov_D7	-0.724676037
422	BP_WL13_NF_cov_D9	-0.724676037
563	BP_WL15_F.8_cov_D0	-0.724676037
565	BP_WL15_F.8_cov_D2	-0.724676037
810	BP_WL17_F.8_cov_D7	-0.724676037
812	BP_WL17_F.8_cov_D9	-0.724676037
840	BP_WL17_F.2_cov_D7	-0.724676037
842	BP_WL17_F.2_cov_D9	-0.724676037
870	BP_WL17_F.1_cov_D7	-0.724676037
872	BP_WL17_F.1_cov_D9	-0.724676037
900	BP_WL17_NF_cov_D7	-0.724676037
902	BP_WL17_NF_cov_D9	-0.724676037
983	BP_WL18_F.1_cov_D0	-0.724676037
985	BP_WL18_F.1_cov_D2	-0.724676037
3834	BT_ms30.id90.TS12_NF_cov_D1	-0.724676037
3836	BT_ms30.id90.TS12_NF_cov_D3	-0.724676037
30	BP__F.2_cov_D7	-0.7236181158
32	BP__F.2_cov_D9	-0.7236181158
60	BP__NF_cov_D7	-0.7236181158
62	BP__NF_cov_D9	-0.7236181158
83	BP_WL11_F.8_cov_D0	-0.7236181158
85	BP_WL11_F.8_cov_D2	-0.7236181158
90	BP_WL11_F.8_cov_D7	-0.7236181158
92	BP_WL11_F.8_cov_D9	-0.7236181158
120	BP_WL11_F.2_cov_D7	-0.7236181158
122	BP_WL11_F.2_cov_D9	-0.7236181158
150	BP_WL11_F.1_cov_D7	-0.7236181158
152	BP_WL11_F.1_cov_D9	-0.7236181158
180	BP_WL11_NF_cov_D7	-0.7236181158
182	BP_WL11_NF_cov_D9	-0.7236181158
203	BP_WL12_F.8_cov_D0	-0.7236181158
205	BP_WL12_F.8_cov_D2	-0.7236181158
240	BP_WL12_F.2_cov_D7	-0.7236181158
242	BP_WL12_F.2_cov_D9	-0.7236181158
270	BP_WL12_F.1_cov_D7	-0.7236181158
272	BP_WL12_F.1_cov_D9	-0.7236181158
323	BP_WL13_F.8_cov_D0	-0.7236181158
325	BP_WL13_F.8_cov_D2	-0.7236181158
480	BP_WL14_F.2_cov_D7	-0.7236181158
482	BP_WL14_F.2_cov_D9	-0.7236181158
510	BP_WL14_F.1_cov_D7	-0.7236181158
512	BP_WL14_F.1_cov_D9	-0.7236181158
593	BP_WL15_F.2_cov_D0	-0.7236181158
595	BP_WL15_F.2_cov_D2	-0.7236181158
623	BP_WL15_F.1_cov_D0	-0.7236181158
625	BP_WL15_F.1_cov_D2	-0.7236181158
630	BP_WL15_F.1_cov_D7	-0.7236181158
632	BP_WL15_F.1_cov_D9	-0.7236181158
683	BP_WL16_F.8_cov_D0	-0.7236181158
685	BP_WL16_F.8_cov_D2	-0.7236181158
690	BP_WL16_F.8_cov_D7	-0.7236181158
692	BP_WL16_F.8_cov_D9	-0.7236181158
713	BP_WL16_F.2_cov_D0	-0.7236181158
715	BP_WL16_F.2_cov_D2	-0.7236181158
720	BP_WL16_F.2_cov_D7	-0.7236181158
722	BP_WL16_F.2_cov_D9	-0.7236181158
923	BP_WL18_F.8_cov_D0	-0.7236181158
925	BP_WL18_F.8_cov_D2	-0.7236181158
1043	BP_WL19_F.8_cov_D0	-0.7236181158
1045	BP_WL19_F.8_cov_D2	-0.7236181158
1073	BP_WL19_F.2_cov_D0	-0.7236181158
1075	BP_WL19_F.2_cov_D2	-0.7236181158
1103	BP_WL19_F.1_cov_D0	-0.7236181158
1105	BP_WL19_F.1_cov_D2	-0.7236181158
1133	BP_WL19_NF_cov_D0	-0.7236181158
1135	BP_WL19_NF_cov_D2	-0.7236181158
1634	BP_WL28_F.8_tr_D1	-0.7236181158
1636	BP_WL28_F.8_tr_D3	-0.7236181158
1664	BP_WL28_F.2_tr_D1	-0.7236181158
1666	BP_WL28_F.2_tr_D3	-0.7236181158
1694	BP_WL28_F.1_tr_D1	-0.7236181158
1696	BP_WL28_F.1_tr_D3	-0.7236181158
1724	BP_WL28_NF_tr_D1	-0.7236181158
1726	BP_WL28_NF_tr_D3	-0.7236181158
1764	BP_WL30_F.8_cov_D1	-0.7236181158
1766	BP_WL30_F.8_cov_D3	-0.7236181158
3203	BP_WL7_F.8_cov_D0	-0.7236181158
3205	BP_WL7_F.8_cov_D2	-0.7236181158
3240	BP_WL7_F.2_cov_D7	-0.7236181158
3242	BP_WL7_F.2_cov_D9	-0.7236181158
3270	BP_WL7_F.1_cov_D7	-0.7236181158
3272	BP_WL7_F.1_cov_D9	-0.7236181158
[truncated: 2,324 more rows]

## Sheet: RS3_P
result set 3 (RS3), Pearson
id	method	estimate		ANI (Goris et al. 2007) can be found in row 376 with a correlation index of -0.9739 (please note: the minus sign has been added manually due to a better comparison)
4143	MU_mumreference.20_NF_gr_D0	-0.9795146948
4149	MU_mumreference.20_NF_gr_D6	-0.9795146948
3993	MU_mum20_NF_gr_D0	-0.9794203298
3999	MU_mum20_NF_gr_D6	-0.9794203298
3843	MU_maxmatch.20_NF_gr_D0	-0.9794137244
3849	MU_maxmatch.20_NF_gr_D6	-0.9794137244
3853	MU_maxmatch.20_NF_tr_D0	-0.9791065721
3859	MU_maxmatch.20_NF_tr_D6	-0.9791065721
4153	MU_mumreference.20_NF_tr_D0	-0.9790811144
4159	MU_mumreference.20_NF_tr_D6	-0.9790811144
4003	MU_mum20_NF_tr_D0	-0.9789776262
4009	MU_mum20_NF_tr_D6	-0.9789776262
4169	MU_mumreference.20_NF_cov_D6	-0.9789686205
4163	MU_mumreference.20_NF_cov_D0	-0.978968608
4019	MU_mum20_NF_cov_D6	-0.9789104011
4013	MU_mum20_NF_cov_D0	-0.9789103968
3863	MU_maxmatch.20_NF_cov_D0	-0.9785154545
3869	MU_maxmatch.20_NF_cov_D6	-0.9785154527
3809	BT_ms30.id90.TS12_F.2_cov_D6	-0.9782042737
3839	BT_ms30.id90.TS12_NF_cov_D6	-0.9781561822
3799	BT_ms30.id90.TS12_F.2_tr_D6	-0.9780808316
3829	BT_ms30.id90.TS12_NF_tr_D6	-0.978055208
3789	BT_ms30.id90.TS12_F.2_gr_D6	-0.9780410758
3819	BT_ms30.id90.TS12_NF_gr_D6	-0.9780089709
3267	BP_WL7_F.1_cov_D4	-0.9777835231
3387	BP_WL9_F.1_cov_D4	-0.9777639726
3237	BP_WL7_F.2_cov_D4	-0.9777578594
3357	BP_WL9_F.2_cov_D4	-0.9777435462
147	BP_WL11_F.1_cov_D4	-0.9776690887
27	BP__F.2_cov_D4	-0.9776632174
117	BP_WL11_F.2_cov_D4	-0.9776632174
267	BP_WL12_F.1_cov_D4	-0.9776019158
237	BP_WL12_F.2_cov_D4	-0.9775964652
357	BP_WL13_F.2_cov_D4	-0.9774929518
387	BP_WL13_F.1_cov_D4	-0.9774929185
3327	BP_WL9_F.8_cov_D4	-0.9774764423
3207	BP_WL7_F.8_cov_D4	-0.9774737987
87	BP_WL11_F.8_cov_D4	-0.9774413914
207	BP_WL12_F.8_cov_D4	-0.9774048975
477	BP_WL14_F.2_cov_D4	-0.9773658912
507	BP_WL14_F.1_cov_D4	-0.9773630924
327	BP_WL13_F.8_cov_D4	-0.9773155874
3297	BP_WL7_NF_cov_D4	-0.9772845292
597	BP_WL15_F.2_cov_D4	-0.9772744192
627	BP_WL15_F.1_cov_D4	-0.9772697601
3417	BP_WL9_NF_cov_D4	-0.9772606009
447	BP_WL14_F.8_cov_D4	-0.9772070319
57	BP__NF_cov_D4	-0.977179153
177	BP_WL11_NF_cov_D4	-0.977179153
297	BP_WL12_NF_cov_D4	-0.9771362727
567	BP_WL15_F.8_cov_D4	-0.9771350313
717	BP_WL16_F.2_cov_D4	-0.9771231565
747	BP_WL16_F.1_cov_D4	-0.977115529
417	BP_WL13_NF_cov_D4	-0.9770587322
687	BP_WL16_F.8_cov_D4	-0.9770048394
837	BP_WL17_F.2_cov_D4	-0.9769677669
867	BP_WL17_F.1_cov_D4	-0.9769613956
537	BP_WL14_NF_cov_D4	-0.9769570136
657	BP_WL15_NF_cov_D4	-0.9769133269
807	BP_WL17_F.8_cov_D4	-0.976863527
777	BP_WL16_NF_cov_D4	-0.9767874102
957	BP_WL18_F.2_cov_D4	-0.9767776467
987	BP_WL18_F.1_cov_D4	-0.9767690678
1077	BP_WL19_F.2_cov_D4	-0.9767109582
927	BP_WL18_F.8_cov_D4	-0.9767104175
1107	BP_WL19_F.1_cov_D4	-0.9767042307
897	BP_WL17_NF_cov_D4	-0.9766653033
1047	BP_WL19_F.8_cov_D4	-0.9766591369
1197	BP_WL20_F.2_cov_D4	-0.9765078319
1017	BP_WL18_NF_cov_D4	-0.9765003914
1227	BP_WL20_F.1_cov_D4	-0.9765000769
1167	BP_WL20_F.8_cov_D4	-0.9764660084
1137	BP_WL19_NF_cov_D4	-0.976458036
3803	BT_ms30.id90.TS12_F.2_cov_D0	-0.976350339
1317	BP_WL22_F.2_cov_D4	-0.9763496545
1347	BP_WL22_F.1_cov_D4	-0.9763437727
1287	BP_WL22_F.8_cov_D4	-0.9763270026
3833	BT_ms30.id90.TS12_NF_cov_D0	-0.9762903165
1257	BP_WL20_NF_cov_D4	-0.9762764481
3793	BT_ms30.id90.TS12_F.2_tr_D0	-0.9762072688
1377	BP_WL22_NF_cov_D4	-0.9761759342
3823	BT_ms30.id90.TS12_NF_tr_D0	-0.9761704391
3783	BT_ms30.id90.TS12_F.2_gr_D0	-0.9761034325
1437	BP_WL24_F.2_cov_D4	-0.9760653029
1467	BP_WL24_F.1_cov_D4	-0.9760589914
3813	BT_ms30.id90.TS12_NF_gr_D0	-0.9760580977
1407	BP_WL24_F.8_cov_D4	-0.9760490673
1497	BP_WL24_NF_cov_D4	-0.9760244337
4144	MU_mumreference.20_NF_gr_D1	-0.9760037669
4150	MU_mumreference.20_NF_gr_D7	-0.9760037669
3854	MU_maxmatch.20_NF_tr_D1	-0.9759687027
3860	MU_maxmatch.20_NF_tr_D7	-0.9759687027
3994	MU_mum20_NF_gr_D1	-0.9759145148
4000	MU_mum20_NF_gr_D7	-0.9759145148
4154	MU_mumreference.20_NF_tr_D1	-0.9759044265
4160	MU_mumreference.20_NF_tr_D7	-0.9759044265
3844	MU_maxmatch.20_NF_gr_D1	-0.9758849906
3850	MU_maxmatch.20_NF_gr_D7	-0.9758849906
3268	BP_WL7_F.1_cov_D5	-0.9758569145
3388	BP_WL9_F.1_cov_D5	-0.9758298544
3238	BP_WL7_F.2_cov_D5	-0.9758150765
4004	MU_mum20_NF_tr_D1	-0.9758006516
4010	MU_mum20_NF_tr_D7	-0.9758006516
3358	BP_WL9_F.2_cov_D5	-0.9757958632
1557	BP_WL26_F.2_cov_D4	-0.9757942582
1617	BP_WL26_NF_cov_D4	-0.9757923593
1587	BP_WL26_F.1_cov_D4	-0.975791075
1527	BP_WL26_F.8_cov_D4	-0.9757775593
4020	MU_mum20_NF_cov_D7	-0.9757311832
4014	MU_mum20_NF_cov_D1	-0.9757311741
148	BP_WL11_F.1_cov_D5	-0.9757204781
28	BP__F.2_cov_D5	-0.9757042132
118	BP_WL11_F.2_cov_D5	-0.9757042132
2157	BP_WL36_F.2_cov_D4	-0.9756928801
2187	BP_WL36_F.1_cov_D4	-0.9756928801
2217	BP_WL36_NF_cov_D4	-0.9756928801
2127	BP_WL36_F.8_cov_D4	-0.9756906812
2037	BP_WL34_F.2_cov_D4	-0.9756732453
2067	BP_WL34_F.1_cov_D4	-0.9756732453
2097	BP_WL34_NF_cov_D4	-0.9756732453
2007	BP_WL34_F.8_cov_D4	-0.9756693487
2277	BP_WL38_F.2_cov_D4	-0.9756550993
2307	BP_WL38_F.1_cov_D4	-0.9756550993
2337	BP_WL38_NF_cov_D4	-0.9756550993
2247	BP_WL38_F.8_cov_D4	-0.975654387
4164	MU_mumreference.20_NF_cov_D1	-0.9756536517
4170	MU_mumreference.20_NF_cov_D7	-0.9756536423
268	BP_WL12_F.1_cov_D5	-0.9756411931
238	BP_WL12_F.2_cov_D5	-0.9756276217
1707	BP_WL28_F.1_cov_D4	-0.9756211896
1737	BP_WL28_NF_cov_D4	-0.9756211896
1677	BP_WL28_F.2_cov_D4	-0.9756196733
1647	BP_WL28_F.8_cov_D4	-0.9756127374
1797	BP_WL30_F.2_cov_D4	-0.975604382
1827	BP_WL30_F.1_cov_D4	-0.975604382
1857	BP_WL30_NF_cov_D4	-0.975604382
1767	BP_WL30_F.8_cov_D4	-0.9755986275
1917	BP_WL32_F.2_cov_D4	-0.9755741749
1947	BP_WL32_F.1_cov_D4	-0.9755741749
1977	BP_WL32_NF_cov_D4	-0.9755741749
3277	BP_WL7_NF_gr_D4	-0.9755725393
1887	BP_WL32_F.8_cov_D4	-0.9755684972
388	BP_WL13_F.1_cov_D5	-0.9755208859
3397	BP_WL9_NF_gr_D4	-0.9755203947
358	BP_WL13_F.2_cov_D5	-0.9755150877
2367	BP_WL40_F.8_cov_D4	-0.9754898875
2397	BP_WL40_F.2_cov_D4	-0.9754898875
2427	BP_WL40_F.1_cov_D4	-0.9754898875
2457	BP_WL40_NF_cov_D4	-0.9754898875
3328	BP_WL9_F.8_cov_D5	-0.975465483
3208	BP_WL7_F.8_cov_D5	-0.9754632062
88	BP_WL11_F.8_cov_D5	-0.9754263342
3298	BP_WL7_NF_cov_D5	-0.9754034852
208	BP_WL12_F.8_cov_D5	-0.9753846185
508	BP_WL14_F.1_cov_D5	-0.97538427
478	BP_WL14_F.2_cov_D5	-0.9753833661
3247	BP_WL7_F.1_gr_D4	-0.9753819783
3367	BP_WL9_F.1_gr_D4	-0.9753697933
3418	BP_WL9_NF_cov_D5	-0.9753631505
37	BP__NF_gr_D4	-0.9753489252
157	BP_WL11_NF_gr_D4	-0.9753489252
2607	BP_WL44_F.8_cov_D4	-0.9753318247
2637	BP_WL44_F.2_cov_D4	-0.9753318247
2667	BP_WL44_F.1_cov_D4	-0.9753318247
2697	BP_WL44_NF_cov_D4	-0.9753318247
3217	BP_WL7_F.2_gr_D4	-0.9753252197
3337	BP_WL9_F.2_gr_D4	-0.9753209237
328	BP_WL13_F.8_cov_D5	-0.9752925885
277	BP_WL12_NF_gr_D4	-0.9752844043
2847	BP_WL46_F.8_cov_D4	-0.9752835688
2877	BP_WL46_F.2_cov_D4	-0.9752835688
2907	BP_WL46_F.1_cov_D4	-0.9752835688
2937	BP_WL46_NF_cov_D4	-0.9752835688
598	BP_WL15_F.2_cov_D5	-0.9752821706
628	BP_WL15_F.1_cov_D5	-0.9752811173
2487	BP_WL42_F.8_cov_D4	-0.9752751654
2517	BP_WL42_F.2_cov_D4	-0.9752751654
2547	BP_WL42_F.1_cov_D4	-0.9752751654
2577	BP_WL42_NF_cov_D4	-0.9752751654
127	BP_WL11_F.1_gr_D4	-0.975267144
58	BP__NF_cov_D5	-0.9752515741
178	BP_WL11_NF_cov_D5	-0.9752515741
2967	BP_WL48_F.8_cov_D4	-0.9752327299
2997	BP_WL48_F.2_cov_D4	-0.9752327299
3027	BP_WL48_F.1_cov_D4	-0.9752327299
3057	BP_WL48_NF_cov_D4	-0.9752327299
247	BP_WL12_F.1_gr_D4	-0.9752294054
7	BP__F.2_gr_D4	-0.9752287928
97	BP_WL11_F.2_gr_D4	-0.9752287928
397	BP_WL13_NF_gr_D4	-0.9752159093
217	BP_WL12_F.2_gr_D4	-0.9751928298
298	BP_WL12_NF_cov_D5	-0.9751889337
367	BP_WL13_F.1_gr_D4	-0.9751869752
448	BP_WL14_F.8_cov_D5	-0.9751867715
337	BP_WL13_F.2_gr_D4	-0.9751560255
2727	BP_WL45_F.8_cov_D4	-0.9751340029
2757	BP_WL45_F.2_cov_D4	-0.9751340029
2787	BP_WL45_F.1_cov_D4	-0.9751340029
2817	BP_WL45_NF_cov_D4	-0.9751340029
718	BP_WL16_F.2_cov_D5	-0.9751192855
748	BP_WL16_F.1_cov_D5	-0.9751142386
568	BP_WL15_F.8_cov_D5	-0.9751123806
418	BP_WL13_NF_cov_D5	-0.9750942856
3087	BP_WL50_F.8_cov_D4	-0.9750780268
3117	BP_WL50_F.2_cov_D4	-0.9750780268
3147	BP_WL50_F.1_cov_D4	-0.9750780268
3177	BP_WL50_NF_cov_D4	-0.9750780268
3187	BP_WL7_F.8_gr_D4	-0.975058271
517	BP_WL14_NF_gr_D4	-0.9750503613
487	BP_WL14_F.1_gr_D4	-0.9750425901
3307	BP_WL9_F.8_gr_D4	-0.9750370927
187	BP_WL12_F.8_gr_D4	-0.9750339163
3870	MU_maxmatch.20_NF_cov_D7	-0.975031227
3864	MU_maxmatch.20_NF_cov_D1	-0.9750312146
457	BP_WL14_F.2_gr_D4	-0.9750144136
67	BP_WL11_F.8_gr_D4	-0.9750115703
307	BP_WL13_F.8_gr_D4	-0.9749935821
538	BP_WL14_NF_cov_D5	-0.9749807119
688	BP_WL16_F.8_cov_D5	-0.9749767604
838	BP_WL17_F.2_cov_D5	-0.9749614951
607	BP_WL15_F.1_gr_D4	-0.9749604636
868	BP_WL17_F.1_cov_D5	-0.9749569581
637	BP_WL15_NF_gr_D4	-0.974953523
577	BP_WL15_F.2_gr_D4	-0.9749412647
3800	BT_ms30.id90.TS12_F.2_tr_D7	-0.9749262098
3810	BT_ms30.id90.TS12_F.2_cov_D7	-0.9749252974
658	BP_WL15_NF_cov_D5	-0.9749235295
3830	BT_ms30.id90.TS12_NF_tr_D7	-0.9748940319
427	BP_WL14_F.8_gr_D4	-0.9748827289
3840	BT_ms30.id90.TS12_NF_cov_D7	-0.974869992
808	BP_WL17_F.8_cov_D5	-0.9748367573
3790	BT_ms30.id90.TS12_F.2_gr_D7	-0.9748324599
727	BP_WL16_F.1_gr_D4	-0.97482801
697	BP_WL16_F.2_gr_D4	-0.974817112
757	BP_WL16_NF_gr_D4	-0.9748106489
547	BP_WL15_F.8_gr_D4	-0.9748073941
3820	BT_ms30.id90.TS12_NF_gr_D7	-0.9747935202
958	BP_WL18_F.2_cov_D5	-0.9747826674
778	BP_WL16_NF_cov_D5	-0.9747811575
988	BP_WL18_F.1_cov_D5	-0.9747755335
847	BP_WL17_F.1_gr_D4	-0.9747214421
667	BP_WL16_F.8_gr_D4	-0.9747122298
817	BP_WL17_F.2_gr_D4	-0.9747108354
1078	BP_WL19_F.2_cov_D5	-0.9747054725
1108	BP_WL19_F.1_cov_D5	-0.9746989322
928	BP_WL18_F.8_cov_D5	-0.9746981269
877	BP_WL17_NF_gr_D4	-0.9746960894
898	BP_WL17_NF_cov_D5	-0.974653237
1048	BP_WL19_F.8_cov_D5	-0.9746405427
787	BP_WL17_F.8_gr_D4	-0.974623474
967	BP_WL18_F.1_gr_D4	-0.974617555
937	BP_WL18_F.2_gr_D4	-0.9746125045
997	BP_WL18_NF_gr_D4	-0.9745900372
1087	BP_WL19_F.1_gr_D4	-0.9745562644
1057	BP_WL19_F.2_gr_D4	-0.9745532649
907	BP_WL18_F.8_gr_D4	-0.9745503699
1117	BP_WL19_NF_gr_D4	-0.9745268109
1027	BP_WL19_F.8_gr_D4	-0.9745075079
1198	BP_WL20_F.2_cov_D5	-0.9745042732
1018	BP_WL18_NF_cov_D5	-0.9744963223
1228	BP_WL20_F.1_cov_D5	-0.974496159
1168	BP_WL20_F.8_cov_D5	-0.9744521078
1138	BP_WL19_NF_cov_D5	-0.9744404169
3287	BP_WL7_NF_tr_D4	-0.974421674
1318	BP_WL22_F.2_cov_D5	-0.9743792086
1348	BP_WL22_F.1_cov_D5	-0.9743723015
3407	BP_WL9_NF_tr_D4	-0.9743716083
1207	BP_WL20_F.1_gr_D4	-0.9743514447
1288	BP_WL22_F.8_cov_D5	-0.9743497898
1177	BP_WL20_F.2_gr_D4	-0.9743479743
1147	BP_WL20_F.8_gr_D4	-0.9743236901
1237	BP_WL20_NF_gr_D4	-0.9743208208
1327	BP_WL22_F.1_gr_D4	-0.9742796572
1297	BP_WL22_F.2_gr_D4	-0.9742775861
3257	BP_WL7_F.1_tr_D4	-0.9742770643
3377	BP_WL9_F.1_tr_D4	-0.9742655845
1267	BP_WL22_F.8_gr_D4	-0.974262369
1258	BP_WL20_NF_cov_D5	-0.9742599999
1357	BP_WL22_NF_gr_D4	-0.9742560358
47	BP__NF_tr_D4	-0.9742380801
167	BP_WL11_NF_tr_D4	-0.9742380801
3227	BP_WL7_F.2_tr_D4	-0.9742342469
3347	BP_WL9_F.2_tr_D4	-0.9742302334
2278	BP_WL38_F.2_cov_D5	-0.9742274697
2308	BP_WL38_F.1_cov_D5	-0.9742274697
2338	BP_WL38_NF_cov_D5	-0.9742274697
2248	BP_WL38_F.8_cov_D5	-0.9742266477
2158	BP_WL36_F.2_cov_D5	-0.9742153511
2188	BP_WL36_F.1_cov_D5	-0.9742153511
2218	BP_WL36_NF_cov_D5	-0.9742153511
2128	BP_WL36_F.8_cov_D5	-0.974212892
1378	BP_WL22_NF_cov_D5	-0.9741924483
287	BP_WL12_NF_tr_D4	-0.9741805507
137	BP_WL11_F.1_tr_D4	-0.9741767708
3749	BT_ms30.id50_F.2_cov_D6	-0.9741746597
17	BP__F.2_tr_D4	-0.974155148
107	BP_WL11_F.2_tr_D4	-0.974155148
1438	BP_WL24_F.2_cov_D5	-0.9741529592
1468	BP_WL24_F.1_cov_D5	-0.9741451895
257	BP_WL12_F.1_tr_D4	-0.9741414022
1408	BP_WL24_F.8_cov_D5	-0.9741321052
2968	BP_WL48_F.8_cov_D5	-0.9741295172
2998	BP_WL48_F.2_cov_D5	-0.9741295172
3028	BP_WL48_F.1_cov_D5	-0.9741295172
3058	BP_WL48_NF_cov_D5	-0.9741295172
227	BP_WL12_F.2_tr_D4	-0.9741244532
2848	BP_WL46_F.8_cov_D5	-0.974118164
2878	BP_WL46_F.2_cov_D5	-0.974118164
2908	BP_WL46_F.1_cov_D5	-0.974118164
2938	BP_WL46_NF_cov_D5	-0.974118164
1498	BP_WL24_NF_cov_D5	-0.9741087554
2038	BP_WL34_F.2_cov_D5	-0.9741075123
2068	BP_WL34_F.1_cov_D5	-0.9741075123
2098	BP_WL34_NF_cov_D5	-0.9741075123
2008	BP_WL34_F.8_cov_D5	-0.9741031686
407	BP_WL13_NF_tr_D4	-0.9740994243
2608	BP_WL44_F.8_cov_D5	-0.9740968792
2638	BP_WL44_F.2_cov_D5	-0.9740968792
2668	BP_WL44_F.1_cov_D5	-0.9740968792
2698	BP_WL44_NF_cov_D5	-0.9740968792
2368	BP_WL40_F.8_cov_D5	-0.974086876
2398	BP_WL40_F.2_cov_D5	-0.974086876
2428	BP_WL40_F.1_cov_D5	-0.974086876
2458	BP_WL40_NF_cov_D5	-0.974086876
377	BP_WL13_F.1_tr_D4	-0.9740799314
347	BP_WL13_F.2_tr_D4	-0.9740651352
3317	BP_WL9_F.8_tr_D4	-0.9740362272
3197	BP_WL7_F.8_tr_D4	-0.9740336251
3088	BP_WL50_F.8_cov_D5	-0.9740317637
3118	BP_WL50_F.2_cov_D5	-0.9740317637
3148	BP_WL50_F.1_cov_D5	-0.9740317637
3178	BP_WL50_NF_cov_D5	-0.9740317637
77	BP_WL11_F.8_tr_D4	-0.9740003538
197	BP_WL12_F.8_tr_D4	-0.9739968746
527	BP_WL14_NF_tr_D4	-0.9739909667
497	BP_WL14_F.1_tr_D4	-0.9739834306
467	BP_WL14_F.2_tr_D4	-0.9739726973
3779	BT_ms30.id50_NF_cov_D6	-0.973969898
2488	BP_WL42_F.8_cov_D5	-0.9739625168
2518	BP_WL42_F.2_cov_D5	-0.9739625168
2548	BP_WL42_F.1_cov_D5	-0.9739625168
2578	BP_WL42_NF_cov_D5	-0.9739625168
1417	BP_WL24_F.2_gr_D4	-0.9739617338
1447	BP_WL24_F.1_gr_D4	-0.9739611681
1477	BP_WL24_NF_gr_D4	-0.9739576297
1387	BP_WL24_F.8_gr_D4	-0.9739532707
617	BP_WL15_F.1_tr_D4	-0.9739427755
647	BP_WL15_NF_tr_D4	-0.9739417666
317	BP_WL13_F.8_tr_D4	-0.9739398275
587	BP_WL15_F.2_tr_D4	-0.973938047
2728	BP_WL45_F.8_cov_D5	-0.9739281563
2758	BP_WL45_F.2_cov_D5	-0.9739281563
2788	BP_WL45_F.1_cov_D5	-0.9739281563
2818	BP_WL45_NF_cov_D5	-0.9739281563
2257	BP_WL38_F.2_gr_D4	-0.9739019855
2287	BP_WL38_F.1_gr_D4	-0.9739019855
2317	BP_WL38_NF_gr_D4	-0.9739019855
2227	BP_WL38_F.8_gr_D4	-0.9739018754
2107	BP_WL36_F.8_gr_D4	-0.9738987312
2137	BP_WL36_F.2_gr_D4	-0.9738982138
2167	BP_WL36_F.1_gr_D4	-0.9738982138
2197	BP_WL36_NF_gr_D4	-0.9738982138
1558	BP_WL26_F.2_cov_D5	-0.9738960945
1618	BP_WL26_NF_cov_D5	-0.9738934044
2017	BP_WL34_F.2_gr_D4	-0.9738921177
2047	BP_WL34_F.1_gr_D4	-0.9738921177
2077	BP_WL34_NF_gr_D4	-0.9738921177
1588	BP_WL26_F.1_cov_D5	-0.973891946
1987	BP_WL34_F.8_gr_D4	-0.973891527
1918	BP_WL32_F.2_cov_D5	-0.9738882046
1948	BP_WL32_F.1_cov_D5	-0.9738882046
1978	BP_WL32_NF_cov_D5	-0.9738882046
1888	BP_WL32_F.8_cov_D5	-0.9738816437
2	ANI	-0.9738794508
1528	BP_WL26_F.8_cov_D5	-0.973876805
437	BP_WL14_F.8_tr_D4	-0.9738630011
1798	BP_WL30_F.2_cov_D5	-0.9738591602
1828	BP_WL30_F.1_cov_D5	-0.9738591602
1858	BP_WL30_NF_cov_D5	-0.9738591602
1768	BP_WL30_F.8_cov_D5	-0.9738524036
557	BP_WL15_F.8_tr_D4	-0.9738421263
737	BP_WL16_F.1_tr_D4	-0.9738390737
707	BP_WL16_F.2_tr_D4	-0.9738353186
767	BP_WL16_NF_tr_D4	-0.973832679
2237	BP_WL38_F.8_tr_D4	-0.973809054
2267	BP_WL38_F.2_tr_D4	-0.9738086972
2297	BP_WL38_F.1_tr_D4	-0.9738086972
2327	BP_WL38_NF_tr_D4	-0.9738086972
1687	BP_WL28_F.1_gr_D4	-0.9738013498
1717	BP_WL28_NF_gr_D4	-0.9738013498
1657	BP_WL28_F.2_gr_D4	-0.9738010858
1627	BP_WL28_F.8_gr_D4	-0.9737965062
1897	BP_WL32_F.2_gr_D4	-0.9737945528
1927	BP_WL32_F.1_gr_D4	-0.9737945528
1957	BP_WL32_NF_gr_D4	-0.9737945528
1867	BP_WL32_F.8_gr_D4	-0.9737935333
2117	BP_WL36_F.8_tr_D4	-0.9737919264
2147	BP_WL36_F.2_tr_D4	-0.9737917333
2177	BP_WL36_F.1_tr_D4	-0.9737917333
2207	BP_WL36_NF_tr_D4	-0.9737917333
2347	BP_WL40_F.8_gr_D4	-0.9737791298
2377	BP_WL40_F.2_gr_D4	-0.9737791298
2407	BP_WL40_F.1_gr_D4	-0.9737791298
2437	BP_WL40_NF_gr_D4	-0.9737791298
1708	BP_WL28_F.1_cov_D5	-0.9737781196
1738	BP_WL28_NF_cov_D5	-0.9737781196
1678	BP_WL28_F.2_cov_D5	-0.9737766622
1597	BP_WL26_NF_gr_D4	-0.9737744008
1567	BP_WL26_F.1_gr_D4	-0.9737740771
1537	BP_WL26_F.2_gr_D4	-0.9737736385
2027	BP_WL34_F.2_tr_D4	-0.9737720791
2057	BP_WL34_F.1_tr_D4	-0.9737720791
2087	BP_WL34_NF_tr_D4	-0.9737720791
1997	BP_WL34_F.8_tr_D4	-0.9737709363
1648	BP_WL28_F.8_cov_D5	-0.9737682378
1507	BP_WL26_F.8_gr_D4	-0.9737634508
677	BP_WL16_F.8_tr_D4	-0.9737623284
1777	BP_WL30_F.2_gr_D4	-0.9737481949
1807	BP_WL30_F.1_gr_D4	-0.9737481949
1837	BP_WL30_NF_gr_D4	-0.9737481949
1747	BP_WL30_F.8_gr_D4	-0.9737456828
857	BP_WL17_F.1_tr_D4	-0.9737322025
827	BP_WL17_F.2_tr_D4	-0.9737308035
887	BP_WL17_NF_tr_D4	-0.9737203148
2357	BP_WL40_F.8_tr_D4	-0.9736945278
2387	BP_WL40_F.2_tr_D4	-0.9736945278
2417	BP_WL40_F.1_tr_D4	-0.9736945278
2447	BP_WL40_NF_tr_D4	-0.9736945278
977	BP_WL18_F.1_tr_D4	-0.9736759457
947	BP_WL18_F.2_tr_D4	-0.9736751613
797	BP_WL17_F.8_tr_D4	-0.9736751302
1007	BP_WL18_NF_tr_D4	-0.9736610729
1067	BP_WL19_F.2_tr_D4	-0.9736563783
1097	BP_WL19_F.1_tr_D4	-0.9736563393
1127	BP_WL19_NF_tr_D4	-0.9736386314
917	BP_WL18_F.8_tr_D4	-0.9736330428
1037	BP_WL19_F.8_tr_D4	-0.97362663
2587	BP_WL44_F.8_gr_D4	-0.9736008657
2617	BP_WL44_F.2_gr_D4	-0.9736008657
2647	BP_WL44_F.1_gr_D4	-0.9736008657
2677	BP_WL44_NF_gr_D4	-0.9736008657
1907	BP_WL32_F.2_tr_D4	-0.9735989473
1937	BP_WL32_F.1_tr_D4	-0.9735989473
1967	BP_WL32_NF_tr_D4	-0.9735989473
1877	BP_WL32_F.8_tr_D4	-0.9735963988
2827	BP_WL46_F.8_gr_D4	-0.9735816534
2857	BP_WL46_F.2_gr_D4	-0.9735816534
2887	BP_WL46_F.1_gr_D4	-0.9735816534
2917	BP_WL46_NF_gr_D4	-0.9735816534
1187	BP_WL20_F.2_tr_D4	-0.9735694532
1217	BP_WL20_F.1_tr_D4	-0.9735694476
1157	BP_WL20_F.8_tr_D4	-0.9735530432
1247	BP_WL20_NF_tr_D4	-0.9735523098
2837	BP_WL46_F.8_tr_D4	-0.9735412639
2867	BP_WL46_F.2_tr_D4	-0.9735412639
2897	BP_WL46_F.1_tr_D4	-0.9735412639
2927	BP_WL46_NF_tr_D4	-0.9735412639
2947	BP_WL48_F.8_gr_D4	-0.9735350707
2977	BP_WL48_F.2_gr_D4	-0.9735350707
3007	BP_WL48_F.1_gr_D4	-0.9735350707
3037	BP_WL48_NF_gr_D4	-0.9735350707
2467	BP_WL42_F.8_gr_D4	-0.9735330791
2497	BP_WL42_F.2_gr_D4	-0.9735330791
2527	BP_WL42_F.1_gr_D4	-0.9735330791
2557	BP_WL42_NF_gr_D4	-0.9735330791
2597	BP_WL44_F.8_tr_D4	-0.9735160724
2627	BP_WL44_F.2_tr_D4	-0.9735160724
2657	BP_WL44_F.1_tr_D4	-0.9735160724
2687	BP_WL44_NF_tr_D4	-0.9735160724
3278	BP_WL7_NF_gr_D5	-0.9735156236
1337	BP_WL22_F.1_tr_D4	-0.9735033289
1307	BP_WL22_F.2_tr_D4	-0.973502975
1277	BP_WL22_F.8_tr_D4	-0.9734975767
1367	BP_WL22_NF_tr_D4	-0.97349072
1787	BP_WL30_F.2_tr_D4	-0.973472646
1817	BP_WL30_F.1_tr_D4	-0.973472646
1847	BP_WL30_NF_tr_D4	-0.973472646
2957	BP_WL48_F.8_tr_D4	-0.9734713674
2987	BP_WL48_F.2_tr_D4	-0.9734713674
3017	BP_WL48_F.1_tr_D4	-0.9734713674
3047	BP_WL48_NF_tr_D4	-0.9734713674
1757	BP_WL30_F.8_tr_D4	-0.9734685836
2477	BP_WL42_F.8_tr_D4	-0.9734587319
2507	BP_WL42_F.2_tr_D4	-0.9734587319
2537	BP_WL42_F.1_tr_D4	-0.9734587319
2567	BP_WL42_NF_tr_D4	-0.9734587319
3398	BP_WL9_NF_gr_D5	-0.9734555856
2707	BP_WL45_F.8_gr_D4	-0.9734283126
2737	BP_WL45_F.2_gr_D4	-0.9734283126
2767	BP_WL45_F.1_gr_D4	-0.9734283126
2797	BP_WL45_NF_gr_D4	-0.9734283126
3067	BP_WL50_F.8_gr_D4	-0.9733917474
3097	BP_WL50_F.2_gr_D4	-0.9733917474
3127	BP_WL50_F.1_gr_D4	-0.9733917474
3157	BP_WL50_NF_gr_D4	-0.9733917474
1697	BP_WL28_F.1_tr_D4	-0.9733751955
1727	BP_WL28_NF_tr_D4	-0.9733751955
1667	BP_WL28_F.2_tr_D4	-0.9733749963
1637	BP_WL28_F.8_tr_D4	-0.9733716642
2717	BP_WL45_F.8_tr_D4	-0.9733713652
2747	BP_WL45_F.2_tr_D4	-0.9733713652
2777	BP_WL45_F.1_tr_D4	-0.9733713652
2807	BP_WL45_NF_tr_D4	-0.9733713652
3689	BT_ms0.id0.TS8_F.2_cov_D6	-0.9733604894
1397	BP_WL24_F.8_tr_D4	-0.9733604611
1427	BP_WL24_F.2_tr_D4	-0.9733582131
1457	BP_WL24_F.1_tr_D4	-0.9733580931
1487	BP_WL24_NF_tr_D4	-0.9733556674
3077	BP_WL50_F.8_tr_D4	-0.9733233285
3107	BP_WL50_F.2_tr_D4	-0.9733233285
3137	BP_WL50_F.1_tr_D4	-0.9733233285
3167	BP_WL50_NF_tr_D4	-0.9733233285
3248	BP_WL7_F.1_gr_D5	-0.9732675932
3739	BT_ms30.id50_F.2_tr_D6	-0.9732664791
38	BP__NF_gr_D5	-0.9732660147
158	BP_WL11_NF_gr_D5	-0.9732660147
3368	BP_WL9_F.1_gr_D5	-0.9732544186
1547	BP_WL26_F.2_tr_D4	-0.9732355605
1607	BP_WL26_NF_tr_D4	-0.9732352369
1577	BP_WL26_F.1_tr_D4	-0.9732349227
1517	BP_WL26_F.8_tr_D4	-0.97322959
3218	BP_WL7_F.2_gr_D5	-0.973201935
3338	BP_WL9_F.2_gr_D5	-0.9731974664
278	BP_WL12_NF_gr_D5	-0.9731871823
4317	NB__F.2_cov_D4	-0.9731727253
128	BP_WL11_F.1_gr_D5	-0.9731469519
398	BP_WL13_NF_gr_D5	-0.9731106509
8	BP__F.2_gr_D5	-0.9731029931
98	BP_WL11_F.2_gr_D5	-0.9731029931
248	BP_WL12_F.1_gr_D5	-0.9731013729
3769	BT_ms30.id50_NF_tr_D6	-0.9730758247
218	BP_WL12_F.2_gr_D5	-0.9730604704
368	BP_WL13_F.1_gr_D5	-0.9730571696
338	BP_WL13_F.2_gr_D5	-0.9730234532
3804	BT_ms30.id90.TS12_F.2_cov_D1	-0.9729854599
3794	BT_ms30.id90.TS12_F.2_tr_D1	-0.9729683053
518	BP_WL14_NF_gr_D5	-0.9729405993
3824	BT_ms30.id90.TS12_NF_tr_D1	-0.972924761
3834	BT_ms30.id90.TS12_NF_cov_D1	-0.9729181135
488	BP_WL14_F.1_gr_D5	-0.9729131775
3188	BP_WL7_F.8_gr_D5	-0.9729092187
3729	BT_ms30.id50_F.2_gr_D6	-0.9729062639
3308	BP_WL9_F.8_gr_D5	-0.9728885386
458	BP_WL14_F.2_gr_D5	-0.9728831347
188	BP_WL12_F.8_gr_D5	-0.9728785765
4297	NB__F.2_gr_D4	-0.9728634816
68	BP_WL11_F.8_gr_D5	-0.9728621146
638	BP_WL15_NF_gr_D5	-0.972853346
608	BP_WL15_F.1_gr_D5	-0.9728444733
308	BP_WL13_F.8_gr_D5	-0.972840652
578	BP_WL15_F.2_gr_D5	-0.9728232192
3784	BT_ms30.id90.TS12_F.2_gr_D1	-0.9728129482
3814	BT_ms30.id90.TS12_NF_gr_D1	-0.9727606939
3719	BT_ms0.id0.TS8_NF_cov_D6	-0.9727368823
428	BP_WL14_F.8_gr_D5	-0.9727344603
728	BP_WL16_F.1_gr_D5	-0.9727117615
758	BP_WL16_NF_gr_D5	-0.9727061323
3759	BT_ms30.id50_NF_gr_D6	-0.9727050647
698	BP_WL16_F.2_gr_D5	-0.9726988368
548	BP_WL15_F.8_gr_D5	-0.9726761684
848	BP_WL17_F.1_gr_D5	-0.9726046628
818	BP_WL17_F.2_gr_D5	-0.972592924
878	BP_WL17_NF_gr_D5	-0.9725878875
668	BP_WL16_F.8_gr_D5	-0.9725831327
968	BP_WL18_F.1_gr_D5	-0.9725252384
938	BP_WL18_F.2_gr_D5	-0.9725188655
3679	BT_ms0.id0.TS8_F.2_tr_D6	-0.9725163138
998	BP_WL18_NF_gr_D5	-0.972503939
4319	NB__F.2_cov_D6	-0.972498161
4307	NB__F.2_tr_D4	-0.9724961617
4318	NB__F.2_cov_D5	-0.9724961006
788	BP_WL17_F.8_gr_D5	-0.9724950347
1088	BP_WL19_F.1_gr_D5	-0.9724612793
1058	BP_WL19_F.2_gr_D5	-0.9724571866
908	BP_WL18_F.8_gr_D5	-0.9724475695
1118	BP_WL19_NF_gr_D5	-0.972435856
2228	BP_WL38_F.8_gr_D5	-0.9724177663
2258	BP_WL38_F.2_gr_D5	-0.9724174612
2288	BP_WL38_F.1_gr_D5	-0.9724174612
2318	BP_WL38_NF_gr_D5	-0.9724174612
1028	BP_WL19_F.8_gr_D5	-0.9724042916
2138	BP_WL36_F.2_gr_D5	-0.9723647805
2168	BP_WL36_F.1_gr_D5	-0.9723647805
2198	BP_WL36_NF_gr_D5	-0.9723647805
2108	BP_WL36_F.8_gr_D5	-0.9723647168
2948	BP_WL48_F.8_gr_D5	-0.9723405841
2978	BP_WL48_F.2_gr_D5	-0.9723405841
3008	BP_WL48_F.1_gr_D5	-0.9723405841
3038	BP_WL48_NF_gr_D5	-0.9723405841
2828	BP_WL46_F.8_gr_D5	-0.9723372748
2858	BP_WL46_F.2_gr_D5	-0.9723372748
2888	BP_WL46_F.1_gr_D5	-0.9723372748
2918	BP_WL46_NF_gr_D5	-0.9723372748
2348	BP_WL40_F.8_gr_D5	-0.9723215255
2378	BP_WL40_F.2_gr_D5	-0.9723215255
2408	BP_WL40_F.1_gr_D5	-0.9723215255
2438	BP_WL40_NF_gr_D5	-0.9723215255
3709	BT_ms0.id0.TS8_NF_tr_D6	-0.9723138162
2238	BP_WL38_F.8_tr_D5	-0.9722938377
2268	BP_WL38_F.2_tr_D5	-0.9722935736
2298	BP_WL38_F.1_tr_D5	-0.9722935736
2328	BP_WL38_NF_tr_D5	-0.9722935736
2588	BP_WL44_F.8_gr_D5	-0.9722909315
2618	BP_WL44_F.2_gr_D5	-0.9722909315
2648	BP_WL44_F.1_gr_D5	-0.9722909315
2678	BP_WL44_NF_gr_D5	-0.9722909315
2018	BP_WL34_F.2_gr_D5	-0.9722788742
2048	BP_WL34_F.1_gr_D5	-0.9722788742
2078	BP_WL34_NF_gr_D5	-0.9722788742
1988	BP_WL34_F.8_gr_D5	-0.9722785371
1208	BP_WL20_F.1_gr_D5	-0.9722668028
1178	BP_WL20_F.2_gr_D5	-0.9722625226
2838	BP_WL46_F.8_tr_D5	-0.9722547665
2868	BP_WL46_F.2_tr_D5	-0.9722547665
2898	BP_WL46_F.1_tr_D5	-0.9722547665
2928	BP_WL46_NF_tr_D5	-0.9722547665
3068	BP_WL50_F.8_gr_D5	-0.9722517193
3098	BP_WL50_F.2_gr_D5	-0.9722517193
3128	BP_WL50_F.1_gr_D5	-0.9722517193
3158	BP_WL50_NF_gr_D5	-0.9722517193
1238	BP_WL20_NF_gr_D5	-0.9722384059
1328	BP_WL22_F.1_gr_D5	-0.9722374379
1298	BP_WL22_F.2_gr_D5	-0.9722349692
1148	BP_WL20_F.8_gr_D5	-0.9722321098
2148	BP_WL36_F.2_tr_D5	-0.9722293598
2178	BP_WL36_F.1_tr_D5	-0.9722293598
2208	BP_WL36_NF_tr_D5	-0.9722293598
2118	BP_WL36_F.8_tr_D5	-0.9722291571
2958	BP_WL48_F.8_tr_D5	-0.9722285506
2988	BP_WL48_F.2_tr_D5	-0.9722285506
3018	BP_WL48_F.1_tr_D5	-0.9722285506
3048	BP_WL48_NF_tr_D5	-0.9722285506
1268	BP_WL22_F.8_gr_D5	-0.9722157691
1358	BP_WL22_NF_gr_D5	-0.9722144667
3747	BT_ms30.id50_F.2_cov_D4	-0.9722106679
2358	BP_WL40_F.8_tr_D5	-0.9722034382
2388	BP_WL40_F.2_tr_D5	-0.9722034382
2418	BP_WL40_F.1_tr_D5	-0.9722034382
2448	BP_WL40_NF_tr_D5	-0.9722034382
3288	BP_WL7_NF_tr_D5	-0.9721747232
2598	BP_WL44_F.8_tr_D5	-0.9721671745
2628	BP_WL44_F.2_tr_D5	-0.9721671745
2658	BP_WL44_F.1_tr_D5	-0.9721671745
2688	BP_WL44_NF_tr_D5	-0.9721671745
3777	BT_ms30.id50_NF_cov_D4	-0.9721519813
2468	BP_WL42_F.8_gr_D5	-0.9721462872
2498	BP_WL42_F.2_gr_D5	-0.9721462872
2528	BP_WL42_F.1_gr_D5	-0.9721462872
2558	BP_WL42_NF_gr_D5	-0.9721462872
2708	BP_WL45_F.8_gr_D5	-0.9721434137
2738	BP_WL45_F.2_gr_D5	-0.9721434137
2768	BP_WL45_F.1_gr_D5	-0.9721434137
2798	BP_WL45_NF_gr_D5	-0.9721434137
3078	BP_WL50_F.8_tr_D5	-0.9721313886
3108	BP_WL50_F.2_tr_D5	-0.9721313886
3138	BP_WL50_F.1_tr_D5	-0.9721313886
3168	BP_WL50_NF_tr_D5	-0.9721313886
2028	BP_WL34_F.2_tr_D5	-0.9721249823
2058	BP_WL34_F.1_tr_D5	-0.9721249823
2088	BP_WL34_NF_tr_D5	-0.9721249823
1998	BP_WL34_F.8_tr_D5	-0.9721240828
3408	BP_WL9_NF_tr_D5	-0.972119129
3669	BT_ms0.id0.TS8_F.2_gr_D6	-0.9721071614
4298	NB__F.2_gr_D5	-0.9720864839
1898	BP_WL32_F.2_gr_D5	-0.9720684126
1928	BP_WL32_F.1_gr_D5	-0.9720684126
1958	BP_WL32_NF_gr_D5	-0.9720684126
1868	BP_WL32_F.8_gr_D5	-0.9720671061
2718	BP_WL45_F.8_tr_D5	-0.9720451429
2748	BP_WL45_F.2_tr_D5	-0.9720451429
2778	BP_WL45_F.1_tr_D5	-0.9720451429
2808	BP_WL45_NF_tr_D5	-0.9720451429
2478	BP_WL42_F.8_tr_D5	-0.9720332829
2508	BP_WL42_F.2_tr_D5	-0.9720332829
2538	BP_WL42_F.1_tr_D5	-0.9720332829
2568	BP_WL42_NF_tr_D5	-0.9720332829
3258	BP_WL7_F.1_tr_D5	-0.9719980883
4327	NB__NF_gr_D4	-0.9719939152
1418	BP_WL24_F.2_gr_D5	-0.9719914148
1448	BP_WL24_F.1_gr_D5	-0.9719912996
1478	BP_WL24_NF_gr_D5	-0.9719884252
3378	BP_WL9_F.1_tr_D5	-0.9719859836
1388	BP_WL24_F.8_gr_D5	-0.9719801538
48	BP__NF_tr_D5	-0.9719774075
168	BP_WL11_NF_tr_D5	-0.9719774075
1778	BP_WL30_F.2_gr_D5	-0.9719572157
1808	BP_WL30_F.1_gr_D5	-0.9719572157
1838	BP_WL30_NF_gr_D5	-0.9719572157
1748	BP_WL30_F.8_gr_D5	-0.9719541974
3228	BP_WL7_F.2_tr_D5	-0.9719506278
3348	BP_WL9_F.2_tr_D5	-0.9719465852
288	BP_WL12_NF_tr_D5	-0.9719138297
1688	BP_WL28_F.1_gr_D5	-0.9719055389
1718	BP_WL28_NF_gr_D5	-0.9719055389
1658	BP_WL28_F.2_gr_D5	-0.9719052649
1628	BP_WL28_F.8_gr_D5	-0.9719003319
138	BP_WL11_F.1_tr_D5	-0.9718962504
4349	NB__NF_cov_D6	-0.9718956118
18	BP__F.2_tr_D5	-0.9718709683
108	BP_WL11_F.2_tr_D5	-0.9718709683
258	BP_WL12_F.1_tr_D5	-0.9718582947
228	BP_WL12_F.2_tr_D5	-0.9718384203
408	BP_WL13_NF_tr_D5	-0.9718366942
1908	BP_WL32_F.2_tr_D5	-0.9718339
1938	BP_WL32_F.1_tr_D5	-0.9718339
1968	BP_WL32_NF_tr_D5	-0.9718339
1878	BP_WL32_F.8_tr_D5	-0.9718313083
1598	BP_WL26_NF_gr_D5	-0.9718201993
1568	BP_WL26_F.1_gr_D5	-0.9718196059
1538	BP_WL26_F.2_gr_D5	-0.9718190304
3699	BT_ms0.id0.TS8_NF_gr_D6	-0.9718158195
1508	BP_WL26_F.8_gr_D5	-0.9718075845
378	BP_WL13_F.1_tr_D5	-0.9718037279
348	BP_WL13_F.2_tr_D5	-0.971786778
4337	NB__NF_tr_D4	-0.9717682555
3318	BP_WL9_F.8_tr_D5	-0.9717384321
3198	BP_WL7_F.8_tr_D5	-0.9717356989
528	BP_WL14_NF_tr_D5	-0.9717319363
498	BP_WL14_F.1_tr_D5	-0.9717132292
4308	NB__F.2_tr_D5	-0.9717104401
78	BP_WL11_F.8_tr_D5	-0.9717031878
3687	BT_ms0.id0.TS8_F.2_cov_D4	-0.9717018245
468	BP_WL14_F.2_tr_D5	-0.9717006558
198	BP_WL12_F.8_tr_D5	-0.971697546
648	BP_WL15_NF_tr_D5	-0.9716864248
618	BP_WL15_F.1_tr_D5	-0.97167886
588	BP_WL15_F.2_tr_D5	-0.9716725829
318	BP_WL13_F.8_tr_D5	-0.9716488567
1788	BP_WL30_F.2_tr_D5	-0.9716398445
1818	BP_WL30_F.1_tr_D5	-0.9716398445
1848	BP_WL30_NF_tr_D5	-0.9716398445
1758	BP_WL30_F.8_tr_D5	-0.9716349946
4339	NB__NF_tr_D6	-0.9715891456
768	BP_WL16_NF_tr_D5	-0.9715798026
738	BP_WL16_F.1_tr_D5	-0.9715793403
438	BP_WL14_F.8_tr_D5	-0.9715792298
708	BP_WL16_F.2_tr_D5	-0.9715747119
558	BP_WL15_F.8_tr_D5	-0.9715667772
678	BP_WL16_F.8_tr_D5	-0.9714939813
858	BP_WL17_F.1_tr_D5	-0.97148278
828	BP_WL17_F.2_tr_D5	-0.9714809853
888	BP_WL17_NF_tr_D5	-0.9714759533
4309	NB__F.2_tr_D6	-0.9714604029
978	BP_WL18_F.1_tr_D5	-0.9714548014
948	BP_WL18_F.2_tr_D5	-0.9714539673
1698	BP_WL28_F.1_tr_D5	-0.971444467
1728	BP_WL28_NF_tr_D5	-0.971444467
1668	BP_WL28_F.2_tr_D5	-0.9714442819
1008	BP_WL18_NF_tr_D5	-0.971444011
1638	BP_WL28_F.8_tr_D5	-0.9714402748
1068	BP_WL19_F.2_tr_D5	-0.9714377767
1098	BP_WL19_F.1_tr_D5	-0.9714376629
1128	BP_WL19_NF_tr_D5	-0.9714233267
798	BP_WL17_F.8_tr_D5	-0.9714188089
918	BP_WL18_F.8_tr_D5	-0.9714069289
1038	BP_WL19_F.8_tr_D5	-0.9714051319
1338	BP_WL22_F.1_tr_D5	-0.9713732738
1308	BP_WL22_F.2_tr_D5	-0.9713728097
1218	BP_WL20_F.1_tr_D5	-0.9713711211
1188	BP_WL20_F.2_tr_D5	-0.971371033
1278	BP_WL22_F.8_tr_D5	-0.9713652772
1368	BP_WL22_NF_tr_D5	-0.9713616256
1248	BP_WL20_NF_tr_D5	-0.971356029
1158	BP_WL20_F.8_tr_D5	-0.9713522252
1398	BP_WL24_F.8_tr_D5	-0.9713099389
1428	BP_WL24_F.2_tr_D5	-0.971309899
1458	BP_WL24_F.1_tr_D5	-0.9713098113
1488	BP_WL24_NF_tr_D5	-0.9713081575
3757	BT_ms30.id50_NF_gr_D4	-0.9712510886
1548	BP_WL26_F.2_tr_D5	-0.9712274664
1608	BP_WL26_NF_tr_D5	-0.9712273144
1578	BP_WL26_F.1_tr_D5	-0.971226854
1518	BP_WL26_F.8_tr_D5	-0.9712203557
4328	NB__NF_gr_D5	-0.9712098242
3727	BT_ms30.id50_F.2_gr_D4	-0.971199967
3667	BT_ms0.id0.TS8_F.2_gr_D4	-0.9711538586
3697	BT_ms0.id0.TS8_NF_gr_D4	-0.9710860626
4338	NB__NF_tr_D5	-0.9709859128
3767	BT_ms30.id50_NF_tr_D4	-0.9705433893
3737	BT_ms30.id50_F.2_tr_D4	-0.9704868736
3717	BT_ms0.id0.TS8_NF_cov_D4	-0.970440506
3748	BT_ms30.id50_F.2_cov_D5	-0.9703896182
3778	BT_ms30.id50_NF_cov_D5	-0.9703458508
3677	BT_ms0.id0.TS8_F.2_tr_D4	-0.9702108858
3707	BT_ms0.id0.TS8_NF_tr_D4	-0.970180375
3750	BT_ms30.id50_F.2_cov_D7	-0.9697932111
4173	MU_mumreference.30_NF_gr_D0	-0.9697594868
4179	MU_mumreference.30_NF_gr_D6	-0.9697594868
4347	NB__NF_cov_D4	-0.9697349621
3688	BT_ms0.id0.TS8_F.2_cov_D5	-0.9697078688
4023	MU_mum30_NF_gr_D0	-0.9696979491
4029	MU_mum30_NF_gr_D6	-0.9696979491
3780	BT_ms30.id50_NF_cov_D7	-0.9695744155
3740	BT_ms30.id50_F.2_tr_D7	-0.9695383394
3758	BT_ms30.id50_NF_gr_D5	-0.9694051289
3873	MU_maxmatch.30_NF_gr_D0	-0.9693871191
3879	MU_maxmatch.30_NF_gr_D6	-0.9693871191
3770	BT_ms30.id50_NF_tr_D7	-0.9693435934
3728	BT_ms30.id50_F.2_gr_D5	-0.969329379
4043	MU_mum30_NF_cov_D0	-0.9692934223
4049	MU_mum30_NF_cov_D6	-0.9692934223
4199	MU_mumreference.30_NF_cov_D6	-0.9691788707
4193	MU_mumreference.30_NF_cov_D0	-0.9691788689
3668	BT_ms0.id0.TS8_F.2_gr_D5	-0.9691224432
3698	BT_ms0.id0.TS8_NF_gr_D5	-0.9690768359
3730	BT_ms30.id50_F.2_gr_D7	-0.9690111411
4183	MU_mumreference.30_NF_tr_D0	-0.9690110935
4189	MU_mumreference.30_NF_tr_D6	-0.9690110935
3239	BP_WL7_F.2_cov_D6	-0.9689849125
3269	BP_WL7_F.1_cov_D6	-0.9689525186
4033	MU_mum30_NF_tr_D0	-0.9689440632
4039	MU_mum30_NF_tr_D6	-0.9689440632
3359	BP_WL9_F.2_cov_D6	-0.9689141594
3389	BP_WL9_F.1_cov_D6	-0.9688769975
4348	NB__NF_cov_D5	-0.9688465352
3760	BT_ms30.id50_NF_gr_D7	-0.9688030656
3883	MU_maxmatch.30_NF_tr_D0	-0.9688018186
3889	MU_maxmatch.30_NF_tr_D6	-0.9688018186
3690	BT_ms0.id0.TS8_F.2_cov_D7	-0.9687784768
29	BP__F.2_cov_D6	-0.9687714039
119	BP_WL11_F.2_cov_D6	-0.9687714039
149	BP_WL11_F.1_cov_D6	-0.968736876
3680	BT_ms0.id0.TS8_F.2_tr_D7	-0.9687327542
3768	BT_ms30.id50_NF_tr_D5	-0.9686422222
3209	BP_WL7_F.8_cov_D6	-0.968598285
239	BP_WL12_F.2_cov_D6	-0.9685754769
3738	BT_ms30.id50_F.2_tr_D5	-0.9685625261
3329	BP_WL9_F.8_cov_D6	-0.9685556026
269	BP_WL12_F.1_cov_D6	-0.968532673
89	BP_WL11_F.8_cov_D6	-0.9684993798
3710	BT_ms0.id0.TS8_NF_tr_D7	-0.9684993628
3299	BP_WL7_NF_cov_D6	-0.9684621727
3419	BP_WL9_NF_cov_D6	-0.9684335499
359	BP_WL13_F.2_cov_D6	-0.9684319613
59	BP__NF_cov_D6	-0.9684020477
179	BP_WL11_NF_cov_D6	-0.9684020477
389	BP_WL13_F.1_cov_D6	-0.9683964474
3718	BT_ms0.id0.TS8_NF_cov_D5	-0.9683819746
3899	MU_maxmatch.30_NF_cov_D6	-0.9683769922
3893	MU_maxmatch.30_NF_cov_D0	-0.9683769641
209	BP_WL12_F.8_cov_D6	-0.9683605103
3089	BP_WL50_F.8_cov_D6	-0.9683073217
3119	BP_WL50_F.2_cov_D6	-0.9683073217
3149	BP_WL50_F.1_cov_D6	-0.9683073217
3179	BP_WL50_NF_cov_D6	-0.9683073217
329	BP_WL13_F.8_cov_D6	-0.9682574807
299	BP_WL12_NF_cov_D6	-0.9682515086
479	BP_WL14_F.2_cov_D6	-0.9682470625
509	BP_WL14_F.1_cov_D6	-0.9682186505
419	BP_WL13_NF_cov_D6	-0.9681645127
3670	BT_ms0.id0.TS8_F.2_gr_D7	-0.9681242274
3678	BT_ms0.id0.TS8_F.2_tr_D5	-0.9681133216
3708	BT_ms0.id0.TS8_NF_tr_D5	-0.9681049288
3985	MU_maxmatch.50_NF_cov_D2	-0.9680997918
3991	MU_maxmatch.50_NF_cov_D8	-0.9680996967
449	BP_WL14_F.8_cov_D6	-0.9680915112
3720	BT_ms0.id0.TS8_NF_cov_D7	-0.9680856694
3975	MU_maxmatch.50_NF_tr_D2	-0.9680678015
3981	MU_maxmatch.50_NF_tr_D8	-0.9680678015
539	BP_WL14_NF_cov_D6	-0.9680439235
599	BP_WL15_F.2_cov_D6	-0.9680022186
2969	BP_WL48_F.8_cov_D6	-0.9679863976
2999	BP_WL48_F.2_cov_D6	-0.9679863976
3029	BP_WL48_F.1_cov_D6	-0.9679863976
3059	BP_WL48_NF_cov_D6	-0.9679863976
629	BP_WL15_F.1_cov_D6	-0.9679715907
3965	MU_maxmatch.50_NF_gr_D2	-0.9679536327
3971	MU_maxmatch.50_NF_gr_D8	-0.9679536327
569	BP_WL15_F.8_cov_D6	-0.9679117444
4320	NB__F.2_cov_D7	-0.9678598021
659	BP_WL15_NF_cov_D6	-0.9678258494
3700	BT_ms0.id0.TS8_NF_gr_D7	-0.967787552
4340	NB__NF_tr_D7	-0.9677315689
719	BP_WL16_F.2_cov_D6	-0.9677117423
749	BP_WL16_F.1_cov_D6	-0.967686938
4310	NB__F.2_tr_D7	-0.9676812262
689	BP_WL16_F.8_cov_D6	-0.9676578377
839	BP_WL17_F.2_cov_D6	-0.9675847352
779	BP_WL16_NF_cov_D6	-0.967566809
869	BP_WL17_F.1_cov_D6	-0.9675611731
809	BP_WL17_F.8_cov_D6	-0.9675426951
959	BP_WL18_F.2_cov_D6	-0.9675278881
2849	BP_WL46_F.8_cov_D6	-0.9675267405
2879	BP_WL46_F.2_cov_D6	-0.9675267405
2909	BP_WL46_F.1_cov_D6	-0.9675267405
2939	BP_WL46_NF_cov_D6	-0.9675267405
989	BP_WL18_F.1_cov_D6	-0.9675047714
929	BP_WL18_F.8_cov_D6	-0.9674994626
899	BP_WL17_NF_cov_D6	-0.9674537007
2729	BP_WL45_F.8_cov_D6	-0.96742377
2759	BP_WL45_F.2_cov_D6	-0.96742377
2789	BP_WL45_F.1_cov_D6	-0.96742377
2819	BP_WL45_NF_cov_D6	-0.96742377
1019	BP_WL18_NF_cov_D6	-0.9674019378
1649	BP_WL28_F.8_cov_D6	-0.9673331676
1679	BP_WL28_F.2_cov_D6	-0.9673287985
1709	BP_WL28_F.1_cov_D6	-0.9673235327
1739	BP_WL28_NF_cov_D6	-0.9673235327
3986	MU_maxmatch.50_NF_cov_D3	-0.9672686971
3992	MU_maxmatch.50_NF_cov_D9	-0.9672685947
1079	BP_WL19_F.2_cov_D6	-0.9672585082
1109	BP_WL19_F.1_cov_D6	-0.9672372592
1049	BP_WL19_F.8_cov_D6	-0.9672350529
3976	MU_maxmatch.50_NF_tr_D3	-0.9672047203
3982	MU_maxmatch.50_NF_tr_D9	-0.9672047203
2609	BP_WL44_F.8_cov_D6	-0.9671617555
2639	BP_WL44_F.2_cov_D6	-0.9671617555
2669	BP_WL44_F.1_cov_D6	-0.9671617555
2699	BP_WL44_NF_cov_D6	-0.9671617555
1919	BP_WL32_F.2_cov_D6	-0.9671513988
1949	BP_WL32_F.1_cov_D6	-0.9671513988
1979	BP_WL32_NF_cov_D6	-0.9671513988
1769	BP_WL30_F.8_cov_D6	-0.9671508548
1889	BP_WL32_F.8_cov_D6	-0.9671508156
4174	MU_mumreference.30_NF_gr_D1	-0.9671507235
4180	MU_mumreference.30_NF_gr_D7	-0.9671507235
1799	BP_WL30_F.2_cov_D6	-0.9671459332
1829	BP_WL30_F.1_cov_D6	-0.9671459332
1859	BP_WL30_NF_cov_D6	-0.9671459332
1139	BP_WL19_NF_cov_D6	-0.9671448471
1199	BP_WL20_F.2_cov_D6	-0.9671376538
2369	BP_WL40_F.8_cov_D6	-0.9671343441
2399	BP_WL40_F.2_cov_D6	-0.9671343441
2429	BP_WL40_F.1_cov_D6	-0.9671343441
2459	BP_WL40_NF_cov_D6	-0.9671343441
1169	BP_WL20_F.8_cov_D6	-0.9671205636
1229	BP_WL20_F.1_cov_D6	-0.9671190502
4024	MU_mum30_NF_gr_D1	-0.9670939859
4030	MU_mum30_NF_gr_D7	-0.9670939859
3966	MU_maxmatch.50_NF_gr_D3	-0.9670865768
3972	MU_maxmatch.50_NF_gr_D9	-0.9670865768
4350	NB__NF_cov_D7	-0.9670798982
1529	BP_WL26_F.8_cov_D6	-0.9670496411
1259	BP_WL20_NF_cov_D6	-0.9670478881
1559	BP_WL26_F.2_cov_D6	-0.9670368963
1589	BP_WL26_F.1_cov_D6	-0.9670235531
1619	BP_WL26_NF_cov_D6	-0.9670217671
1409	BP_WL24_F.8_cov_D6	-0.9670200875
4044	MU_mum30_NF_cov_D1	-0.9670170566
4050	MU_mum30_NF_cov_D7	-0.9670170376
1439	BP_WL24_F.2_cov_D6	-0.9670120683
1469	BP_WL24_F.1_cov_D6	-0.966995132
2039	BP_WL34_F.2_cov_D6	-0.9669923039
2069	BP_WL34_F.1_cov_D6	-0.9669923039
2099	BP_WL34_NF_cov_D6	-0.9669923039
2009	BP_WL34_F.8_cov_D6	-0.9669903747
1499	BP_WL24_NF_cov_D6	-0.9669773623
3079	BP_WL50_F.8_tr_D6	-0.9668501673
3109	BP_WL50_F.2_tr_D6	-0.9668501673
3139	BP_WL50_F.1_tr_D6	-0.9668501673
3169	BP_WL50_NF_tr_D6	-0.9668501673
2489	BP_WL42_F.8_cov_D6	-0.9668463918
2519	BP_WL42_F.2_cov_D6	-0.9668463918
2549	BP_WL42_F.1_cov_D6	-0.9668463918
2579	BP_WL42_NF_cov_D6	-0.9668463918
1289	BP_WL22_F.8_cov_D6	-0.9668211529
1319	BP_WL22_F.2_cov_D6	-0.966814467
1349	BP_WL22_F.1_cov_D6	-0.9667939186
4200	MU_mumreference.30_NF_cov_D7	-0.9667794222
4194	MU_mumreference.30_NF_cov_D1	-0.966779403
3874	MU_maxmatch.30_NF_gr_D1	-0.9667675829
3880	MU_maxmatch.30_NF_gr_D7	-0.9667675829
1379	BP_WL22_NF_cov_D6	-0.9667459085
3945	MU_maxmatch.44_NF_tr_D2	-0.9667343257
3951	MU_maxmatch.44_NF_tr_D8	-0.9667343257
4184	MU_mumreference.30_NF_tr_D1	-0.966725233
4190	MU_mumreference.30_NF_tr_D7	-0.966725233
2159	BP_WL36_F.2_cov_D6	-0.9666795789
2189	BP_WL36_F.1_cov_D6	-0.9666795789
2219	BP_WL36_NF_cov_D6	-0.9666795789
2129	BP_WL36_F.8_cov_D6	-0.9666774318
3955	MU_maxmatch.44_NF_cov_D2	-0.9666621578
3961	MU_maxmatch.44_NF_cov_D8	-0.9666621069
2279	BP_WL38_F.2_cov_D6	-0.9666619293
2309	BP_WL38_F.1_cov_D6	-0.9666619293
2339	BP_WL38_NF_cov_D6	-0.9666619293
2249	BP_WL38_F.8_cov_D6	-0.9666596706
4034	MU_mum30_NF_tr_D1	-0.966657296
4040	MU_mum30_NF_tr_D7	-0.966657296
3935	MU_maxmatch.44_NF_gr_D2	-0.9665698313
3941	MU_maxmatch.44_NF_gr_D8	-0.9665698313
3884	MU_maxmatch.30_NF_tr_D1	-0.966553716
3890	MU_maxmatch.30_NF_tr_D7	-0.966553716
2959	BP_WL48_F.8_tr_D6	-0.9664584418
2989	BP_WL48_F.2_tr_D6	-0.9664584418
3019	BP_WL48_F.1_tr_D6	-0.9664584418
3049	BP_WL48_NF_tr_D6	-0.9664584418
3915	MU_maxmatch.40_NF_tr_D2	-0.9662968206
3921	MU_maxmatch.40_NF_tr_D8	-0.9662968206
3925	MU_maxmatch.40_NF_cov_D2	-0.9661778606
3931	MU_maxmatch.40_NF_cov_D8	-0.9661778289
3905	MU_maxmatch.40_NF_gr_D2	-0.9661075639
3911	MU_maxmatch.40_NF_gr_D8	-0.9661075639
2839	BP_WL46_F.8_tr_D6	-0.9659149928
2869	BP_WL46_F.2_tr_D6	-0.9659149928
2899	BP_WL46_F.1_tr_D6	-0.9659149928
2929	BP_WL46_NF_tr_D6	-0.9659149928
3894	MU_maxmatch.30_NF_cov_D1	-0.9658410121
3900	MU_maxmatch.30_NF_cov_D7	-0.9658410031
2719	BP_WL45_F.8_tr_D6	-0.9658102916
2749	BP_WL45_F.2_tr_D6	-0.9658102916
2779	BP_WL45_F.1_tr_D6	-0.9658102916
2809	BP_WL45_NF_tr_D6	-0.9658102916
3946	MU_maxmatch.44_NF_tr_D3	-0.9657879802
3952	MU_maxmatch.44_NF_tr_D9	-0.9657879802
3956	MU_maxmatch.44_NF_cov_D3	-0.9657426452
3962	MU_maxmatch.44_NF_cov_D9	-0.965742593
3936	MU_maxmatch.44_NF_gr_D3	-0.9656148739
3942	MU_maxmatch.44_NF_gr_D9	-0.9656148739
2599	BP_WL44_F.8_tr_D6	-0.9655298509
2629	BP_WL44_F.2_tr_D6	-0.9655298509
2659	BP_WL44_F.1_tr_D6	-0.9655298509
2689	BP_WL44_NF_tr_D6	-0.9655298509
3885	MU_maxmatch.30_NF_tr_D2	-0.96544115
3891	MU_maxmatch.30_NF_tr_D8	-0.96544115
3845	MU_maxmatch.20_NF_gr_D2	-0.9654293542
3851	MU_maxmatch.20_NF_gr_D8	-0.9654293542
3855	MU_maxmatch.20_NF_tr_D2	-0.9653883951
3861	MU_maxmatch.20_NF_tr_D8	-0.9653883951
2359	BP_WL40_F.8_tr_D6	-0.9653743088
2389	BP_WL40_F.2_tr_D6	-0.9653743088
2419	BP_WL40_F.1_tr_D6	-0.9653743088
2449	BP_WL40_NF_tr_D6	-0.9653743088
3916	MU_maxmatch.40_NF_tr_D3	-0.9652786558
3922	MU_maxmatch.40_NF_tr_D9	-0.9652786558
3895	MU_maxmatch.30_NF_cov_D2	-0.9652572609
3901	MU_maxmatch.30_NF_cov_D8	-0.9652572342
1879	BP_WL32_F.8_tr_D6	-0.9652508368
1909	BP_WL32_F.2_tr_D6	-0.9652498753
1939	BP_WL32_F.1_tr_D6	-0.9652498753
1969	BP_WL32_NF_tr_D6	-0.9652498753
1759	BP_WL30_F.8_tr_D6	-0.9652035161
1789	BP_WL30_F.2_tr_D6	-0.9652027009
1819	BP_WL30_F.1_tr_D6	-0.9652027009
1849	BP_WL30_NF_tr_D6	-0.9652027009
2029	BP_WL34_F.2_tr_D6	-0.9651928235
2059	BP_WL34_F.1_tr_D6	-0.9651928235
2089	BP_WL34_NF_tr_D6	-0.9651928235
1999	BP_WL34_F.8_tr_D6	-0.9651917469
3926	MU_maxmatch.40_NF_cov_D3	-0.9651817037
3932	MU_maxmatch.40_NF_cov_D9	-0.965181682
2479	BP_WL42_F.8_tr_D6	-0.9651699585
2509	BP_WL42_F.2_tr_D6	-0.9651699585
2539	BP_WL42_F.1_tr_D6	-0.9651699585
2569	BP_WL42_NF_tr_D6	-0.9651699585
1639	BP_WL28_F.8_tr_D6	-0.9651512456
1669	BP_WL28_F.2_tr_D6	-0.9651495861
1699	BP_WL28_F.1_tr_D6	-0.9651488426
1729	BP_WL28_NF_tr_D6	-0.9651488426
3875	MU_maxmatch.30_NF_gr_D2	-0.965122456
3881	MU_maxmatch.30_NF_gr_D8	-0.965122456
3289	BP_WL7_NF_tr_D6	-0.9650943204
3906	MU_maxmatch.40_NF_gr_D3	-0.9650797303
3912	MU_maxmatch.40_NF_gr_D9	-0.9650797303
3409	BP_WL9_NF_tr_D6	-0.9649934961
2239	BP_WL38_F.8_tr_D6	-0.9649840384
2269	BP_WL38_F.2_tr_D6	-0.9649838883
2299	BP_WL38_F.1_tr_D6	-0.9649838883
2329	BP_WL38_NF_tr_D6	-0.9649838883
2149	BP_WL36_F.2_tr_D6	-0.9649828824
2179	BP_WL36_F.1_tr_D6	-0.9649828824
2209	BP_WL36_NF_tr_D6	-0.9649828824
2119	BP_WL36_F.8_tr_D6	-0.9649819778
3259	BP_WL7_F.1_tr_D6	-0.9648658743
49	BP__NF_tr_D6	-0.964844834
169	BP_WL11_NF_tr_D6	-0.964844834
3229	BP_WL7_F.2_tr_D6	-0.9648203068
3379	BP_WL9_F.1_tr_D6	-0.9647890983
1429	BP_WL24_F.2_tr_D6	-0.9647783742
1489	BP_WL24_NF_tr_D6	-0.9647776603
1459	BP_WL24_F.1_tr_D6	-0.9647763131
1399	BP_WL24_F.8_tr_D6	-0.9647659716
3349	BP_WL9_F.2_tr_D6	-0.9647485363
289	BP_WL12_NF_tr_D6	-0.9647474631
1549	BP_WL26_F.2_tr_D6	-0.9647054125
1579	BP_WL26_F.1_tr_D6	-0.9647043471
1609	BP_WL26_NF_tr_D6	-0.9647043462
1519	BP_WL26_F.8_tr_D6	-0.9647016544
139	BP_WL11_F.1_tr_D6	-0.9646812233
409	BP_WL13_NF_tr_D6	-0.9646524465
19	BP__F.2_tr_D6	-0.9646507729
109	BP_WL11_F.2_tr_D6	-0.9646507729
259	BP_WL12_F.1_tr_D6	-0.9646033429
229	BP_WL12_F.2_tr_D6	-0.9645824463
4145	MU_mumreference.20_NF_gr_D2	-0.9645678998
4151	MU_mumreference.20_NF_gr_D8	-0.9645678998
1009	BP_WL18_NF_tr_D6	-0.9645676489
649	BP_WL15_NF_tr_D6	-0.9645660963
529	BP_WL14_NF_tr_D6	-0.9645492722
979	BP_WL18_F.1_tr_D6	-0.9645352414
379	BP_WL13_F.1_tr_D6	-0.9645349362
949	BP_WL18_F.2_tr_D6	-0.9645300837
349	BP_WL13_F.2_tr_D6	-0.9645162186
3199	BP_WL7_F.8_tr_D6	-0.9645032543
3090	BP_WL50_F.8_cov_D7	-0.964491277
3120	BP_WL50_F.2_cov_D7	-0.964491277
3150	BP_WL50_F.1_cov_D7	-0.964491277
3180	BP_WL50_NF_cov_D7	-0.964491277
919	BP_WL18_F.8_tr_D6	-0.9644833649
619	BP_WL15_F.1_tr_D6	-0.9644770899
3319	BP_WL9_F.8_tr_D6	-0.9644700298
589	BP_WL15_F.2_tr_D6	-0.9644642169
4155	MU_mumreference.20_NF_tr_D2	-0.9644547064
4161	MU_mumreference.20_NF_tr_D8	-0.9644547064
79	BP_WL11_F.8_tr_D6	-0.9644464244
499	BP_WL14_F.1_tr_D6	-0.9644463141
469	BP_WL14_F.2_tr_D6	-0.9644312679
769	BP_WL16_NF_tr_D6	-0.9644081499
1129	BP_WL19_NF_tr_D6	-0.9644048246
199	BP_WL12_F.8_tr_D6	-0.9644036587
1099	BP_WL19_F.1_tr_D6	-0.9643808241
1069	BP_WL19_F.2_tr_D6	-0.9643781051
319	BP_WL13_F.8_tr_D6	-0.9643649558
559	BP_WL15_F.8_tr_D6	-0.9643608529
739	BP_WL16_F.1_tr_D6	-0.9643398276
1039	BP_WL19_F.8_tr_D6	-0.9643346377
709	BP_WL16_F.2_tr_D6	-0.9643270361
3995	MU_mum20_NF_gr_D2	-0.9643162522
4001	MU_mum20_NF_gr_D8	-0.9643162522
889	BP_WL17_NF_tr_D6	-0.964310814
1249	BP_WL20_NF_tr_D6	-0.9643052276
1219	BP_WL20_F.1_tr_D6	-0.9642859095
1189	BP_WL20_F.2_tr_D6	-0.9642854496
439	BP_WL14_F.8_tr_D6	-0.9642811922
1369	BP_WL22_NF_tr_D6	-0.964266067
859	BP_WL17_F.1_tr_D6	-0.964260764
1309	BP_WL22_F.2_tr_D6	-0.9642538733
1339	BP_WL22_F.1_tr_D6	-0.9642529087
829	BP_WL17_F.2_tr_D6	-0.9642507602
1159	BP_WL20_F.8_tr_D6	-0.9642457615
679	BP_WL16_F.8_tr_D6	-0.9642444163
1279	BP_WL22_F.8_tr_D6	-0.9642376132
4005	MU_mum20_NF_tr_D2	-0.9641871638
4011	MU_mum20_NF_tr_D8	-0.9641871638
799	BP_WL17_F.8_tr_D6	-0.9641839069
3886	MU_maxmatch.30_NF_tr_D3	-0.9641675171
3892	MU_maxmatch.30_NF_tr_D9	-0.9641675171
2970	BP_WL48_F.8_cov_D7	-0.964142604
3000	BP_WL48_F.2_cov_D7	-0.964142604
3030	BP_WL48_F.1_cov_D7	-0.964142604
3060	BP_WL48_NF_cov_D7	-0.964142604
4195	MU_mumreference.30_NF_cov_D2	-0.9641009045
4201	MU_mumreference.30_NF_cov_D8	-0.9641008586
3896	MU_maxmatch.30_NF_cov_D3	-0.9639816505
3902	MU_maxmatch.30_NF_cov_D9	-0.9639816226
4285	MU_mumreference.50_NF_cov_D2	-0.963968484
4291	MU_mumreference.50_NF_cov_D8	-0.9639683267
4225	MU_mumreference.40_NF_cov_D2	-0.9639555294
4231	MU_mumreference.40_NF_cov_D8	-0.9639554308
4255	MU_mumreference.44_NF_cov_D2	-0.9639254745
4261	MU_mumreference.44_NF_cov_D8	-0.9639253619
3876	MU_maxmatch.30_NF_gr_D3	-0.9638312491
3882	MU_maxmatch.30_NF_gr_D9	-0.9638312491
3871	MU_maxmatch.20_NF_cov_D8	-0.9637929956
3865	MU_maxmatch.20_NF_cov_D2	-0.9637929887
4185	MU_mumreference.30_NF_tr_D2	-0.9636747587
4191	MU_mumreference.30_NF_tr_D8	-0.9636747587
2850	BP_WL46_F.8_cov_D7	-0.9636249224
2880	BP_WL46_F.2_cov_D7	-0.9636249224
2910	BP_WL46_F.1_cov_D7	-0.9636249224
2940	BP_WL46_NF_cov_D7	-0.9636249224
2730	BP_WL45_F.8_cov_D7	-0.9635189725
2760	BP_WL45_F.2_cov_D7	-0.9635189725
2790	BP_WL45_F.1_cov_D7	-0.9635189725
2820	BP_WL45_NF_cov_D7	-0.9635189725
3080	BP_WL50_F.8_tr_D7	-0.963434787
3110	BP_WL50_F.2_tr_D7	-0.963434787
3140	BP_WL50_F.1_tr_D7	-0.963434787
3170	BP_WL50_NF_tr_D7	-0.963434787
4175	MU_mumreference.30_NF_gr_D2	-0.9633029551
4181	MU_mumreference.30_NF_gr_D8	-0.9633029551
4035	MU_mum30_NF_tr_D2	-0.963271083
4041	MU_mum30_NF_tr_D8	-0.963271083
4171	MU_mumreference.20_NF_cov_D8	-0.9632431578
4165	MU_mumreference.20_NF_cov_D2	-0.9632431524
4286	MU_mumreference.50_NF_cov_D3	-0.9632182772
4292	MU_mumreference.50_NF_cov_D9	-0.9632181259
3240	BP_WL7_F.2_cov_D7	-0.9632094206
2610	BP_WL44_F.8_cov_D7	-0.9631869282
2640	BP_WL44_F.2_cov_D7	-0.9631869282
2670	BP_WL44_F.1_cov_D7	-0.9631869282
2700	BP_WL44_NF_cov_D7	-0.9631869282
3360	BP_WL9_F.2_cov_D7	-0.9631830687
30	BP__F.2_cov_D7	-0.9631269156
120	BP_WL11_F.2_cov_D7	-0.9631269156
4045	MU_mum30_NF_cov_D2	-0.9631261601
4051	MU_mum30_NF_cov_D8	-0.9631261246
3270	BP_WL7_F.1_cov_D7	-0.9631153358
3390	BP_WL9_F.1_cov_D7	-0.9630904026
4215	MU_mumreference.40_NF_tr_D2	-0.9630895174
4221	MU_mumreference.40_NF_tr_D8	-0.9630895174
2370	BP_WL40_F.8_cov_D7	-0.9630792016
2400	BP_WL40_F.2_cov_D7	-0.9630792016
2430	BP_WL40_F.1_cov_D7	-0.9630792016
2460	BP_WL40_NF_cov_D7	-0.9630792016
3210	BP_WL7_F.8_cov_D7	-0.9630736017
4256	MU_mumreference.44_NF_cov_D3	-0.9630640382
4262	MU_mumreference.44_NF_cov_D9	-0.9630639285
150	BP_WL11_F.1_cov_D7	-0.9630520776
3330	BP_WL9_F.8_cov_D7	-0.9630469036
3846	MU_maxmatch.20_NF_gr_D3	-0.9630463236
3852	MU_maxmatch.20_NF_gr_D9	-0.9630463236
240	BP_WL12_F.2_cov_D7	-0.9630345833
2960	BP_WL48_F.8_tr_D7	-0.9630254232
2990	BP_WL48_F.2_tr_D7	-0.9630254232
3020	BP_WL48_F.1_tr_D7	-0.9630254232
3050	BP_WL48_NF_tr_D7	-0.9630254232
3856	MU_maxmatch.20_NF_tr_D3	-0.963025126
3862	MU_maxmatch.20_NF_tr_D9	-0.963025126
4226	MU_mumreference.40_NF_cov_D3	-0.9630222117
4232	MU_mumreference.40_NF_cov_D9	-0.963022116
90	BP_WL11_F.8_cov_D7	-0.9630113247
270	BP_WL12_F.1_cov_D7	-0.9629622987
210	BP_WL12_F.8_cov_D7	-0.9629394038
360	BP_WL13_F.2_cov_D7	-0.9629266039
4025	MU_mum30_NF_gr_D2	-0.962914559
4031	MU_mum30_NF_gr_D8	-0.962914559
330	BP_WL13_F.8_cov_D7	-0.9628711211
4196	MU_mumreference.30_NF_cov_D3	-0.9628657972
4202	MU_mumreference.30_NF_cov_D9	-0.9628657293
390	BP_WL13_F.1_cov_D7	-0.9628649407
2490	BP_WL42_F.8_cov_D7	-0.9628369203
2520	BP_WL42_F.2_cov_D7	-0.9628369203
2550	BP_WL42_F.1_cov_D7	-0.9628369203
2580	BP_WL42_NF_cov_D7	-0.9628369203
480	BP_WL14_F.2_cov_D7	-0.962829618
1650	BP_WL28_F.8_cov_D7	-0.9628014968
1680	BP_WL28_F.2_cov_D7	-0.9627951757
1710	BP_WL28_F.1_cov_D7	-0.9627904013
1740	BP_WL28_NF_cov_D7	-0.9627904013
510	BP_WL14_F.1_cov_D7	-0.9627790794
450	BP_WL14_F.8_cov_D7	-0.9627784129
4245	MU_mumreference.44_NF_tr_D2	-0.9627747601
4251	MU_mumreference.44_NF_tr_D8	-0.9627747601
4205	MU_mumreference.40_NF_gr_D2	-0.9627675632
4211	MU_mumreference.40_NF_gr_D8	-0.9627675632
1890	BP_WL32_F.8_cov_D7	-0.9627101641
1920	BP_WL32_F.2_cov_D7	-0.9627096962
1950	BP_WL32_F.1_cov_D7	-0.9627096962
1980	BP_WL32_NF_cov_D7	-0.9627096962
1770	BP_WL30_F.8_cov_D7	-0.9627069259
600	BP_WL15_F.2_cov_D7	-0.9627028353
1800	BP_WL30_F.2_cov_D7	-0.9627006895
1830	BP_WL30_F.1_cov_D7	-0.9627006895
1860	BP_WL30_NF_cov_D7	-0.9627006895
570	BP_WL15_F.8_cov_D7	-0.962685665
630	BP_WL15_F.1_cov_D7	-0.9626565688
2040	BP_WL34_F.2_cov_D7	-0.9626062901
2070	BP_WL34_F.1_cov_D7	-0.9626062901
2100	BP_WL34_NF_cov_D7	-0.9626062901
2010	BP_WL34_F.8_cov_D7	-0.9626060832
4015	MU_mum20_NF_cov_D2	-0.9625548668
4021	MU_mum20_NF_cov_D8	-0.9625548542
930	BP_WL18_F.8_cov_D7	-0.9625510634
960	BP_WL18_F.2_cov_D7	-0.9625463791
720	BP_WL16_F.2_cov_D7	-0.9625308998
690	BP_WL16_F.8_cov_D7	-0.9625303046
990	BP_WL18_F.1_cov_D7	-0.9625181525
750	BP_WL16_F.1_cov_D7	-0.9624944093
840	BP_WL17_F.2_cov_D7	-0.9624943885
810	BP_WL17_F.8_cov_D7	-0.9624916138
2280	BP_WL38_F.2_cov_D7	-0.9624806279
2310	BP_WL38_F.1_cov_D7	-0.9624806279
2340	BP_WL38_NF_cov_D7	-0.9624806279
2250	BP_WL38_F.8_cov_D7	-0.9624787434
540	BP_WL14_NF_cov_D7	-0.9624729073
300	BP_WL12_NF_cov_D7	-0.9624661157
870	BP_WL17_F.1_cov_D7	-0.9624624756
420	BP_WL13_NF_cov_D7	-0.9624623974
4235	MU_mumreference.44_NF_gr_D2	-0.9624555152
4241	MU_mumreference.44_NF_gr_D8	-0.9624555152
60	BP__NF_cov_D7	-0.9624463516
180	BP_WL11_NF_cov_D7	-0.9624463516
2840	BP_WL46_F.8_tr_D7	-0.9624439713
2870	BP_WL46_F.2_tr_D7	-0.9624439713
2900	BP_WL46_F.1_tr_D7	-0.9624439713
2930	BP_WL46_NF_tr_D7	-0.9624439713
2160	BP_WL36_F.2_cov_D7	-0.9624291473
2190	BP_WL36_F.1_cov_D7	-0.9624291473
2220	BP_WL36_NF_cov_D7	-0.9624291473
2130	BP_WL36_F.8_cov_D7	-0.9624279623
1530	BP_WL26_F.8_cov_D7	-0.9624225015
4186	MU_mumreference.30_NF_tr_D3	-0.9624142938
4192	MU_mumreference.30_NF_tr_D9	-0.9624142938
660	BP_WL15_NF_cov_D7	-0.9624102854
1560	BP_WL26_F.2_cov_D7	-0.9624059844
1590	BP_WL26_F.1_cov_D7	-0.9623930678
1620	BP_WL26_NF_cov_D7	-0.9623912905
1080	BP_WL19_F.2_cov_D7	-0.9623754482
1020	BP_WL18_NF_cov_D7	-0.9623754342
1050	BP_WL19_F.8_cov_D7	-0.9623742433
1410	BP_WL24_F.8_cov_D7	-0.962373559
1440	BP_WL24_F.2_cov_D7	-0.9623590707
1110	BP_WL19_F.1_cov_D7	-0.9623497423
2720	BP_WL45_F.8_tr_D7	-0.9623488066
2750	BP_WL45_F.2_tr_D7	-0.9623488066
2780	BP_WL45_F.1_tr_D7	-0.9623488066
2810	BP_WL45_NF_tr_D7	-0.9623488066
1200	BP_WL20_F.2_cov_D7	-0.9623469335
1170	BP_WL20_F.8_cov_D7	-0.9623466156
1470	BP_WL24_F.1_cov_D7	-0.9623427008
4065	MU_mum40_NF_tr_D2	-0.9623283056
4071	MU_mum40_NF_tr_D8	-0.9623283056
1230	BP_WL20_F.1_cov_D7	-0.9623259647
1500	BP_WL24_NF_cov_D7	-0.9623235441
780	BP_WL16_NF_cov_D7	-0.9623010456
3420	BP_WL9_NF_cov_D7	-0.9623002093
900	BP_WL17_NF_cov_D7	-0.9623001884
3300	BP_WL7_NF_cov_D7	-0.9622335961
1260	BP_WL20_NF_cov_D7	-0.962233102
1140	BP_WL19_NF_cov_D7	-0.9622288163
4146	MU_mumreference.20_NF_gr_D3	-0.9622256871
4152	MU_mumreference.20_NF_gr_D9	-0.9622256871
4275	MU_mumreference.50_NF_tr_D2	-0.9622051936
4281	MU_mumreference.50_NF_tr_D8	-0.9622051936
4075	MU_mum40_NF_cov_D2	-0.962181232
4081	MU_mum40_NF_cov_D8	-0.9621811237
4156	MU_mumreference.20_NF_tr_D3	-0.9621093579
4162	MU_mumreference.20_NF_tr_D9	-0.9621093579
1290	BP_WL22_F.8_cov_D7	-0.9621093482
4216	MU_mumreference.40_NF_tr_D3	-0.9621007661
4222	MU_mumreference.40_NF_tr_D9	-0.9621007661
1320	BP_WL22_F.2_cov_D7	-0.9620920718
1350	BP_WL22_F.1_cov_D7	-0.9620706684
4176	MU_mumreference.30_NF_gr_D3	-0.9620264952
4182	MU_mumreference.30_NF_gr_D9	-0.9620264952
4055	MU_mum40_NF_gr_D2	-0.9620223665
4061	MU_mum40_NF_gr_D8	-0.9620223665
2600	BP_WL44_F.8_tr_D7	-0.9620165573
2630	BP_WL44_F.2_tr_D7	-0.9620165573
2660	BP_WL44_F.1_tr_D7	-0.9620165573
2690	BP_WL44_NF_tr_D7	-0.9620165573
1380	BP_WL22_NF_cov_D7	-0.9620101625
4036	MU_mum30_NF_tr_D3	-0.961993792
4042	MU_mum30_NF_tr_D9	-0.961993792
3996	MU_mum20_NF_gr_D3	-0.9619677858
4002	MU_mum20_NF_gr_D9	-0.9619677858
4265	MU_mumreference.50_NF_gr_D2	-0.9618945154
4271	MU_mumreference.50_NF_gr_D8	-0.9618945154
2360	BP_WL40_F.8_tr_D7	-0.961853262
2390	BP_WL40_F.2_tr_D7	-0.961853262
2420	BP_WL40_F.1_tr_D7	-0.961853262
2450	BP_WL40_NF_tr_D7	-0.961853262
4246	MU_mumreference.44_NF_tr_D3	-0.9618478153
4252	MU_mumreference.44_NF_tr_D9	-0.9618478153
4006	MU_mum20_NF_tr_D3	-0.9618346061
4012	MU_mum20_NF_tr_D9	-0.9618346061
4046	MU_mum30_NF_cov_D3	-0.9618332191
4052	MU_mum30_NF_cov_D9	-0.961833188
4206	MU_mumreference.40_NF_gr_D3	-0.9617657272
4212	MU_mumreference.40_NF_gr_D9	-0.9617657272
4095	MU_mum44_NF_tr_D2	-0.9617509262
4101	MU_mum44_NF_tr_D8	-0.9617509262
2480	BP_WL42_F.8_tr_D7	-0.9616417501
2510	BP_WL42_F.2_tr_D7	-0.9616417501
2540	BP_WL42_F.1_tr_D7	-0.9616417501
2570	BP_WL42_NF_tr_D7	-0.9616417501
4026	MU_mum30_NF_gr_D3	-0.9616224273
4032	MU_mum30_NF_gr_D9	-0.9616224273
4105	MU_mum44_NF_cov_D2	-0.9616085184
4111	MU_mum44_NF_cov_D8	-0.9616084392
1640	BP_WL28_F.8_tr_D7	-0.9615697631
1760	BP_WL30_F.8_tr_D7	-0.9615686893
1670	BP_WL28_F.2_tr_D7	-0.9615673858
1880	BP_WL32_F.8_tr_D7	-0.9615673487
1790	BP_WL30_F.2_tr_D7	-0.9615673228
1820	BP_WL30_F.1_tr_D7	-0.9615673228
1850	BP_WL30_NF_tr_D7	-0.9615673228
1700	BP_WL28_F.1_tr_D7	-0.9615667246
1730	BP_WL28_NF_tr_D7	-0.9615667246
1910	BP_WL32_F.2_tr_D7	-0.9615654364
1940	BP_WL32_F.1_tr_D7	-0.9615654364
1970	BP_WL32_NF_tr_D7	-0.9615654364
4236	MU_mumreference.44_NF_gr_D3	-0.9615156225
4242	MU_mumreference.44_NF_gr_D9	-0.9615156225
2000	BP_WL34_F.8_tr_D7	-0.9614734431
2030	BP_WL34_F.2_tr_D7	-0.9614732104
2060	BP_WL34_F.1_tr_D7	-0.9614732104
2090	BP_WL34_NF_tr_D7	-0.9614732104
3290	BP_WL7_NF_tr_D7	-0.961470167
4085	MU_mum44_NF_gr_D2	-0.9614543069
4091	MU_mum44_NF_gr_D8	-0.9614543069
3410	BP_WL9_NF_tr_D7	-0.9613961813
2240	BP_WL38_F.8_tr_D7	-0.9613858873
2270	BP_WL38_F.2_tr_D7	-0.9613855131
2300	BP_WL38_F.1_tr_D7	-0.9613855131
2330	BP_WL38_NF_tr_D7	-0.9613855131
4276	MU_mumreference.50_NF_tr_D3	-0.9613710775
4282	MU_mumreference.50_NF_tr_D9	-0.9613710775
3260	BP_WL7_F.1_tr_D7	-0.9613622068
3743	BT_ms30.id50_F.2_cov_D0	-0.9613396709
2150	BP_WL36_F.2_tr_D7	-0.9613365313
2180	BP_WL36_F.1_tr_D7	-0.9613365313
2210	BP_WL36_NF_tr_D7	-0.9613365313
2120	BP_WL36_F.8_tr_D7	-0.9613363041
3230	BP_WL7_F.2_tr_D7	-0.9613358633
1430	BP_WL24_F.2_tr_D7	-0.9613154813
1490	BP_WL24_NF_tr_D7	-0.9613136619
1460	BP_WL24_F.1_tr_D7	-0.9613132619
4066	MU_mum40_NF_tr_D3	-0.9613128591
4072	MU_mum40_NF_tr_D9	-0.9613128591
50	BP__NF_tr_D7	-0.9613120061
170	BP_WL11_NF_tr_D7	-0.9613120061
1400	BP_WL24_F.8_tr_D7	-0.9613058341
3380	BP_WL9_F.1_tr_D7	-0.9612999678
3872	MU_maxmatch.20_NF_cov_D9	-0.9612776536
3866	MU_maxmatch.20_NF_cov_D3	-0.9612776363
3350	BP_WL9_F.2_tr_D7	-0.9612760141
290	BP_WL12_NF_tr_D7	-0.9612420047
140	BP_WL11_F.1_tr_D7	-0.9612320248
1550	BP_WL26_F.2_tr_D7	-0.9612120155
1580	BP_WL26_F.1_tr_D7	-0.9612114099
1610	BP_WL26_NF_tr_D7	-0.9612113263
1520	BP_WL26_F.8_tr_D7	-0.9612108232
20	BP__F.2_tr_D7	-0.9612108136
110	BP_WL11_F.2_tr_D7	-0.9612108136
4076	MU_mum40_NF_cov_D3	-0.9611631755
4082	MU_mum40_NF_cov_D9	-0.9611630793
260	BP_WL12_F.1_tr_D7	-0.9611611168
410	BP_WL13_NF_tr_D7	-0.961159729
1010	BP_WL18_NF_tr_D7	-0.9611498479
230	BP_WL12_F.2_tr_D7	-0.9611452073
980	BP_WL18_F.1_tr_D7	-0.9611323293
950	BP_WL18_F.2_tr_D7	-0.9611291511
3200	BP_WL7_F.8_tr_D7	-0.9611154227
920	BP_WL18_F.8_tr_D7	-0.9611001021
650	BP_WL15_NF_tr_D7	-0.9610973596
380	BP_WL13_F.1_tr_D7	-0.9610909816
3320	BP_WL9_F.8_tr_D7	-0.9610862639
350	BP_WL13_F.2_tr_D7	-0.9610793239
80	BP_WL11_F.8_tr_D7	-0.9610676863
530	BP_WL14_NF_tr_D7	-0.9610672451
4266	MU_mumreference.50_NF_gr_D3	-0.9610494811
4272	MU_mumreference.50_NF_gr_D9	-0.9610494811
620	BP_WL15_F.1_tr_D7	-0.9610406438
590	BP_WL15_F.2_tr_D7	-0.9610315603
1130	BP_WL19_NF_tr_D7	-0.9610244627
200	BP_WL12_F.8_tr_D7	-0.961022604
1100	BP_WL19_F.1_tr_D7	-0.9610114196
1070	BP_WL19_F.2_tr_D7	-0.9610097573
500	BP_WL14_F.1_tr_D7	-0.9610034528
4056	MU_mum40_NF_gr_D3	-0.9609952197
4062	MU_mum40_NF_gr_D9	-0.9609952197
470	BP_WL14_F.2_tr_D7	-0.9609939876
770	BP_WL16_NF_tr_D7	-0.9609930219
320	BP_WL13_F.8_tr_D7	-0.9609813925
1040	BP_WL19_F.8_tr_D7	-0.9609773747
560	BP_WL15_F.8_tr_D7	-0.9609657823
3773	BT_ms30.id50_NF_cov_D0	-0.9609574676
1250	BP_WL20_NF_tr_D7	-0.9609570305
740	BP_WL16_F.1_tr_D7	-0.9609495796
1190	BP_WL20_F.2_tr_D7	-0.9609468749
1220	BP_WL20_F.1_tr_D7	-0.9609465478
710	BP_WL16_F.2_tr_D7	-0.9609399989
890	BP_WL17_NF_tr_D7	-0.9609261978
1160	BP_WL20_F.8_tr_D7	-0.9609169176
860	BP_WL17_F.1_tr_D7	-0.9608957262
440	BP_WL14_F.8_tr_D7	-0.96089305
830	BP_WL17_F.2_tr_D7	-0.9608878232
680	BP_WL16_F.8_tr_D7	-0.960885242
1370	BP_WL22_NF_tr_D7	-0.9608508076
1310	BP_WL22_F.2_tr_D7	-0.9608449362
800	BP_WL17_F.8_tr_D7	-0.9608440675
1340	BP_WL22_F.1_tr_D7	-0.9608431594
1280	BP_WL22_F.8_tr_D7	-0.9608339281
4096	MU_mum44_NF_tr_D3	-0.9607903808
4102	MU_mum44_NF_tr_D9	-0.9607903808
4172	MU_mumreference.20_NF_cov_D9	-0.9607857958
4166	MU_mumreference.20_NF_cov_D3	-0.9607857664
4106	MU_mum44_NF_cov_D3	-0.9606464887
4112	MU_mum44_NF_cov_D9	-0.9606464134
4086	MU_mum44_NF_gr_D3	-0.9604823371
4092	MU_mum44_NF_gr_D9	-0.9604823371
4125	MU_mum50_NF_tr_D2	-0.960473027
4131	MU_mum50_NF_tr_D8	-0.960473027
4135	MU_mum50_NF_cov_D2	-0.9603462607
4141	MU_mum50_NF_cov_D8	-0.9603456901
4115	MU_mum50_NF_gr_D2	-0.9602090347
4121	MU_mum50_NF_gr_D8	-0.9602090347
4016	MU_mum20_NF_cov_D3	-0.960063281
4022	MU_mum20_NF_cov_D9	-0.9600632604
4381	WU_S50.Q50_F.2_cov_D8	-0.9599767525
3733	BT_ms30.id50_F.2_tr_D0	-0.9599708468
3763	BT_ms30.id50_NF_tr_D0	-0.9596000671
4126	MU_mum50_NF_tr_D3	-0.9595899234
4132	MU_mum50_NF_tr_D9	-0.9595899234
4136	MU_mum50_NF_cov_D3	-0.9594634498
4142	MU_mum50_NF_cov_D9	-0.959462868
4116	MU_mum50_NF_gr_D3	-0.9593168487
4122	MU_mum50_NF_gr_D9	-0.9593168487
3723	BT_ms30.id50_F.2_gr_D0	-0.9590674945
3683	BT_ms0.id0.TS8_F.2_cov_D0	-0.9589828549
3753	BT_ms30.id50_NF_gr_D0	-0.9586758416
4313	NB__F.2_cov_D0	-0.9583862542
4203	MU_mumreference.40_NF_gr_D0	-0.9583008328
4209	MU_mumreference.40_NF_gr_D6	-0.9583008328
4053	MU_mum40_NF_gr_D0	-0.9582398327
4059	MU_mum40_NF_gr_D6	-0.9582398327
3713	BT_ms0.id0.TS8_NF_cov_D0	-0.9581880049
3903	MU_maxmatch.40_NF_gr_D0	-0.9578387228
3909	MU_maxmatch.40_NF_gr_D6	-0.9578387228
4343	NB__NF_cov_D0	-0.9576021285
3673	BT_ms0.id0.TS8_F.2_tr_D0	-0.9575326956
4073	MU_mum40_NF_cov_D0	-0.9574822012
4079	MU_mum40_NF_cov_D6	-0.9574821551
4229	MU_mumreference.40_NF_cov_D6	-0.9574280037
4223	MU_mumreference.40_NF_cov_D0	-0.9574279834
3703	BT_ms0.id0.TS8_NF_tr_D0	-0.9571596234
4213	MU_mumreference.40_NF_tr_D0	-0.9571525392
4219	MU_mumreference.40_NF_tr_D6	-0.9571525392
4063	MU_mum40_NF_tr_D0	-0.9570938181
4069	MU_mum40_NF_tr_D6	-0.9570938181
3913	MU_maxmatch.40_NF_tr_D0	-0.9568239725
3919	MU_maxmatch.40_NF_tr_D6	-0.9568239725
3744	BT_ms30.id50_F.2_cov_D1	-0.9567210636
4303	NB__F.2_tr_D0	-0.9566641803
4333	NB__NF_tr_D0	-0.9566365944
3663	BT_ms0.id0.TS8_F.2_gr_D0	-0.9565575098
3929	MU_maxmatch.40_NF_cov_D6	-0.9565384832
3923	MU_maxmatch.40_NF_cov_D0	-0.9565384647
4204	MU_mumreference.40_NF_gr_D1	-0.9564270339
4210	MU_mumreference.40_NF_gr_D7	-0.9564270339
4054	MU_mum40_NF_gr_D1	-0.9563691652
4060	MU_mum40_NF_gr_D7	-0.9563691652
3774	BT_ms30.id50_NF_cov_D1	-0.9563230699
3734	BT_ms30.id50_F.2_tr_D1	-0.9562738268
3693	BT_ms0.id0.TS8_NF_gr_D0	-0.9560557819
3904	MU_maxmatch.40_NF_gr_D1	-0.9559656733
3910	MU_maxmatch.40_NF_gr_D7	-0.9559656733
4080	MU_mum40_NF_cov_D7	-0.9559493466
4074	MU_mum40_NF_cov_D1	-0.9559493104
3764	BT_ms30.id50_NF_tr_D1	-0.9559007867
[truncated: 2,790 more rows]

## Sheet: RS4_K
result set 4 (RS4), Kendall
[truncated: 4,325 more rows]

[truncated: 1 more sheets: RS4_P]
