# Supplementary material for: Genome sequence-based species delimitation with confidence intervals and improved distance functions
Source: BMC Bioinformatics. 2013 Feb 21;14:60. doi: 10.1186/1471-2105-14-60 (PMC3665452; doi:10.1186/1471-2105-14-60)
Supplement: Additional file 5 — Input for the multiple linear regression analysis. Spreadsheet in Open Document Format (ODS) that can be accessed via common spreadsheet programs (e.g., Excel, OpenOffice or LibreOffice). The Spreadsheet contains the input data required for reproducing the multiple linear regression analysis. [file 1471-2105-14-60-S5.ods]

## Sheet: Kendall
	GBDP method	correlation value	alignment method	e-value filter method	algorithm	formula
1	BT_ms30.id90.TS12_NF_cov_D6	-0.7465815964	BT_ms30.id90.TS12	NF	cov	D6
2	BT_ms30.id90.TS12_NF_cov_D8	-0.7465815964	BT_ms30.id90.TS12	NF	cov	D8
3	BT_ms30.id90.TS12_F.2_cov_D6	-0.7462501138	BT_ms30.id90.TS12	F.2	cov	D6
4	BT_ms30.id90.TS12_F.2_cov_D8	-0.7462501138	BT_ms30.id90.TS12	F.2	cov	D8
5	BT_ms30.id90.TS12_NF_cov_D0	-0.744592701	BT_ms30.id90.TS12	NF	cov	D0
6	BT_ms30.id90.TS12_NF_cov_D2	-0.744592701	BT_ms30.id90.TS12	NF	cov	D2
7	BT_ms30.id90.TS12_F.2_cov_D0	-0.7444269598	BT_ms30.id90.TS12	F.2	cov	D0
8	BT_ms30.id90.TS12_F.2_cov_D2	-0.7444269598	BT_ms30.id90.TS12	F.2	cov	D2
9	BT_ms30.id90.TS12_F.2_gr_D2	-0.7409463929	BT_ms30.id90.TS12	F.2	gr	D2
10	BT_ms30.id90.TS12_F.2_gr_D6	-0.7409463929	BT_ms30.id90.TS12	F.2	gr	D6
11	BT_ms30.id90.TS12_F.2_gr_D0	-0.7407806516	BT_ms30.id90.TS12	F.2	gr	D0
12	BT_ms30.id90.TS12_F.2_gr_D8	-0.7407806516	BT_ms30.id90.TS12	F.2	gr	D8
13	BT_ms30.id90.TS12_F.2_tr_D2	-0.7407806516	BT_ms30.id90.TS12	F.2	tr	D2
14	BT_ms30.id90.TS12_NF_gr_D2	-0.7407806516	BT_ms30.id90.TS12	NF	gr	D2
15	BT_ms30.id90.TS12_F.2_tr_D0	-0.7406149103	BT_ms30.id90.TS12	F.2	tr	D0
16	BT_ms30.id90.TS12_NF_gr_D0	-0.740449169	BT_ms30.id90.TS12	NF	gr	D0
17	BT_ms30.id90.TS12_NF_tr_D0	-0.740449169	BT_ms30.id90.TS12	NF	tr	D0
18	BT_ms30.id90.TS12_NF_tr_D2	-0.740449169	BT_ms30.id90.TS12	NF	tr	D2
19	BT_ms30.id90.TS12_NF_gr_D6	-0.7397862039	BT_ms30.id90.TS12	NF	gr	D6
20	BT_ms30.id90.TS12_NF_gr_D8	-0.7394547214	BT_ms30.id90.TS12	NF	gr	D8
21	BT_ms30.id90.TS12_NF_tr_D6	-0.7379630498	BT_ms30.id90.TS12	NF	tr	D6
22	BT_ms30.id90.TS12_NF_tr_D8	-0.7379630498	BT_ms30.id90.TS12	NF	tr	D8
23	BT_ms30.id90.TS12_F.2_tr_D6	-0.7377973086	BT_ms30.id90.TS12	F.2	tr	D6
24	BT_ms30.id90.TS12_F.2_tr_D8	-0.7377973086	BT_ms30.id90.TS12	F.2	tr	D8
25	BP_WL46_F.2_cov_D6	-0.7376315673	BP_WL46	F.2	cov	D6
26	BP_WL46_F.2_cov_D8	-0.7376315673	BP_WL46	F.2	cov	D8
27	BP_WL46_NF_cov_D6	-0.7376315673	BP_WL46	NF	cov	D6
28	BP_WL46_NF_cov_D8	-0.7376315673	BP_WL46	NF	cov	D8
29	BP_WL45_F.2_cov_D6	-0.736305637	BP_WL45	F.2	cov	D6
30	BP_WL45_F.2_cov_D8	-0.736305637	BP_WL45	F.2	cov	D8
31	BP_WL45_NF_cov_D6	-0.736305637	BP_WL45	NF	cov	D6
32	BP_WL45_NF_cov_D8	-0.736305637	BP_WL45	NF	cov	D8
33	BT_ms30.id90.TS12_NF_tr_D7	-0.7358084132	BT_ms30.id90.TS12	NF	tr	D7
34	BT_ms30.id90.TS12_NF_tr_D9	-0.7358084132	BT_ms30.id90.TS12	NF	tr	D9
35	BP_WL48_F.2_cov_D6	-0.7356426719	BP_WL48	F.2	cov	D6
36	BP_WL48_F.2_cov_D8	-0.7356426719	BP_WL48	F.2	cov	D8
37	BP_WL48_NF_cov_D6	-0.7356426719	BP_WL48	NF	cov	D6
38	BP_WL48_NF_cov_D8	-0.7356426719	BP_WL48	NF	cov	D8
39	BP_WL50_F.2_cov_D6	-0.7348139655	BP_WL50	F.2	cov	D6
40	BP_WL50_F.2_cov_D8	-0.7348139655	BP_WL50	F.2	cov	D8
41	BP_WL50_NF_cov_D6	-0.7348139655	BP_WL50	NF	cov	D6
42	BP_WL50_NF_cov_D8	-0.7348139655	BP_WL50	NF	cov	D8
43	BT_ms30.id90.TS12_F.2_tr_D7	-0.7348139655	BT_ms30.id90.TS12	F.2	tr	D7
44	BT_ms30.id90.TS12_F.2_tr_D9	-0.7348139655	BT_ms30.id90.TS12	F.2	tr	D9
45	BP_WL42_F.2_cov_D6	-0.7344824829	BP_WL42	F.2	cov	D6
46	BP_WL42_F.2_cov_D8	-0.7344824829	BP_WL42	F.2	cov	D8
47	BP_WL42_NF_cov_D6	-0.7344824829	BP_WL42	NF	cov	D6
48	BP_WL42_NF_cov_D8	-0.7344824829	BP_WL42	NF	cov	D8
49	BT_ms30.id90.TS12_NF_gr_D7	-0.7343167417	BT_ms30.id90.TS12	NF	gr	D7
50	BT_ms30.id90.TS12_NF_gr_D9	-0.7343167417	BT_ms30.id90.TS12	NF	gr	D9
51	BP_WL44_F.2_cov_D6	-0.7339852591	BP_WL44	F.2	cov	D6
52	BP_WL44_F.2_cov_D8	-0.7339852591	BP_WL44	F.2	cov	D8
53	BP_WL44_NF_cov_D6	-0.7339852591	BP_WL44	NF	cov	D6
54	BP_WL44_NF_cov_D8	-0.7339852591	BP_WL44	NF	cov	D8
55	BT_ms30.id90.TS12_F.2_gr_D7	-0.7338195178	BT_ms30.id90.TS12	F.2	gr	D7
56	BT_ms30.id90.TS12_F.2_gr_D9	-0.7338195178	BT_ms30.id90.TS12	F.2	gr	D9
57	BP_WL40_F.2_cov_D6	-0.7323278463	BP_WL40	F.2	cov	D6
58	BP_WL40_F.2_cov_D8	-0.7323278463	BP_WL40	F.2	cov	D8
59	BP_WL40_NF_cov_D6	-0.7323278463	BP_WL40	NF	cov	D6
60	BP_WL40_NF_cov_D8	-0.7323278463	BP_WL40	NF	cov	D8
61	BT_ms30.id50_NF_cov_D6	-0.7323278463	BT_ms30.id50	NF	cov	D6
62	BT_ms30.id50_NF_cov_D8	-0.7323278463	BT_ms30.id50	NF	cov	D8
63	NB__F.2_cov_D6	-0.7323278463	NB_default	F.2	cov	D6
64	NB__F.2_cov_D8	-0.7323278463	NB_default	F.2	cov	D8
65	BP_WL30_F.2_cov_D6	-0.732162105	BP_WL30	F.2	cov	D6
66	BP_WL30_F.2_cov_D8	-0.732162105	BP_WL30	F.2	cov	D8
67	BP_WL30_NF_cov_D6	-0.732162105	BP_WL30	NF	cov	D6
68	BP_WL30_NF_cov_D8	-0.732162105	BP_WL30	NF	cov	D8
69	NB__NF_cov_D6	-0.7319963637	NB_default	NF	cov	D6
70	NB__NF_cov_D8	-0.7319963637	NB_default	NF	cov	D8
71	BT_ms30.id50_F.2_cov_D6	-0.7318306225	BT_ms30.id50	F.2	cov	D6
72	BT_ms30.id50_F.2_cov_D8	-0.7318306225	BT_ms30.id50	F.2	cov	D8
73	BP_WL32_F.2_cov_D6	-0.7314991399	BP_WL32	F.2	cov	D6
74	BP_WL32_F.2_cov_D8	-0.7314991399	BP_WL32	F.2	cov	D8
75	BP_WL32_NF_cov_D6	-0.7314991399	BP_WL32	NF	cov	D6
76	BP_WL32_NF_cov_D8	-0.7314991399	BP_WL32	NF	cov	D8
77	BP_WL34_F.2_cov_D6	-0.7314991399	BP_WL34	F.2	cov	D6
78	BP_WL34_F.2_cov_D8	-0.7314991399	BP_WL34	F.2	cov	D8
79	BP_WL34_NF_cov_D6	-0.7314991399	BP_WL34	NF	cov	D6
80	BP_WL34_NF_cov_D8	-0.7314991399	BP_WL34	NF	cov	D8
81	BT_ms30.id90.TS12_NF_gr_D1	-0.7314991399	BT_ms30.id90.TS12	NF	gr	D1
82	BT_ms30.id90.TS12_NF_gr_D3	-0.7314991399	BT_ms30.id90.TS12	NF	gr	D3
83	BP_WL36_F.2_cov_D6	-0.7313333986	BP_WL36	F.2	cov	D6
84	BP_WL36_F.2_cov_D8	-0.7313333986	BP_WL36	F.2	cov	D8
85	BP_WL36_NF_cov_D6	-0.7313333986	BP_WL36	NF	cov	D6
86	BP_WL36_NF_cov_D8	-0.7313333986	BP_WL36	NF	cov	D8
87	BP_WL38_F.2_cov_D6	-0.7313333986	BP_WL38	F.2	cov	D6
88	BP_WL38_F.2_cov_D8	-0.7313333986	BP_WL38	F.2	cov	D8
89	BP_WL38_NF_cov_D6	-0.7313333986	BP_WL38	NF	cov	D6
90	BP_WL38_NF_cov_D8	-0.7313333986	BP_WL38	NF	cov	D8
91	BT_ms30.id90.TS12_NF_tr_D1	-0.7313333986	BT_ms30.id90.TS12	NF	tr	D1
92	BT_ms30.id90.TS12_NF_tr_D3	-0.7313333986	BT_ms30.id90.TS12	NF	tr	D3
93	MU_max.50_NF_gr_D0	-0.7311676573	MU_max.50	NF	gr	D0
94	MU_max.50_NF_gr_D2	-0.7311676573	MU_max.50	NF	gr	D2
95	MU_max.50_NF_gr_D6	-0.7311676573	MU_max.50	NF	gr	D6
96	MU_max.50_NF_gr_D8	-0.7311676573	MU_max.50	NF	gr	D8
97	BT_ms30.id90.TS12_F.2_gr_D1	-0.7310019161	BT_ms30.id90.TS12	F.2	gr	D1
98	BT_ms30.id90.TS12_F.2_gr_D3	-0.7310019161	BT_ms30.id90.TS12	F.2	gr	D3
99	BT_ms0.id0.TS8_F.2_cov_D6	-0.7306704335	BT_ms0.id0.TS8	F.2	cov	D6
100	BT_ms0.id0.TS8_F.2_cov_D8	-0.7306704335	BT_ms0.id0.TS8	F.2	cov	D8
101	BT_ms0.id0.TS8_NF_cov_D6	-0.7305046922	BT_ms0.id0.TS8	NF	cov	D6
102	BT_ms0.id0.TS8_NF_cov_D8	-0.7305046922	BT_ms0.id0.TS8	NF	cov	D8
103	MU_max.50_NF_gr_D1	-0.7303389509	MU_max.50	NF	gr	D1
104	MU_max.50_NF_gr_D7	-0.7303389509	MU_max.50	NF	gr	D7
105	MU_max.50_NF_tr_D0	-0.7303389509	MU_max.50	NF	tr	D0
106	MU_max.50_NF_tr_D2	-0.7303389509	MU_max.50	NF	tr	D2
107	MU_max.50_NF_tr_D6	-0.7303389509	MU_max.50	NF	tr	D6
108	MU_max.50_NF_tr_D8	-0.7303389509	MU_max.50	NF	tr	D8
109	BP_WL28_F.2_cov_D6	-0.7301732097	BP_WL28	F.2	cov	D6
110	BP_WL28_F.2_cov_D8	-0.7301732097	BP_WL28	F.2	cov	D8
111	BP_WL28_NF_cov_D6	-0.7301732097	BP_WL28	NF	cov	D6
112	BP_WL28_NF_cov_D8	-0.7301732097	BP_WL28	NF	cov	D8
113	BT_ms30.id90.TS12_F.2_tr_D1	-0.7301732097	BT_ms30.id90.TS12	F.2	tr	D1
114	BT_ms30.id90.TS12_F.2_tr_D3	-0.7301732097	BT_ms30.id90.TS12	F.2	tr	D3
115	MU_max.50_NF_tr_D1	-0.7301732097	MU_max.50	NF	tr	D1
116	MU_max.50_NF_tr_D3	-0.7301732097	MU_max.50	NF	tr	D3
117	MU_max.50_NF_tr_D7	-0.7301732097	MU_max.50	NF	tr	D7
118	MU_max.50_NF_tr_D9	-0.7301732097	MU_max.50	NF	tr	D9
119	BT_ms30.id90.TS12_NF_cov_D7	-0.7300074684	BT_ms30.id90.TS12	NF	cov	D7
120	BT_ms30.id90.TS12_NF_cov_D9	-0.7300074684	BT_ms30.id90.TS12	NF	cov	D9
121	MU_max.50_NF_gr_D3	-0.7298417271	MU_max.50	NF	gr	D3
122	MU_max.50_NF_gr_D9	-0.7298417271	MU_max.50	NF	gr	D9
123	MU_max.50_NF_cov_D0	-0.7296759858	MU_max.50	NF	cov	D0
124	MU_max.50_NF_cov_D2	-0.7296759858	MU_max.50	NF	cov	D2
125	MU_max.50_NF_cov_D6	-0.7296759858	MU_max.50	NF	cov	D6
126	MU_max.50_NF_cov_D8	-0.7296759858	MU_max.50	NF	cov	D8
127	BP_WL45_F.2_tr_D6	-0.7293445033	BP_WL45	F.2	tr	D6
128	BP_WL45_F.2_tr_D8	-0.7293445033	BP_WL45	F.2	tr	D8
129	BP_WL45_NF_tr_D6	-0.7293445033	BP_WL45	NF	tr	D6
130	BP_WL45_NF_tr_D8	-0.7293445033	BP_WL45	NF	tr	D8
131	BP_WL46_F.2_tr_D6	-0.729178762	BP_WL46	F.2	tr	D6
132	BP_WL46_F.2_tr_D8	-0.729178762	BP_WL46	F.2	tr	D8
133	BP_WL46_NF_tr_D6	-0.729178762	BP_WL46	NF	tr	D6
134	BP_WL46_NF_tr_D8	-0.729178762	BP_WL46	NF	tr	D8
135	BT_ms30.id90.TS12_F.2_cov_D7	-0.7290130207	BT_ms30.id90.TS12	F.2	cov	D7
136	BT_ms30.id90.TS12_F.2_cov_D9	-0.7290130207	BT_ms30.id90.TS12	F.2	cov	D9
137	MU_max.44_NF_gr_D0	-0.7290130207	MU_max.44	NF	gr	D0
138	MU_max.44_NF_gr_D6	-0.7290130207	MU_max.44	NF	gr	D6
139	MU_max.44_NF_gr_D2	-0.7288472794	MU_max.44	NF	gr	D2
140	MU_max.44_NF_gr_D8	-0.7288472794	MU_max.44	NF	gr	D8
141	MU_max.40_NF_tr_D1	-0.7286815381	MU_max.40	NF	tr	D1
142	MU_max.40_NF_tr_D3	-0.7286815381	MU_max.40	NF	tr	D3
143	MU_max.40_NF_tr_D7	-0.7286815381	MU_max.40	NF	tr	D7
144	MU_max.40_NF_tr_D9	-0.7286815381	MU_max.40	NF	tr	D9
145	BT_ms30.id90.TS12_NF_cov_D1	-0.7285157969	BT_ms30.id90.TS12	NF	cov	D1
146	BP_WL48_F.2_tr_D6	-0.7283500556	BP_WL48	F.2	tr	D6
147	BP_WL48_F.2_tr_D8	-0.7283500556	BP_WL48	F.2	tr	D8
148	BP_WL48_NF_tr_D6	-0.7283500556	BP_WL48	NF	tr	D6
149	BP_WL48_NF_tr_D8	-0.7283500556	BP_WL48	NF	tr	D8
150	BT_ms30.id90.TS12_NF_cov_D3	-0.7283500556	BT_ms30.id90.TS12	NF	cov	D3
151	MU_max.44_NF_tr_D1	-0.7281843143	MU_max.44	NF	tr	D1
152	MU_max.44_NF_tr_D3	-0.7281843143	MU_max.44	NF	tr	D3
153	MU_max.44_NF_tr_D7	-0.7281843143	MU_max.44	NF	tr	D7
154	MU_max.44_NF_tr_D9	-0.7281843143	MU_max.44	NF	tr	D9
155	BP_WL48_F.2_cov_D0	-0.7278528317	BP_WL48	F.2	cov	D0
156	BP_WL48_F.2_cov_D2	-0.7278528317	BP_WL48	F.2	cov	D2
157	BP_WL48_NF_cov_D0	-0.7278528317	BP_WL48	NF	cov	D0
158	BP_WL48_NF_cov_D2	-0.7278528317	BP_WL48	NF	cov	D2
159	BP_WL46_F.2_cov_D0	-0.7276870905	BP_WL46	F.2	cov	D0
160	BP_WL46_F.2_cov_D2	-0.7276870905	BP_WL46	F.2	cov	D2
161	BP_WL46_NF_cov_D0	-0.7276870905	BP_WL46	NF	cov	D0
162	BP_WL46_NF_cov_D2	-0.7276870905	BP_WL46	NF	cov	D2
163	BP_WL50_F.2_tr_D6	-0.7275213492	BP_WL50	F.2	tr	D6
164	BP_WL50_F.2_tr_D8	-0.7275213492	BP_WL50	F.2	tr	D8
165	BP_WL50_NF_tr_D6	-0.7275213492	BP_WL50	NF	tr	D6
166	BP_WL50_NF_tr_D8	-0.7275213492	BP_WL50	NF	tr	D8
167	BT_ms30.id90.TS12_F.2_cov_D1	-0.7275213492	BT_ms30.id90.TS12	F.2	cov	D1
168	BT_ms30.id90.TS12_F.2_cov_D3	-0.7275213492	BT_ms30.id90.TS12	F.2	cov	D3
169	MU_max.40_NF_gr_D1	-0.7275213492	MU_max.40	NF	gr	D1
170	MU_max.40_NF_gr_D3	-0.7275213492	MU_max.40	NF	gr	D3
171	MU_max.40_NF_gr_D7	-0.7275213492	MU_max.40	NF	gr	D7
172	MU_max.40_NF_gr_D9	-0.7275213492	MU_max.40	NF	gr	D9
173	MU_max.44_NF_gr_D1	-0.7275213492	MU_max.44	NF	gr	D1
174	MU_max.44_NF_gr_D3	-0.7275213492	MU_max.44	NF	gr	D3
175	MU_max.44_NF_gr_D7	-0.7275213492	MU_max.44	NF	gr	D7
176	MU_max.44_NF_gr_D9	-0.7275213492	MU_max.44	NF	gr	D9
177	MU_max.40_NF_gr_D0	-0.7273556079	MU_max.40	NF	gr	D0
178	MU_max.40_NF_gr_D2	-0.7273556079	MU_max.40	NF	gr	D2
179	MU_max.40_NF_gr_D6	-0.7273556079	MU_max.40	NF	gr	D6
180	MU_max.40_NF_gr_D8	-0.7273556079	MU_max.40	NF	gr	D8
181	MU_max.50_NF_cov_D1	-0.7273556079	MU_max.50	NF	cov	D1
182	MU_max.50_NF_cov_D3	-0.7273556079	MU_max.50	NF	cov	D3
183	MU_max.50_NF_cov_D7	-0.7273556079	MU_max.50	NF	cov	D7
184	MU_max.50_NF_cov_D9	-0.7273556079	MU_max.50	NF	cov	D9
185	NB__NF_tr_D8	-0.7271898666	NB_default	NF	tr	D8
186	NB__NF_tr_D6	-0.7270241253	NB_default	NF	tr	D6
187	BP_WL42_F.2_tr_D6	-0.7268583841	BP_WL42	F.2	tr	D6
188	BP_WL42_F.2_tr_D8	-0.7268583841	BP_WL42	F.2	tr	D8
189	BP_WL42_NF_tr_D6	-0.7268583841	BP_WL42	NF	tr	D6
190	BP_WL42_NF_tr_D8	-0.7268583841	BP_WL42	NF	tr	D8
191	BT_ms30.id50_F.2_gr_D8	-0.7268583841	BT_ms30.id50	F.2	gr	D8
192	BT_ms30.id50_F.2_gr_D6	-0.7266926428	BT_ms30.id50	F.2	gr	D6
193	MU_max.40_NF_tr_D0	-0.7266926428	MU_max.40	NF	tr	D0
194	MU_max.40_NF_tr_D2	-0.7266926428	MU_max.40	NF	tr	D2
195	MU_max.40_NF_tr_D6	-0.7266926428	MU_max.40	NF	tr	D6
196	MU_max.40_NF_tr_D8	-0.7266926428	MU_max.40	NF	tr	D8
197	MU_max.44_NF_tr_D0	-0.7266926428	MU_max.44	NF	tr	D0
198	MU_max.44_NF_tr_D2	-0.7266926428	MU_max.44	NF	tr	D2
199	MU_max.44_NF_tr_D6	-0.7266926428	MU_max.44	NF	tr	D6
200	MU_max.44_NF_tr_D8	-0.7266926428	MU_max.44	NF	tr	D8
201	BP_WL26_F.2_cov_D6	-0.7265269015	BP_WL26	F.2	cov	D6
202	BP_WL26_F.2_cov_D8	-0.7265269015	BP_WL26	F.2	cov	D8
203	NB__F.2_tr_D6	-0.7265269015	NB_default	F.2	tr	D6
204	NB__F.2_tr_D8	-0.7265269015	NB_default	F.2	tr	D8
205	BP_WL26_NF_cov_D6	-0.7263611602	BP_WL26	NF	cov	D6
206	BP_WL26_NF_cov_D8	-0.7263611602	BP_WL26	NF	cov	D8
207	BP_WL45_F.2_cov_D0	-0.7260296777	BP_WL45	F.2	cov	D0
208	BP_WL45_F.2_cov_D2	-0.7260296777	BP_WL45	F.2	cov	D2
209	BP_WL45_NF_cov_D0	-0.7260296777	BP_WL45	NF	cov	D0
210	BP_WL45_NF_cov_D2	-0.7260296777	BP_WL45	NF	cov	D2
211	MU_max.44_NF_cov_D0	-0.7258639364	MU_max.44	NF	cov	D0
212	MU_max.44_NF_cov_D2	-0.7258639364	MU_max.44	NF	cov	D2
213	MU_max.44_NF_cov_D6	-0.7258639364	MU_max.44	NF	cov	D6
214	MU_max.44_NF_cov_D8	-0.7258639364	MU_max.44	NF	cov	D8
215	BT_ms30.id50_NF_gr_D6	-0.7256981951	BT_ms30.id50	NF	gr	D6
216	BT_ms30.id50_NF_gr_D8	-0.7256981951	BT_ms30.id50	NF	gr	D8
217	BP_WL24_NF_cov_D6	-0.7253667125	BP_WL24	NF	cov	D6
218	BP_WL24_NF_cov_D8	-0.7253667125	BP_WL24	NF	cov	D8
219	BP_WL24_F.2_cov_D6	-0.7252009713	BP_WL24	F.2	cov	D6
220	BP_WL24_F.2_cov_D8	-0.7252009713	BP_WL24	F.2	cov	D8
221	BP_WL50_F.2_cov_D0	-0.7252009713	BP_WL50	F.2	cov	D0
222	BP_WL50_F.2_cov_D2	-0.7252009713	BP_WL50	F.2	cov	D2
223	BP_WL50_NF_cov_D0	-0.7252009713	BP_WL50	NF	cov	D0
224	BP_WL50_NF_cov_D2	-0.7252009713	BP_WL50	NF	cov	D2
225	BP_WL40_F.2_tr_D6	-0.72503523	BP_WL40	F.2	tr	D6
226	BP_WL40_F.2_tr_D8	-0.72503523	BP_WL40	F.2	tr	D8
227	BP_WL40_NF_tr_D6	-0.72503523	BP_WL40	NF	tr	D6
228	BP_WL40_NF_tr_D8	-0.72503523	BP_WL40	NF	tr	D8
229	BP_WL44_F.2_tr_D6	-0.72503523	BP_WL44	F.2	tr	D6
230	BP_WL44_F.2_tr_D8	-0.72503523	BP_WL44	F.2	tr	D8
231	BP_WL44_NF_tr_D6	-0.72503523	BP_WL44	NF	tr	D6
232	BP_WL44_NF_tr_D8	-0.72503523	BP_WL44	NF	tr	D8
233	BT_ms0.id0.TS8_NF_gr_D8	-0.723875041	BT_ms0.id0.TS8	NF	gr	D8
234	BT_ms0.id0.TS8_F.2_gr_D6	-0.7237092997	BT_ms0.id0.TS8	F.2	gr	D6
235	BT_ms0.id0.TS8_F.2_gr_D8	-0.7237092997	BT_ms0.id0.TS8	F.2	gr	D8
236	BT_ms0.id0.TS8_NF_gr_D6	-0.7237092997	BT_ms0.id0.TS8	NF	gr	D6
237	BT_ms30.id50_F.2_tr_D6	-0.7237092997	BT_ms30.id50	F.2	tr	D6
238	BT_ms30.id50_F.2_tr_D8	-0.7237092997	BT_ms30.id50	F.2	tr	D8
239	MU_max.40_NF_cov_D0	-0.7235435585	MU_max.40	NF	cov	D0
240	MU_max.40_NF_cov_D2	-0.7235435585	MU_max.40	NF	cov	D2
241	MU_max.40_NF_cov_D6	-0.7235435585	MU_max.40	NF	cov	D6
242	MU_max.40_NF_cov_D8	-0.7235435585	MU_max.40	NF	cov	D8
243	BT_ms30.id50_NF_tr_D6	-0.7232120759	BT_ms30.id50	NF	tr	D6
244	BT_ms30.id50_NF_tr_D8	-0.7232120759	BT_ms30.id50	NF	tr	D8
245	BP_WL34_F.2_tr_D6	-0.7230463346	BP_WL34	F.2	tr	D6
246	BP_WL34_F.2_tr_D8	-0.7230463346	BP_WL34	F.2	tr	D8
247	BP_WL34_NF_tr_D6	-0.7230463346	BP_WL34	NF	tr	D6
248	BP_WL34_NF_tr_D8	-0.7230463346	BP_WL34	NF	tr	D8
249	BP_WL36_F.2_tr_D6	-0.7230463346	BP_WL36	F.2	tr	D6
250	BP_WL36_F.2_tr_D8	-0.7230463346	BP_WL36	F.2	tr	D8
251	BP_WL36_NF_tr_D6	-0.7230463346	BP_WL36	NF	tr	D6
252	BP_WL36_NF_tr_D8	-0.7230463346	BP_WL36	NF	tr	D8
253	MU_max.40_NF_cov_D3	-0.7230463346	MU_max.40	NF	cov	D3
254	MU_max.40_NF_cov_D1	-0.7229404964	MU_max.40	NF	cov	D1
255	MU_max.40_NF_cov_D7	-0.7229404964	MU_max.40	NF	cov	D7
256	BP_WL50_F.2_tr_D7	-0.7228805933	BP_WL50	F.2	tr	D7
257	BP_WL50_F.2_tr_D9	-0.7228805933	BP_WL50	F.2	tr	D9
258	BP_WL50_NF_tr_D7	-0.7228805933	BP_WL50	NF	tr	D7
259	BP_WL50_NF_tr_D9	-0.7228805933	BP_WL50	NF	tr	D9
260	MU_max.44_NF_cov_D1	-0.7228805933	MU_max.44	NF	cov	D1
261	MU_max.44_NF_cov_D3	-0.7228805933	MU_max.44	NF	cov	D3
262	MU_max.44_NF_cov_D7	-0.7228805933	MU_max.44	NF	cov	D7
263	MU_max.44_NF_cov_D9	-0.7228805933	MU_max.44	NF	cov	D9
264	BP_WL30_F.2_tr_D6	-0.7227148521	BP_WL30	F.2	tr	D6
265	BP_WL30_F.2_tr_D8	-0.7227148521	BP_WL30	F.2	tr	D8
266	BP_WL30_NF_tr_D6	-0.7227148521	BP_WL30	NF	tr	D6
267	BP_WL30_NF_tr_D8	-0.7227148521	BP_WL30	NF	tr	D8
268	BP_WL48_F.2_tr_D7	-0.7227148521	BP_WL48	F.2	tr	D7
269	BP_WL48_F.2_tr_D9	-0.7227148521	BP_WL48	F.2	tr	D9
270	BP_WL48_NF_tr_D7	-0.7227148521	BP_WL48	NF	tr	D7
271	BP_WL48_NF_tr_D9	-0.7227148521	BP_WL48	NF	tr	D9
272	MU_max.30_NF_gr_D2	-0.7227148521	MU_max.30	NF	gr	D2
273	MU_max.30_NF_gr_D8	-0.7227148521	MU_max.30	NF	gr	D8
274	MU_max.40_NF_cov_D9	-0.7227148521	MU_max.40	NF	cov	D9
275	MU_max.30_NF_gr_D0	-0.7225491108	MU_max.30	NF	gr	D0
276	MU_max.30_NF_gr_D6	-0.7225491108	MU_max.30	NF	gr	D6
277	BP_WL38_F.2_tr_D6	-0.7223833695	BP_WL38	F.2	tr	D6
278	BP_WL38_F.2_tr_D8	-0.7223833695	BP_WL38	F.2	tr	D8
279	BP_WL38_NF_tr_D6	-0.7223833695	BP_WL38	NF	tr	D6
280	BP_WL38_NF_tr_D8	-0.7223833695	BP_WL38	NF	tr	D8
281	BP_WL46_F.2_tr_D7	-0.7223833695	BP_WL46	F.2	tr	D7
282	BP_WL46_F.2_tr_D9	-0.7223833695	BP_WL46	F.2	tr	D9
283	BP_WL46_NF_tr_D7	-0.7223833695	BP_WL46	NF	tr	D7
284	BP_WL46_NF_tr_D9	-0.7223833695	BP_WL46	NF	tr	D9
285	BP_WL32_F.2_tr_D6	-0.7222176282	BP_WL32	F.2	tr	D6
286	BP_WL32_F.2_tr_D8	-0.7222176282	BP_WL32	F.2	tr	D8
287	BP_WL32_NF_tr_D6	-0.7222176282	BP_WL32	NF	tr	D6
288	BP_WL32_NF_tr_D8	-0.7222176282	BP_WL32	NF	tr	D8
289	BP_WL45_F.2_tr_D7	-0.7218861457	BP_WL45	F.2	tr	D7
290	BP_WL45_F.2_tr_D9	-0.7218861457	BP_WL45	F.2	tr	D9
291	BP_WL45_NF_tr_D7	-0.7218861457	BP_WL45	NF	tr	D7
292	BP_WL45_NF_tr_D9	-0.7218861457	BP_WL45	NF	tr	D9
293	BP_WL44_F.2_tr_D7	-0.7217204044	BP_WL44	F.2	tr	D7
294	BP_WL44_F.2_tr_D9	-0.7217204044	BP_WL44	F.2	tr	D9
295	BP_WL44_NF_tr_D7	-0.7217204044	BP_WL44	NF	tr	D7
296	BP_WL44_NF_tr_D9	-0.7217204044	BP_WL44	NF	tr	D9
297	BT_ms0.id0.TS8_F.2_tr_D6	-0.7217204044	BT_ms0.id0.TS8	F.2	tr	D6
298	BT_ms0.id0.TS8_F.2_tr_D8	-0.7217204044	BT_ms0.id0.TS8	F.2	tr	D8
299	BP_WL42_F.2_tr_D7	-0.7215546631	BP_WL42	F.2	tr	D7
300	BP_WL42_F.2_tr_D9	-0.7215546631	BP_WL42	F.2	tr	D9
301	BP_WL42_NF_tr_D7	-0.7215546631	BP_WL42	NF	tr	D7
302	BP_WL42_NF_tr_D9	-0.7215546631	BP_WL42	NF	tr	D9
303	MU_max.30_NF_tr_D0	-0.7212231805	MU_max.30	NF	tr	D0
304	MU_max.30_NF_tr_D2	-0.7212231805	MU_max.30	NF	tr	D2
305	MU_max.30_NF_tr_D6	-0.7212231805	MU_max.30	NF	tr	D6
306	MU_max.30_NF_tr_D8	-0.7212231805	MU_max.30	NF	tr	D8
307	BT_ms0.id0.TS8_NF_tr_D6	-0.7210574393	BT_ms0.id0.TS8	NF	tr	D6
308	BT_ms0.id0.TS8_NF_tr_D8	-0.7210574393	BT_ms0.id0.TS8	NF	tr	D8
309	BT_ms30.id50_F.2_gr_D9	-0.7210574393	BT_ms30.id50	F.2	gr	D9
310	BT_ms30.id50_NF_gr_D7	-0.7210574393	BT_ms30.id50	NF	gr	D7
311	BT_ms30.id50_NF_gr_D9	-0.7210574393	BT_ms30.id50	NF	gr	D9
312	MU_max.30_NF_cov_D0	-0.7210574393	MU_max.30	NF	cov	D0
313	MU_max.30_NF_cov_D2	-0.7210574393	MU_max.30	NF	cov	D2
314	MU_max.30_NF_cov_D6	-0.7210574393	MU_max.30	NF	cov	D6
315	MU_max.30_NF_cov_D8	-0.7210574393	MU_max.30	NF	cov	D8
316	BT_ms30.id50_F.2_gr_D7	-0.720891698	BT_ms30.id50	F.2	gr	D7
317	BP_WL28_F.2_tr_D6	-0.7207259567	BP_WL28	F.2	tr	D6
318	BP_WL28_F.2_tr_D8	-0.7207259567	BP_WL28	F.2	tr	D8
319	BP_WL28_NF_tr_D6	-0.7207259567	BP_WL28	NF	tr	D6
320	BP_WL28_NF_tr_D8	-0.7207259567	BP_WL28	NF	tr	D8
321	MU_max.20_NF_gr_D0	-0.7207259567	MU_max.20	NF	gr	D0
322	MU_max.20_NF_gr_D2	-0.7207259567	MU_max.20	NF	gr	D2
323	MU_max.20_NF_gr_D6	-0.7207259567	MU_max.20	NF	gr	D6
324	MU_max.20_NF_gr_D8	-0.7207259567	MU_max.20	NF	gr	D8
325	MU_max.30_NF_tr_D1	-0.7205602154	MU_max.30	NF	tr	D1
326	MU_max.30_NF_tr_D3	-0.7205602154	MU_max.30	NF	tr	D3
327	MU_max.30_NF_tr_D7	-0.7205602154	MU_max.30	NF	tr	D7
328	MU_max.30_NF_tr_D9	-0.7205602154	MU_max.30	NF	tr	D9
329	BT_ms30.id50_F.2_tr_D7	-0.7202287329	BT_ms30.id50	F.2	tr	D7
330	BT_ms30.id50_F.2_tr_D9	-0.7202287329	BT_ms30.id50	F.2	tr	D9
331	BP_WL44_F.2_cov_D0	-0.7198972503	BP_WL44	F.2	cov	D0
332	BP_WL44_F.2_cov_D2	-0.7198972503	BP_WL44	F.2	cov	D2
333	BP_WL44_NF_cov_D0	-0.7198972503	BP_WL44	NF	cov	D0
334	BP_WL44_NF_cov_D2	-0.7198972503	BP_WL44	NF	cov	D2
335	BT_ms30.id50_NF_tr_D7	-0.7198972503	BT_ms30.id50	NF	tr	D7
336	BT_ms30.id50_NF_tr_D9	-0.7198972503	BT_ms30.id50	NF	tr	D9
337	MU_max.30_NF_gr_D3	-0.7198972503	MU_max.30	NF	gr	D3
338	MU_max.30_NF_gr_D9	-0.7198972503	MU_max.30	NF	gr	D9
339	MU_max.30_NF_gr_D1	-0.719731509	MU_max.30	NF	gr	D1
340	MU_max.30_NF_gr_D7	-0.719731509	MU_max.30	NF	gr	D7
341	NB__F.2_tr_D7	-0.719731509	NB_default	F.2	tr	D7
342	NB__F.2_tr_D9	-0.719731509	NB_default	F.2	tr	D9
343	BP_WL22_NF_cov_D6	-0.7195657677	BP_WL22	NF	cov	D6
344	BP_WL22_NF_cov_D8	-0.7195657677	BP_WL22	NF	cov	D8
345	MU_max.30_NF_cov_D1	-0.7194000265	MU_max.30	NF	cov	D1
346	MU_max.30_NF_cov_D3	-0.7194000265	MU_max.30	NF	cov	D3
347	MU_max.30_NF_cov_D7	-0.7194000265	MU_max.30	NF	cov	D7
348	MU_max.30_NF_cov_D9	-0.7194000265	MU_max.30	NF	cov	D9
349	BP_WL22_F.2_cov_D6	-0.7190685439	BP_WL22	F.2	cov	D6
350	BP_WL22_F.2_cov_D8	-0.7190685439	BP_WL22	F.2	cov	D8
351	BP_WL20_F.2_cov_D6	-0.7189028026	BP_WL20	F.2	cov	D6
352	BP_WL20_F.2_cov_D8	-0.7189028026	BP_WL20	F.2	cov	D8
353	BP_WL7_NF_cov_D6	-0.7189028026	BP_WL7	NF	cov	D6
354	BP_WL7_NF_cov_D8	-0.7189028026	BP_WL7	NF	cov	D8
355	MU_max.20_NF_tr_D0	-0.7187370613	MU_max.20	NF	tr	D0
356	MU_max.20_NF_tr_D2	-0.7187370613	MU_max.20	NF	tr	D2
357	MU_max.20_NF_tr_D6	-0.7187370613	MU_max.20	NF	tr	D6
358	MU_max.20_NF_tr_D8	-0.7187370613	MU_max.20	NF	tr	D8
359	BP_WL18_F.2_cov_D6	-0.7185713201	BP_WL18	F.2	cov	D6
360	BP_WL18_F.2_cov_D8	-0.7185713201	BP_WL18	F.2	cov	D8
361	BP_WL18_NF_cov_D6	-0.7184055788	BP_WL18	NF	cov	D6
362	BP_WL18_NF_cov_D8	-0.7184055788	BP_WL18	NF	cov	D8
363	BP_WL20_NF_cov_D6	-0.7184055788	BP_WL20	NF	cov	D6
364	BP_WL20_NF_cov_D8	-0.7184055788	BP_WL20	NF	cov	D8
365	BP_WL48_F.2_cov_D7	-0.7184055788	BP_WL48	F.2	cov	D7
366	BP_WL48_F.2_cov_D9	-0.7184055788	BP_WL48	F.2	cov	D9
367	BP_WL48_NF_cov_D7	-0.7184055788	BP_WL48	NF	cov	D7
368	BP_WL48_NF_cov_D9	-0.7184055788	BP_WL48	NF	cov	D9
369	BP_WL40_F.2_tr_D7	-0.7182398375	BP_WL40	F.2	tr	D7
370	BP_WL40_F.2_tr_D9	-0.7182398375	BP_WL40	F.2	tr	D9
371	BP_WL40_NF_tr_D7	-0.7182398375	BP_WL40	NF	tr	D7
372	BP_WL40_NF_tr_D9	-0.7182398375	BP_WL40	NF	tr	D9
373	BT_ms30.id50_F.2_cov_D7	-0.7180740962	BT_ms30.id50	F.2	cov	D7
374	BT_ms30.id50_F.2_cov_D9	-0.7180740962	BT_ms30.id50	F.2	cov	D9
375	NB__NF_tr_D7	-0.7180740962	NB_default	NF	tr	D7
376	NB__NF_tr_D9	-0.7180740962	NB_default	NF	tr	D9
377	BP_WL17_F.2_cov_D6	-0.7179083549	BP_WL17	F.2	cov	D6
378	BP_WL17_F.2_cov_D8	-0.7179083549	BP_WL17	F.2	cov	D8
379	BP_WL17_NF_cov_D6	-0.7179083549	BP_WL17	NF	cov	D6
380	BP_WL17_NF_cov_D8	-0.7179083549	BP_WL17	NF	cov	D8
381	BP_WL19_F.2_cov_D6	-0.7179083549	BP_WL19	F.2	cov	D6
382	BP_WL19_F.2_cov_D8	-0.7179083549	BP_WL19	F.2	cov	D8
383	BP_WL46_F.2_cov_D7	-0.7179083549	BP_WL46	F.2	cov	D7
384	BP_WL46_F.2_cov_D9	-0.7179083549	BP_WL46	F.2	cov	D9
385	BP_WL46_NF_cov_D7	-0.7179083549	BP_WL46	NF	cov	D7
386	BP_WL46_NF_cov_D9	-0.7179083549	BP_WL46	NF	cov	D9
387	BP_WL7_F.2_cov_D6	-0.7179083549	BP_WL7	F.2	cov	D6
388	BP_WL7_F.2_cov_D8	-0.7179083549	BP_WL7	F.2	cov	D8
389	BP_WL19_NF_cov_D6	-0.7175768724	BP_WL19	NF	cov	D6
390	BP_WL19_NF_cov_D8	-0.7175768724	BP_WL19	NF	cov	D8
391	BP_WL50_F.2_cov_D7	-0.7175768724	BP_WL50	F.2	cov	D7
392	BP_WL50_F.2_cov_D9	-0.7175768724	BP_WL50	F.2	cov	D9
393	BP_WL50_NF_cov_D7	-0.7175768724	BP_WL50	NF	cov	D7
394	BP_WL50_NF_cov_D9	-0.7175768724	BP_WL50	NF	cov	D9
395	BP_WL9_NF_cov_D6	-0.7175768724	BP_WL9	NF	cov	D6
396	BP_WL9_NF_cov_D8	-0.7175768724	BP_WL9	NF	cov	D8
397	BT_ms0.id0.TS8_F.2_gr_D7	-0.7175768724	BT_ms0.id0.TS8	F.2	gr	D7
398	BT_ms0.id0.TS8_F.2_gr_D9	-0.7175768724	BT_ms0.id0.TS8	F.2	gr	D9
399	BP_WL9_F.2_cov_D6	-0.7174111311	BP_WL9	F.2	cov	D6
400	BP_WL9_F.2_cov_D8	-0.7174111311	BP_WL9	F.2	cov	D8
401	BT_ms30.id50_NF_cov_D7	-0.7174111311	BT_ms30.id50	NF	cov	D7
402	BT_ms30.id50_NF_cov_D9	-0.7174111311	BT_ms30.id50	NF	cov	D9
403	BP_WL15_NF_cov_D6	-0.7172453898	BP_WL15	NF	cov	D6
404	BP_WL15_NF_cov_D8	-0.7172453898	BP_WL15	NF	cov	D8
405	BP_WL45_F.2_cov_D7	-0.7172453898	BP_WL45	F.2	cov	D7
406	BP_WL45_F.2_cov_D9	-0.7172453898	BP_WL45	F.2	cov	D9
407	BP_WL45_NF_cov_D7	-0.7172453898	BP_WL45	NF	cov	D7
408	BP_WL45_NF_cov_D9	-0.7172453898	BP_WL45	NF	cov	D9
409	BP_WL15_F.2_cov_D6	-0.7171985081	BP_WL15	F.2	cov	D6
410	BP__NF_cov_D6	-0.7170796485	BP_default	NF	cov	D6
411	BP_WL11_NF_cov_D6	-0.7170796485	BP_WL11	NF	cov	D6
412	BT_ms0.id0.TS8_F.2_tr_D7	-0.7170796485	BT_ms0.id0.TS8	F.2	tr	D7
413	BT_ms0.id0.TS8_F.2_tr_D9	-0.7170796485	BT_ms0.id0.TS8	F.2	tr	D9
414	BP__F.2_cov_D6	-0.7169139073	BP_default	F.2	cov	D6
415	BP__F.2_cov_D8	-0.7169139073	BP_default	F.2	cov	D8
416	BP__NF_cov_D8	-0.7169139073	BP_default	NF	cov	D8
417	BP_WL11_F.2_cov_D6	-0.7169139073	BP_WL11	F.2	cov	D6
418	BP_WL11_F.2_cov_D8	-0.7169139073	BP_WL11	F.2	cov	D8
419	BP_WL11_NF_cov_D8	-0.7169139073	BP_WL11	NF	cov	D8
420	BP_WL16_F.2_cov_D6	-0.7169139073	BP_WL16	F.2	cov	D6
421	BP_WL16_F.2_cov_D8	-0.7169139073	BP_WL16	F.2	cov	D8
422	BP_WL34_F.2_tr_D7	-0.7169139073	BP_WL34	F.2	tr	D7
423	BP_WL34_F.2_tr_D9	-0.7169139073	BP_WL34	F.2	tr	D9
424	BP_WL34_NF_tr_D7	-0.7169139073	BP_WL34	NF	tr	D7
425	BP_WL34_NF_tr_D9	-0.7169139073	BP_WL34	NF	tr	D9
426	BT_ms0.id0.TS8_NF_gr_D7	-0.7169139073	BT_ms0.id0.TS8	NF	gr	D7
427	BT_ms0.id0.TS8_NF_gr_D9	-0.7169139073	BT_ms0.id0.TS8	NF	gr	D9
428	BP_WL15_F.2_cov_D8	-0.716748166	BP_WL15	F.2	cov	D8
429	BP_WL26_F.2_tr_D6	-0.7165824247	BP_WL26	F.2	tr	D6
430	BP_WL26_F.2_tr_D8	-0.7165824247	BP_WL26	F.2	tr	D8
431	BP_WL26_NF_tr_D6	-0.7165824247	BP_WL26	NF	tr	D6
432	BP_WL26_NF_tr_D8	-0.7165824247	BP_WL26	NF	tr	D8
433	BP_WL42_F.2_cov_D0	-0.7164166834	BP_WL42	F.2	cov	D0
434	BP_WL42_F.2_cov_D2	-0.7164166834	BP_WL42	F.2	cov	D2
435	BP_WL42_NF_cov_D0	-0.7164166834	BP_WL42	NF	cov	D0
436	BP_WL42_NF_cov_D2	-0.7164166834	BP_WL42	NF	cov	D2
437	BP_WL16_NF_cov_D6	-0.7162509421	BP_WL16	NF	cov	D6
438	BP_WL16_NF_cov_D8	-0.7162509421	BP_WL16	NF	cov	D8
439	BP_WL44_F.2_cov_D7	-0.7162509421	BP_WL44	F.2	cov	D7
440	BP_WL44_F.2_cov_D9	-0.7162509421	BP_WL44	F.2	cov	D9
441	BP_WL44_NF_cov_D7	-0.7162509421	BP_WL44	NF	cov	D7
442	BP_WL44_NF_cov_D9	-0.7162509421	BP_WL44	NF	cov	D9
443	BP_WL14_F.2_cov_D6	-0.7160852009	BP_WL14	F.2	cov	D6
444	BP_WL14_F.2_cov_D8	-0.7160852009	BP_WL14	F.2	cov	D8
445	BP_WL14_NF_cov_D6	-0.7160852009	BP_WL14	NF	cov	D6
446	BP_WL14_NF_cov_D8	-0.7160852009	BP_WL14	NF	cov	D8
447	BT_ms0.id0.TS8_NF_tr_D7	-0.7160852009	BT_ms0.id0.TS8	NF	tr	D7
448	BT_ms0.id0.TS8_NF_tr_D9	-0.7160852009	BT_ms0.id0.TS8	NF	tr	D9
449	BP_WL12_F.2_cov_D6	-0.7159194596	BP_WL12	F.2	cov	D6
450	NB__F.2_cov_D0	-0.7159194596	NB_default	F.2	cov	D0
451	NB__F.2_cov_D2	-0.7159194596	NB_default	F.2	cov	D2
452	BP_WL13_NF_cov_D6	-0.7158662468	BP_WL13	NF	cov	D6
453	BP_WL12_F.2_cov_D8	-0.7158130308	BP_WL12	F.2	cov	D8
454	BP_WL13_NF_cov_D8	-0.7157537183	BP_WL13	NF	cov	D8
455	BP_WL36_F.2_tr_D7	-0.7157537183	BP_WL36	F.2	tr	D7
456	BP_WL36_F.2_tr_D9	-0.7157537183	BP_WL36	F.2	tr	D9
457	BP_WL36_NF_tr_D7	-0.7157537183	BP_WL36	NF	tr	D7
458	BP_WL36_NF_tr_D9	-0.7157537183	BP_WL36	NF	tr	D9
459	NB__NF_cov_D0	-0.7157537183	NB_default	NF	cov	D0
460	BP_WL12_NF_cov_D6	-0.715587977	BP_WL12	NF	cov	D6
461	BP_WL12_NF_cov_D8	-0.715587977	BP_WL12	NF	cov	D8
462	BT_ms30.id50_F.2_cov_D0	-0.715587977	BT_ms30.id50	F.2	cov	D0
463	BT_ms30.id50_F.2_cov_D2	-0.715587977	BT_ms30.id50	F.2	cov	D2
464	NB__NF_cov_D2	-0.715587977	NB_default	NF	cov	D2
465	BP_WL13_F.2_cov_D6	-0.7154222357	BP_WL13	F.2	cov	D6
466	BP_WL13_F.2_cov_D8	-0.7154222357	BP_WL13	F.2	cov	D8
467	BP_WL38_F.2_tr_D7	-0.7154222357	BP_WL38	F.2	tr	D7
468	BP_WL38_F.2_tr_D9	-0.7154222357	BP_WL38	F.2	tr	D9
469	BP_WL38_NF_tr_D7	-0.7154222357	BP_WL38	NF	tr	D7
470	BP_WL38_NF_tr_D9	-0.7154222357	BP_WL38	NF	tr	D9
471	BP_WL42_F.2_cov_D7	-0.7154222357	BP_WL42	F.2	cov	D7
472	BP_WL42_F.2_cov_D9	-0.7154222357	BP_WL42	F.2	cov	D9
473	BP_WL42_NF_cov_D7	-0.7154222357	BP_WL42	NF	cov	D7
474	BP_WL42_NF_cov_D9	-0.7154222357	BP_WL42	NF	cov	D9
475	BT_ms30.id50_NF_cov_D0	-0.7152564945	BT_ms30.id50	NF	cov	D0
476	BT_ms30.id50_NF_cov_D2	-0.7152564945	BT_ms30.id50	NF	cov	D2
477	BP_WL24_F.2_tr_D6	-0.7149250119	BP_WL24	F.2	tr	D6
478	BP_WL24_F.2_tr_D8	-0.7149250119	BP_WL24	F.2	tr	D8
479	BP_WL24_NF_tr_D6	-0.7149250119	BP_WL24	NF	tr	D6
480	BP_WL24_NF_tr_D8	-0.7149250119	BP_WL24	NF	tr	D8
481	BP_WL30_F.2_tr_D7	-0.7147592706	BP_WL30	F.2	tr	D7
482	BP_WL30_F.2_tr_D9	-0.7147592706	BP_WL30	F.2	tr	D9
483	BP_WL30_NF_tr_D7	-0.7147592706	BP_WL30	NF	tr	D7
484	BP_WL30_NF_tr_D9	-0.7147592706	BP_WL30	NF	tr	D9
485	BT_ms0.id0.TS8_F.2_cov_D9	-0.7145935293	BT_ms0.id0.TS8	F.2	cov	D9
486	BT_ms0.id0.TS8_F.2_cov_D7	-0.7144277881	BT_ms0.id0.TS8	F.2	cov	D7
487	MU_max.20_NF_gr_D3	-0.7142620468	MU_max.20	NF	gr	D3
488	MU_max.20_NF_gr_D9	-0.7142620468	MU_max.20	NF	gr	D9
489	BP_WL28_F.2_tr_D7	-0.7139305642	BP_WL28	F.2	tr	D7
490	BP_WL28_F.2_tr_D9	-0.7139305642	BP_WL28	F.2	tr	D9
491	BP_WL28_NF_tr_D7	-0.7139305642	BP_WL28	NF	tr	D7
492	BP_WL28_NF_tr_D9	-0.7139305642	BP_WL28	NF	tr	D9
493	BP_WL32_F.2_tr_D7	-0.7139305642	BP_WL32	F.2	tr	D7
494	BP_WL32_F.2_tr_D9	-0.7139305642	BP_WL32	F.2	tr	D9
495	BP_WL32_NF_tr_D7	-0.7139305642	BP_WL32	NF	tr	D7
496	BP_WL32_NF_tr_D9	-0.7139305642	BP_WL32	NF	tr	D9
497	MU_max.20_NF_gr_D1	-0.7139305642	MU_max.20	NF	gr	D1
498	MU_max.20_NF_gr_D7	-0.7139305642	MU_max.20	NF	gr	D7
499	NB__NF_cov_D7	-0.7132675991	NB_default	NF	cov	D7
500	BP_WL40_F.2_cov_D7	-0.7131018578	BP_WL40	F.2	cov	D7
501	BP_WL40_F.2_cov_D9	-0.7131018578	BP_WL40	F.2	cov	D9
502	BP_WL40_NF_cov_D7	-0.7131018578	BP_WL40	NF	cov	D7
503	BP_WL40_NF_cov_D9	-0.7131018578	BP_WL40	NF	cov	D9
504	MU_max.20_NF_cov_D0	-0.7131018578	MU_max.20	NF	cov	D0
505	MU_max.20_NF_cov_D2	-0.7131018578	MU_max.20	NF	cov	D2
506	MU_max.20_NF_cov_D6	-0.7131018578	MU_max.20	NF	cov	D6
507	MU_max.20_NF_cov_D8	-0.7131018578	MU_max.20	NF	cov	D8
508	MU_ref.20_NF_gr_D0	-0.7131018578	MU_ref.20	NF	gr	D0
509	MU_ref.20_NF_gr_D2	-0.7131018578	MU_ref.20	NF	gr	D2
510	MU_ref.20_NF_gr_D6	-0.7131018578	MU_ref.20	NF	gr	D6
511	MU_ref.20_NF_gr_D8	-0.7131018578	MU_ref.20	NF	gr	D8
512	NB__F.2_cov_D7	-0.7131018578	NB_default	F.2	cov	D7
513	NB__F.2_cov_D9	-0.7131018578	NB_default	F.2	cov	D9
514	NB__NF_cov_D9	-0.7129361165	NB_default	NF	cov	D9
515	MU_max.20_NF_tr_D1	-0.7127703752	MU_max.20	NF	tr	D1
516	MU_max.20_NF_tr_D3	-0.7127703752	MU_max.20	NF	tr	D3
517	MU_max.20_NF_tr_D7	-0.7127703752	MU_max.20	NF	tr	D7
518	MU_max.20_NF_tr_D9	-0.7127703752	MU_max.20	NF	tr	D9
519	BT_ms0.id0.TS8_NF_cov_D7	-0.7124388927	BT_ms0.id0.TS8	NF	cov	D7
520	BT_ms0.id0.TS8_NF_cov_D9	-0.7124388927	BT_ms0.id0.TS8	NF	cov	D9
521	BP_WL7_NF_tr_D6	-0.7122731514	BP_WL7	NF	tr	D6
522	BP_WL7_NF_tr_D8	-0.7122731514	BP_WL7	NF	tr	D8
523	MU_ref.20_NF_tr_D0	-0.7121074101	MU_ref.20	NF	tr	D0
524	MU_ref.20_NF_tr_D2	-0.7121074101	MU_ref.20	NF	tr	D2
525	MU_ref.20_NF_tr_D6	-0.7121074101	MU_ref.20	NF	tr	D6
526	MU_ref.20_NF_tr_D8	-0.7121074101	MU_ref.20	NF	tr	D8
527	BP_WL26_F.2_tr_D7	-0.7117759276	BP_WL26	F.2	tr	D7
528	BP_WL26_F.2_tr_D9	-0.7117759276	BP_WL26	F.2	tr	D9
529	BP_WL26_NF_tr_D7	-0.7117759276	BP_WL26	NF	tr	D7
530	BP_WL26_NF_tr_D9	-0.7117759276	BP_WL26	NF	tr	D9
531	BP_WL48_F.2_tr_D0	-0.7116101863	BP_WL48	F.2	tr	D0
532	BP_WL48_F.2_tr_D2	-0.7116101863	BP_WL48	F.2	tr	D2
533	BP_WL48_NF_tr_D0	-0.7116101863	BP_WL48	NF	tr	D0
534	BP_WL48_NF_tr_D2	-0.7116101863	BP_WL48	NF	tr	D2
535	BP_WL7_F.2_tr_D6	-0.7116101863	BP_WL7	F.2	tr	D6
536	BP_WL7_F.2_tr_D8	-0.7116101863	BP_WL7	F.2	tr	D8
537	BP__NF_tr_D6	-0.711444445	BP_default	NF	tr	D6
538	BP__NF_tr_D8	-0.711444445	BP_default	NF	tr	D8
539	BP_WL11_NF_tr_D6	-0.711444445	BP_WL11	NF	tr	D6
540	BP_WL11_NF_tr_D8	-0.711444445	BP_WL11	NF	tr	D8
541	BP_WL9_NF_tr_D6	-0.7112787037	BP_WL9	NF	tr	D6
542	BP_WL9_NF_tr_D8	-0.7112787037	BP_WL9	NF	tr	D8
543	BT_ms0.id0.TS8_F.2_cov_D0	-0.7111129624	BT_ms0.id0.TS8	F.2	cov	D0
544	BT_ms0.id0.TS8_F.2_cov_D2	-0.7111129624	BT_ms0.id0.TS8	F.2	cov	D2
545	BP_WL46_F.2_tr_D0	-0.7109472212	BP_WL46	F.2	tr	D0
546	BP_WL46_F.2_tr_D2	-0.7109472212	BP_WL46	F.2	tr	D2
547	BP_WL46_NF_tr_D0	-0.7109472212	BP_WL46	NF	tr	D0
548	BP_WL46_NF_tr_D2	-0.7109472212	BP_WL46	NF	tr	D2
549	BP_WL38_F.2_cov_D7	-0.7106157386	BP_WL38	F.2	cov	D7
550	BP_WL38_F.2_cov_D9	-0.7106157386	BP_WL38	F.2	cov	D9
551	BP_WL38_NF_cov_D7	-0.7106157386	BP_WL38	NF	cov	D7
552	BP_WL38_NF_cov_D9	-0.7106157386	BP_WL38	NF	cov	D9
553	BP_WL9_F.2_tr_D6	-0.7106157386	BP_WL9	F.2	tr	D6
554	BP_WL9_F.2_tr_D8	-0.7106157386	BP_WL9	F.2	tr	D8
555	MU_mum20_NF_gr_D0	-0.7106157386	MU_mum20	NF	gr	D0
556	MU_mum20_NF_gr_D2	-0.7106157386	MU_mum20	NF	gr	D2
557	MU_mum20_NF_gr_D6	-0.7106157386	MU_mum20	NF	gr	D6
558	MU_mum20_NF_gr_D8	-0.7106157386	MU_mum20	NF	gr	D8
559	MU_mum20_NF_cov_D0	-0.7106157386	MU_mum20	NF	cov	D0
560	MU_mum20_NF_cov_D6	-0.7106157386	MU_mum20	NF	cov	D6
561	MU_mum20_NF_tr_D0	-0.7104499973	MU_mum20	NF	tr	D0
562	MU_mum20_NF_tr_D2	-0.7104499973	MU_mum20	NF	tr	D2
563	MU_mum20_NF_tr_D6	-0.7104499973	MU_mum20	NF	tr	D6
564	MU_mum20_NF_tr_D8	-0.7104499973	MU_mum20	NF	tr	D8
565	BP__F.2_tr_D6	-0.710284256	BP_default	F.2	tr	D6
566	BP__F.2_tr_D8	-0.710284256	BP_default	F.2	tr	D8
567	BP_WL11_F.2_tr_D6	-0.710284256	BP_WL11	F.2	tr	D6
568	BP_WL11_F.2_tr_D8	-0.710284256	BP_WL11	F.2	tr	D8
569	BP_WL20_F.2_tr_D6	-0.710284256	BP_WL20	F.2	tr	D6
570	BP_WL20_F.2_tr_D8	-0.710284256	BP_WL20	F.2	tr	D8
571	BP_WL20_NF_tr_D6	-0.710284256	BP_WL20	NF	tr	D6
572	BP_WL20_NF_tr_D8	-0.710284256	BP_WL20	NF	tr	D8
573	MU_mum20_NF_cov_D2	-0.710284256	MU_mum20	NF	cov	D2
574	MU_mum20_NF_cov_D8	-0.710284256	MU_mum20	NF	cov	D8
575	BP_WL34_F.2_cov_D7	-0.7101185148	BP_WL34	F.2	cov	D7
576	BP_WL34_F.2_cov_D9	-0.7101185148	BP_WL34	F.2	cov	D9
577	BP_WL34_NF_cov_D7	-0.7101185148	BP_WL34	NF	cov	D7
578	BP_WL34_NF_cov_D9	-0.7101185148	BP_WL34	NF	cov	D9
579	BP_WL50_F.2_tr_D0	-0.7101185148	BP_WL50	F.2	tr	D0
580	BP_WL50_F.2_tr_D2	-0.7101185148	BP_WL50	F.2	tr	D2
581	BP_WL50_NF_tr_D0	-0.7101185148	BP_WL50	NF	tr	D0
582	BP_WL50_NF_tr_D2	-0.7101185148	BP_WL50	NF	tr	D2
583	BP_WL12_F.2_tr_D8	-0.7099527735	BP_WL12	F.2	tr	D8
584	BP_WL30_F.2_cov_D7	-0.7099527735	BP_WL30	F.2	cov	D7
585	BP_WL30_F.2_cov_D9	-0.7099527735	BP_WL30	F.2	cov	D9
586	BP_WL30_NF_cov_D7	-0.7099527735	BP_WL30	NF	cov	D7
587	BP_WL30_NF_cov_D9	-0.7099527735	BP_WL30	NF	cov	D9
588	BP_WL36_F.2_cov_D7	-0.7099527735	BP_WL36	F.2	cov	D7
589	BP_WL36_F.2_cov_D9	-0.7099527735	BP_WL36	F.2	cov	D9
590	BP_WL36_NF_cov_D7	-0.7099527735	BP_WL36	NF	cov	D7
591	BP_WL36_NF_cov_D9	-0.7099527735	BP_WL36	NF	cov	D9
592	BP_WL46_F.2_cov_D1	-0.7099527735	BP_WL46	F.2	cov	D1
593	BP_WL46_F.2_cov_D3	-0.7099527735	BP_WL46	F.2	cov	D3
594	BP_WL46_NF_cov_D1	-0.7099527735	BP_WL46	NF	cov	D1
595	BP_WL46_NF_cov_D3	-0.7099527735	BP_WL46	NF	cov	D3
596	BP_WL12_F.2_tr_D6	-0.7098993135	BP_WL12	F.2	tr	D6
597	BP_WL22_F.2_tr_D6	-0.7097870322	BP_WL22	F.2	tr	D6
598	BP_WL22_F.2_tr_D8	-0.7097870322	BP_WL22	F.2	tr	D8
599	BP_WL24_F.2_tr_D7	-0.7097870322	BP_WL24	F.2	tr	D7
600	BP_WL24_F.2_tr_D9	-0.7097870322	BP_WL24	F.2	tr	D9
601	BP_WL24_NF_tr_D7	-0.7097870322	BP_WL24	NF	tr	D7
602	BP_WL24_NF_tr_D9	-0.7097870322	BP_WL24	NF	tr	D9
603	BP_WL32_F.2_cov_D7	-0.7097870322	BP_WL32	F.2	cov	D7
604	BP_WL32_F.2_cov_D9	-0.7097870322	BP_WL32	F.2	cov	D9
605	BP_WL32_NF_cov_D7	-0.7097870322	BP_WL32	NF	cov	D7
606	BP_WL32_NF_cov_D9	-0.7097870322	BP_WL32	NF	cov	D9
607	BP_WL48_F.2_cov_D1	-0.7097870322	BP_WL48	F.2	cov	D1
608	BP_WL48_F.2_cov_D3	-0.7097870322	BP_WL48	F.2	cov	D3
609	BP_WL48_NF_cov_D1	-0.7097870322	BP_WL48	NF	cov	D1
610	BP_WL48_NF_cov_D3	-0.7097870322	BP_WL48	NF	cov	D3
611	MU_ref.50_NF_cov_D0	-0.7097870322	MU_ref.50	NF	cov	D0
612	MU_ref.50_NF_cov_D6	-0.7097870322	MU_ref.50	NF	cov	D6
613	BP_WL12_NF_tr_D6	-0.7096212909	BP_WL12	NF	tr	D6
614	BP_WL12_NF_tr_D8	-0.7096212909	BP_WL12	NF	tr	D8
615	BP_WL22_NF_tr_D6	-0.7096212909	BP_WL22	NF	tr	D6
616	BP_WL22_NF_tr_D8	-0.7096212909	BP_WL22	NF	tr	D8
617	BP_WL50_F.2_cov_D1	-0.7096212909	BP_WL50	F.2	cov	D1
618	BP_WL50_F.2_cov_D3	-0.7096212909	BP_WL50	F.2	cov	D3
619	BP_WL50_NF_cov_D1	-0.7096212909	BP_WL50	NF	cov	D1
620	BP_WL50_NF_cov_D3	-0.7096212909	BP_WL50	NF	cov	D3
621	BP_WL13_NF_tr_D6	-0.7092898084	BP_WL13	NF	tr	D6
622	BP_WL13_NF_tr_D8	-0.7092898084	BP_WL13	NF	tr	D8
623	BP_WL18_NF_tr_D6	-0.7092898084	BP_WL18	NF	tr	D6
624	BP_WL18_NF_tr_D8	-0.7092898084	BP_WL18	NF	tr	D8
625	BP_WL45_F.2_tr_D0	-0.7092898084	BP_WL45	F.2	tr	D0
626	BP_WL45_F.2_tr_D2	-0.7092898084	BP_WL45	F.2	tr	D2
627	BP_WL45_NF_tr_D0	-0.7092898084	BP_WL45	NF	tr	D0
628	BP_WL45_NF_tr_D2	-0.7092898084	BP_WL45	NF	tr	D2
629	BT_ms0.id0.TS8_NF_cov_D0	-0.7092898084	BT_ms0.id0.TS8	NF	cov	D0
630	BT_ms0.id0.TS8_NF_cov_D2	-0.7092898084	BT_ms0.id0.TS8	NF	cov	D2
631	BT_ms30.id50_F.2_gr_D0	-0.7092898084	BT_ms30.id50	F.2	gr	D0
632	BT_ms30.id50_F.2_gr_D2	-0.7092898084	BT_ms30.id50	F.2	gr	D2
633	MU_ref.50_NF_cov_D2	-0.7092898084	MU_ref.50	NF	cov	D2
634	MU_ref.50_NF_cov_D8	-0.7092898084	MU_ref.50	NF	cov	D8
635	BP_WL28_F.2_cov_D7	-0.7091240671	BP_WL28	F.2	cov	D7
636	BP_WL28_F.2_cov_D9	-0.7091240671	BP_WL28	F.2	cov	D9
637	BP_WL28_NF_cov_D7	-0.7091240671	BP_WL28	NF	cov	D7
638	BP_WL28_NF_cov_D9	-0.7091240671	BP_WL28	NF	cov	D9
639	BP_WL14_F.2_tr_D6	-0.7089583258	BP_WL14	F.2	tr	D6
640	BP_WL14_F.2_tr_D8	-0.7089583258	BP_WL14	F.2	tr	D8
641	BP_WL19_F.2_tr_D6	-0.7089583258	BP_WL19	F.2	tr	D6
642	BP_WL19_F.2_tr_D8	-0.7089583258	BP_WL19	F.2	tr	D8
643	BP_WL19_NF_tr_D6	-0.7089583258	BP_WL19	NF	tr	D6
644	BP_WL19_NF_tr_D8	-0.7089583258	BP_WL19	NF	tr	D8
645	BP_WL45_F.2_cov_D1	-0.7089583258	BP_WL45	F.2	cov	D1
646	BP_WL45_F.2_cov_D3	-0.7089583258	BP_WL45	F.2	cov	D3
647	BP_WL45_NF_cov_D1	-0.7089583258	BP_WL45	NF	cov	D1
648	BP_WL45_NF_cov_D3	-0.7089583258	BP_WL45	NF	cov	D3
649	BP_WL13_F.2_tr_D6	-0.7087925845	BP_WL13	F.2	tr	D6
650	BP_WL13_F.2_tr_D8	-0.7087925845	BP_WL13	F.2	tr	D8
651	MU_ref.50_NF_gr_D0	-0.7087925845	MU_ref.50	NF	gr	D0
652	MU_ref.50_NF_gr_D2	-0.7087925845	MU_ref.50	NF	gr	D2
653	MU_ref.50_NF_gr_D6	-0.7087925845	MU_ref.50	NF	gr	D6
654	MU_ref.50_NF_gr_D8	-0.7087925845	MU_ref.50	NF	gr	D8
655	BP__NF_tr_D7	-0.7086268432	BP_default	NF	tr	D7
656	BP__NF_tr_D9	-0.7086268432	BP_default	NF	tr	D9
657	BP_WL11_NF_tr_D7	-0.7086268432	BP_WL11	NF	tr	D7
658	BP_WL11_NF_tr_D9	-0.7086268432	BP_WL11	NF	tr	D9
659	BP_WL48_F.2_tr_D1	-0.7086268432	BP_WL48	F.2	tr	D1
660	BP_WL48_F.2_tr_D3	-0.7086268432	BP_WL48	F.2	tr	D3
661	BP_WL48_NF_tr_D1	-0.7086268432	BP_WL48	NF	tr	D1
662	BP_WL48_NF_tr_D3	-0.7086268432	BP_WL48	NF	tr	D3
663	MU_ref.50_NF_tr_D0	-0.7086268432	MU_ref.50	NF	tr	D0
664	MU_ref.50_NF_tr_D2	-0.7086268432	MU_ref.50	NF	tr	D2
665	MU_ref.50_NF_tr_D6	-0.7086268432	MU_ref.50	NF	tr	D6
666	MU_ref.50_NF_tr_D8	-0.7086268432	MU_ref.50	NF	tr	D8
667	BP_WL14_NF_tr_D6	-0.7082953607	BP_WL14	NF	tr	D6
668	BP_WL14_NF_tr_D8	-0.7082953607	BP_WL14	NF	tr	D8
669	BP_WL7_NF_tr_D7	-0.7082953607	BP_WL7	NF	tr	D7
670	BP_WL7_NF_tr_D9	-0.7082953607	BP_WL7	NF	tr	D9
671	BP__F.2_tr_D7	-0.7081296194	BP_default	F.2	tr	D7
672	BP__F.2_tr_D9	-0.7081296194	BP_default	F.2	tr	D9
673	BP_WL11_F.2_tr_D7	-0.7081296194	BP_WL11	F.2	tr	D7
674	BP_WL11_F.2_tr_D9	-0.7081296194	BP_WL11	F.2	tr	D9
675	BP_WL46_F.2_tr_D1	-0.7081296194	BP_WL46	F.2	tr	D1
676	BP_WL46_F.2_tr_D3	-0.7081296194	BP_WL46	F.2	tr	D3
677	BP_WL46_NF_tr_D1	-0.7081296194	BP_WL46	NF	tr	D1
678	BP_WL46_NF_tr_D3	-0.7081296194	BP_WL46	NF	tr	D3
679	BP_WL9_NF_tr_D7	-0.7081296194	BP_WL9	NF	tr	D7
680	BP_WL9_NF_tr_D9	-0.7081296194	BP_WL9	NF	tr	D9
681	MU_ref.20_NF_cov_D0	-0.7081296194	MU_ref.20	NF	cov	D0
682	MU_ref.20_NF_cov_D6	-0.7081296194	MU_ref.20	NF	cov	D6
683	BP_WL18_F.2_tr_D6	-0.7079638781	BP_WL18	F.2	tr	D6
684	BP_WL18_F.2_tr_D8	-0.7079638781	BP_WL18	F.2	tr	D8
685	BP_WL9_F.2_tr_D7	-0.7079638781	BP_WL9	F.2	tr	D7
686	BP_WL9_F.2_tr_D9	-0.7079638781	BP_WL9	F.2	tr	D9
687	MU_ref.20_NF_cov_D2	-0.7079638781	MU_ref.20	NF	cov	D2
688	MU_ref.20_NF_cov_D8	-0.7079638781	MU_ref.20	NF	cov	D8
689	BP_WL17_F.2_tr_D6	-0.7077981368	BP_WL17	F.2	tr	D6
690	BP_WL17_F.2_tr_D8	-0.7077981368	BP_WL17	F.2	tr	D8
691	BP_WL17_NF_tr_D6	-0.7077981368	BP_WL17	NF	tr	D6
692	BP_WL17_NF_tr_D8	-0.7077981368	BP_WL17	NF	tr	D8
693	BP_WL7_F.2_tr_D7	-0.7077981368	BP_WL7	F.2	tr	D7
694	BP_WL7_F.2_tr_D9	-0.7077981368	BP_WL7	F.2	tr	D9
695	BT_ms30.id50_NF_gr_D0	-0.7077981368	BT_ms30.id50	NF	gr	D0
696	BT_ms30.id50_NF_gr_D2	-0.7077981368	BT_ms30.id50	NF	gr	D2
697	MU_ref.30_NF_gr_D0	-0.7077981368	MU_ref.30	NF	gr	D0
698	MU_ref.30_NF_gr_D2	-0.7077981368	MU_ref.30	NF	gr	D2
699	MU_ref.30_NF_gr_D6	-0.7077981368	MU_ref.30	NF	gr	D6
700	MU_ref.30_NF_gr_D8	-0.7077981368	MU_ref.30	NF	gr	D8
701	BP_WL16_F.2_tr_D6	-0.7076323956	BP_WL16	F.2	tr	D6
702	BP_WL16_F.2_tr_D8	-0.7076323956	BP_WL16	F.2	tr	D8
703	MU_mum50_NF_cov_D0	-0.7075788394	MU_mum50	NF	cov	D0
704	BP_WL50_F.2_tr_D1	-0.7074666543	BP_WL50	F.2	tr	D1
705	BP_WL50_F.2_tr_D3	-0.7074666543	BP_WL50	F.2	tr	D3
706	BP_WL50_NF_tr_D1	-0.7074666543	BP_WL50	NF	tr	D1
707	BP_WL50_NF_tr_D3	-0.7074666543	BP_WL50	NF	tr	D3
708	MU_mum50_NF_cov_D2	-0.7074666543	MU_mum50	NF	cov	D2
709	MU_mum50_NF_cov_D6	-0.7074666543	MU_mum50	NF	cov	D6
710	MU_mum50_NF_cov_D8	-0.7074666543	MU_mum50	NF	cov	D8
711	MU_ref.20_NF_gr_D1	-0.7074666543	MU_ref.20	NF	gr	D1
712	MU_ref.20_NF_gr_D3	-0.7074666543	MU_ref.20	NF	gr	D3
713	MU_ref.20_NF_gr_D7	-0.7074666543	MU_ref.20	NF	gr	D7
714	MU_ref.20_NF_gr_D9	-0.7074666543	MU_ref.20	NF	gr	D9
715	MU_ref.44_NF_cov_D0	-0.7074130913	MU_ref.44	NF	cov	D0
716	MU_ref.44_NF_cov_D6	-0.7074130913	MU_ref.44	NF	cov	D6
717	BP_WL45_F.2_tr_D1	-0.707300913	BP_WL45	F.2	tr	D1
718	BP_WL45_F.2_tr_D3	-0.707300913	BP_WL45	F.2	tr	D3
719	BP_WL45_NF_tr_D1	-0.707300913	BP_WL45	NF	tr	D1
720	BP_WL45_NF_tr_D3	-0.707300913	BP_WL45	NF	tr	D3
721	MU_ref.44_NF_gr_D0	-0.707300913	MU_ref.44	NF	gr	D0
722	MU_ref.44_NF_gr_D2	-0.707300913	MU_ref.44	NF	gr	D2
723	MU_ref.44_NF_gr_D6	-0.707300913	MU_ref.44	NF	gr	D6
724	MU_ref.44_NF_gr_D8	-0.707300913	MU_ref.44	NF	gr	D8
725	MU_max.20_NF_cov_D1	-0.7071351717	MU_max.20	NF	cov	D1
726	MU_max.20_NF_cov_D3	-0.7071351717	MU_max.20	NF	cov	D3
727	MU_max.20_NF_cov_D7	-0.7071351717	MU_max.20	NF	cov	D7
728	MU_max.20_NF_cov_D9	-0.7071351717	MU_max.20	NF	cov	D9
729	MU_ref.40_NF_gr_D1	-0.7071351717	MU_ref.40	NF	gr	D1
730	MU_ref.40_NF_gr_D7	-0.7071351717	MU_ref.40	NF	gr	D7
731	BP_WL16_NF_tr_D6	-0.7069694304	BP_WL16	NF	tr	D6
732	BP_WL16_NF_tr_D8	-0.7069694304	BP_WL16	NF	tr	D8
733	BP_WL26_F.2_cov_D7	-0.7069694304	BP_WL26	F.2	cov	D7
734	BP_WL26_F.2_cov_D9	-0.7069694304	BP_WL26	F.2	cov	D9
735	BP_WL26_NF_cov_D7	-0.7069694304	BP_WL26	NF	cov	D7
736	BP_WL26_NF_cov_D9	-0.7069694304	BP_WL26	NF	cov	D9
737	MU_mum20_NF_gr_D1	-0.7069694304	MU_mum20	NF	gr	D1
738	MU_mum20_NF_gr_D3	-0.7069694304	MU_mum20	NF	gr	D3
739	MU_mum20_NF_gr_D7	-0.7069694304	MU_mum20	NF	gr	D7
740	MU_mum20_NF_gr_D9	-0.7069694304	MU_mum20	NF	gr	D9
741	MU_ref.40_NF_gr_D3	-0.7069694304	MU_ref.40	NF	gr	D3
742	MU_ref.40_NF_gr_D9	-0.7069694304	MU_ref.40	NF	gr	D9
743	BP_WL12_NF_tr_D7	-0.7068036892	BP_WL12	NF	tr	D7
744	BP_WL12_NF_tr_D9	-0.7068036892	BP_WL12	NF	tr	D9
745	BP_WL15_F.2_tr_D6	-0.7068036892	BP_WL15	F.2	tr	D6
746	BP_WL15_F.2_tr_D8	-0.7068036892	BP_WL15	F.2	tr	D8
747	BP_WL15_NF_tr_D6	-0.7068036892	BP_WL15	NF	tr	D6
748	BP_WL15_NF_tr_D8	-0.7068036892	BP_WL15	NF	tr	D8
749	BP_WL44_F.2_cov_D1	-0.7068036892	BP_WL44	F.2	cov	D1
750	BP_WL44_F.2_cov_D3	-0.7068036892	BP_WL44	F.2	cov	D3
751	BP_WL44_NF_cov_D1	-0.7068036892	BP_WL44	NF	cov	D1
752	BP_WL44_NF_cov_D3	-0.7068036892	BP_WL44	NF	cov	D3
753	MU_ref.50_NF_gr_D1	-0.7068036892	MU_ref.50	NF	gr	D1
754	MU_ref.50_NF_gr_D3	-0.7068036892	MU_ref.50	NF	gr	D3
755	MU_ref.50_NF_gr_D7	-0.7068036892	MU_ref.50	NF	gr	D7
756	MU_ref.50_NF_gr_D9	-0.7068036892	MU_ref.50	NF	gr	D9
757	MU_mum30_NF_gr_D1	-0.7066379479	MU_mum30	NF	gr	D1
758	MU_mum30_NF_gr_D7	-0.7066379479	MU_mum30	NF	gr	D7
759	MU_ref.44_NF_gr_D1	-0.7066379479	MU_ref.44	NF	gr	D1
760	MU_ref.44_NF_gr_D7	-0.7066379479	MU_ref.44	NF	gr	D7
761	MU_ref.44_NF_cov_D1	-0.7066379479	MU_ref.44	NF	cov	D1
762	MU_ref.44_NF_cov_D7	-0.7066379479	MU_ref.44	NF	cov	D7
763	MU_ref.30_NF_cov_D0	-0.70653075	MU_ref.30	NF	cov	D0
764	MU_ref.30_NF_cov_D6	-0.70653075	MU_ref.30	NF	cov	D6
765	BT_ms30.id50_NF_tr_D0	-0.7064722066	BT_ms30.id50	NF	tr	D0
766	BT_ms30.id50_NF_tr_D2	-0.7064722066	BT_ms30.id50	NF	tr	D2
767	MU_mum30_NF_cov_D2	-0.7064722066	MU_mum30	NF	cov	D2
768	MU_mum30_NF_cov_D8	-0.7064722066	MU_mum30	NF	cov	D8
769	MU_mum50_NF_gr_D0	-0.7064722066	MU_mum50	NF	gr	D0
770	MU_mum50_NF_gr_D2	-0.7064722066	MU_mum50	NF	gr	D2
771	MU_mum50_NF_gr_D6	-0.7064722066	MU_mum50	NF	gr	D6
772	MU_mum50_NF_gr_D8	-0.7064722066	MU_mum50	NF	gr	D8
773	MU_ref.40_NF_cov_D3	-0.7064722066	MU_ref.40	NF	cov	D3
774	MU_ref.40_NF_cov_D9	-0.7064722066	MU_ref.40	NF	cov	D9
775	MU_ref.44_NF_cov_D2	-0.7064722066	MU_ref.44	NF	cov	D2
776	MU_ref.44_NF_cov_D8	-0.7064722066	MU_ref.44	NF	cov	D8
777	MU_mum30_NF_gr_D0	-0.7063064653	MU_mum30	NF	gr	D0
778	MU_mum30_NF_gr_D2	-0.7063064653	MU_mum30	NF	gr	D2
779	MU_mum30_NF_gr_D3	-0.7063064653	MU_mum30	NF	gr	D3
780	MU_mum30_NF_gr_D6	-0.7063064653	MU_mum30	NF	gr	D6
781	MU_mum30_NF_gr_D8	-0.7063064653	MU_mum30	NF	gr	D8
782	MU_mum30_NF_gr_D9	-0.7063064653	MU_mum30	NF	gr	D9
783	MU_mum40_NF_gr_D0	-0.7063064653	MU_mum40	NF	gr	D0
784	MU_mum40_NF_gr_D2	-0.7063064653	MU_mum40	NF	gr	D2
785	MU_mum40_NF_gr_D6	-0.7063064653	MU_mum40	NF	gr	D6
786	MU_mum40_NF_gr_D8	-0.7063064653	MU_mum40	NF	gr	D8
787	MU_ref.20_NF_tr_D1	-0.7063064653	MU_ref.20	NF	tr	D1
788	MU_ref.20_NF_tr_D3	-0.7063064653	MU_ref.20	NF	tr	D3
789	MU_ref.20_NF_tr_D7	-0.7063064653	MU_ref.20	NF	tr	D7
790	MU_ref.20_NF_tr_D9	-0.7063064653	MU_ref.20	NF	tr	D9
791	MU_ref.30_NF_cov_D2	-0.7063064653	MU_ref.30	NF	cov	D2
792	MU_ref.30_NF_cov_D8	-0.7063064653	MU_ref.30	NF	cov	D8
793	MU_ref.40_NF_cov_D1	-0.7063064653	MU_ref.40	NF	cov	D1
794	MU_ref.40_NF_cov_D7	-0.7063064653	MU_ref.40	NF	cov	D7
795	MU_ref.44_NF_gr_D3	-0.7063064653	MU_ref.44	NF	gr	D3
796	MU_ref.44_NF_gr_D9	-0.7063064653	MU_ref.44	NF	gr	D9
797	MU_ref.44_NF_tr_D0	-0.7063064653	MU_ref.44	NF	tr	D0
798	MU_ref.44_NF_tr_D2	-0.7063064653	MU_ref.44	NF	tr	D2
799	MU_ref.44_NF_tr_D6	-0.7063064653	MU_ref.44	NF	tr	D6
800	MU_ref.44_NF_tr_D8	-0.7063064653	MU_ref.44	NF	tr	D8
801	MU_mum30_NF_cov_D0	-0.706140724	MU_mum30	NF	cov	D0
802	MU_mum30_NF_cov_D6	-0.706140724	MU_mum30	NF	cov	D6
803	MU_mum50_NF_tr_D0	-0.706140724	MU_mum50	NF	tr	D0
804	MU_mum50_NF_tr_D2	-0.706140724	MU_mum50	NF	tr	D2
805	MU_mum50_NF_tr_D6	-0.706140724	MU_mum50	NF	tr	D6
806	MU_mum50_NF_tr_D8	-0.706140724	MU_mum50	NF	tr	D8
807	NB__NF_tr_D0	-0.706140724	NB_default	NF	tr	D0
808	NB__NF_tr_D2	-0.706140724	NB_default	NF	tr	D2
809	BT_ms30.id50_F.2_tr_D0	-0.7059749828	BT_ms30.id50	F.2	tr	D0
810	BT_ms30.id50_F.2_tr_D2	-0.7059749828	BT_ms30.id50	F.2	tr	D2
811	MU_mum20_NF_cov_D1	-0.7059749828	MU_mum20	NF	cov	D1
812	MU_mum20_NF_cov_D3	-0.7059749828	MU_mum20	NF	cov	D3
813	MU_mum20_NF_cov_D7	-0.7059749828	MU_mum20	NF	cov	D7
814	MU_mum20_NF_cov_D9	-0.7059749828	MU_mum20	NF	cov	D9
815	MU_mum30_NF_cov_D1	-0.7059749828	MU_mum30	NF	cov	D1
816	MU_mum30_NF_cov_D3	-0.7059749828	MU_mum30	NF	cov	D3
817	MU_mum30_NF_cov_D7	-0.7059749828	MU_mum30	NF	cov	D7
818	MU_mum30_NF_cov_D9	-0.7059749828	MU_mum30	NF	cov	D9
819	MU_mum40_NF_cov_D7	-0.7059749828	MU_mum40	NF	cov	D7
820	MU_ref.40_NF_gr_D0	-0.7059749828	MU_ref.40	NF	gr	D0
821	MU_ref.40_NF_gr_D2	-0.7059749828	MU_ref.40	NF	gr	D2
822	MU_ref.40_NF_gr_D6	-0.7059749828	MU_ref.40	NF	gr	D6
823	MU_ref.40_NF_gr_D8	-0.7059749828	MU_ref.40	NF	gr	D8
824	MU_mum40_NF_cov_D1	-0.705921358	MU_mum40	NF	cov	D1
825	MU_mum44_NF_gr_D0	-0.7058677299	MU_mum44	NF	gr	D0
826	MU_mum44_NF_gr_D6	-0.7058677299	MU_mum44	NF	gr	D6
827	BP_WL12_F.2_tr_D7	-0.7058092415	BP_WL12	F.2	tr	D7
828	BP_WL12_F.2_tr_D9	-0.7058092415	BP_WL12	F.2	tr	D9
829	BP_WL13_NF_tr_D7	-0.7058092415	BP_WL13	NF	tr	D7
830	BP_WL13_NF_tr_D9	-0.7058092415	BP_WL13	NF	tr	D9
831	BP_WL20_F.2_tr_D7	-0.7058092415	BP_WL20	F.2	tr	D7
832	BP_WL20_F.2_tr_D9	-0.7058092415	BP_WL20	F.2	tr	D9
833	MU_mum20_NF_tr_D1	-0.7058092415	MU_mum20	NF	tr	D1
834	MU_mum20_NF_tr_D3	-0.7058092415	MU_mum20	NF	tr	D3
835	MU_mum20_NF_tr_D7	-0.7058092415	MU_mum20	NF	tr	D7
836	MU_mum20_NF_tr_D9	-0.7058092415	MU_mum20	NF	tr	D9
837	MU_ref.30_NF_gr_D1	-0.7058092415	MU_ref.30	NF	gr	D1
838	MU_ref.30_NF_gr_D7	-0.7058092415	MU_ref.30	NF	gr	D7
839	MU_ref.30_NF_tr_D0	-0.7058092415	MU_ref.30	NF	tr	D0
840	MU_ref.30_NF_tr_D2	-0.7058092415	MU_ref.30	NF	tr	D2
841	MU_ref.30_NF_tr_D6	-0.7058092415	MU_ref.30	NF	tr	D6
842	MU_ref.30_NF_tr_D8	-0.7058092415	MU_ref.30	NF	tr	D8
843	MU_ref.40_NF_tr_D0	-0.7058092415	MU_ref.40	NF	tr	D0
844	MU_ref.40_NF_tr_D2	-0.7058092415	MU_ref.40	NF	tr	D2
845	MU_ref.40_NF_tr_D6	-0.7058092415	MU_ref.40	NF	tr	D6
846	MU_ref.40_NF_tr_D8	-0.7058092415	MU_ref.40	NF	tr	D8
847	MU_ref.44_NF_cov_D3	-0.7058092415	MU_ref.44	NF	cov	D3
848	MU_ref.44_NF_cov_D9	-0.7058092415	MU_ref.44	NF	cov	D9
849	BP_WL20_NF_tr_D7	-0.7056435002	BP_WL20	NF	tr	D7
850	BP_WL20_NF_tr_D9	-0.7056435002	BP_WL20	NF	tr	D9
851	BP_WL44_F.2_tr_D0	-0.7056435002	BP_WL44	F.2	tr	D0
852	BP_WL44_F.2_tr_D2	-0.7056435002	BP_WL44	F.2	tr	D2
853	BP_WL44_NF_tr_D0	-0.7056435002	BP_WL44	NF	tr	D0
854	BP_WL44_NF_tr_D2	-0.7056435002	BP_WL44	NF	tr	D2
855	MU_mum40_NF_cov_D2	-0.7056435002	MU_mum40	NF	cov	D2
856	MU_mum40_NF_cov_D3	-0.7056435002	MU_mum40	NF	cov	D3
857	MU_mum40_NF_cov_D8	-0.7056435002	MU_mum40	NF	cov	D8
858	MU_mum40_NF_cov_D9	-0.7056435002	MU_mum40	NF	cov	D9
859	MU_mum44_NF_gr_D2	-0.7056435002	MU_mum44	NF	gr	D2
860	MU_mum44_NF_gr_D8	-0.7056435002	MU_mum44	NF	gr	D8
861	MU_ref.40_NF_tr_D1	-0.7056435002	MU_ref.40	NF	tr	D1
862	MU_ref.40_NF_tr_D7	-0.7056435002	MU_ref.40	NF	tr	D7
863	BP_WL24_F.2_cov_D7	-0.7054777589	BP_WL24	F.2	cov	D7
864	BP_WL24_F.2_cov_D9	-0.7054777589	BP_WL24	F.2	cov	D9
865	BP_WL24_NF_cov_D7	-0.7054777589	BP_WL24	NF	cov	D7
866	BP_WL24_NF_cov_D9	-0.7054777589	BP_WL24	NF	cov	D9
867	MU_mum40_NF_cov_D0	-0.7054777589	MU_mum40	NF	cov	D0
868	MU_mum40_NF_cov_D6	-0.7054777589	MU_mum40	NF	cov	D6
869	MU_ref.30_NF_gr_D3	-0.7054777589	MU_ref.30	NF	gr	D3
870	MU_ref.30_NF_gr_D9	-0.7054777589	MU_ref.30	NF	gr	D9
871	NB__F.2_tr_D0	-0.7054777589	NB_default	F.2	tr	D0
872	NB__F.2_tr_D2	-0.7054777589	NB_default	F.2	tr	D2
873	BP_WL14_NF_tr_D7	-0.7053120176	BP_WL14	NF	tr	D7
874	BP_WL14_NF_tr_D9	-0.7053120176	BP_WL14	NF	tr	D9
875	BP_WL19_F.2_tr_D7	-0.7053120176	BP_WL19	F.2	tr	D7
876	BP_WL19_F.2_tr_D9	-0.7053120176	BP_WL19	F.2	tr	D9
877	MU_mum30_NF_tr_D1	-0.7053120176	MU_mum30	NF	tr	D1
878	MU_mum30_NF_tr_D3	-0.7053120176	MU_mum30	NF	tr	D3
879	MU_mum30_NF_tr_D7	-0.7053120176	MU_mum30	NF	tr	D7
880	MU_mum30_NF_tr_D9	-0.7053120176	MU_mum30	NF	tr	D9
881	MU_ref.50_NF_cov_D3	-0.7053120176	MU_ref.50	NF	cov	D3
882	MU_ref.50_NF_cov_D9	-0.7053120176	MU_ref.50	NF	cov	D9
883	BP_WL13_F.2_tr_D7	-0.7051462764	BP_WL13	F.2	tr	D7
884	BP_WL13_F.2_tr_D9	-0.7051462764	BP_WL13	F.2	tr	D9
885	BP_WL18_NF_tr_D7	-0.7051462764	BP_WL18	NF	tr	D7
886	BP_WL18_NF_tr_D9	-0.7051462764	BP_WL18	NF	tr	D9
887	BP_WL19_NF_tr_D7	-0.7051462764	BP_WL19	NF	tr	D7
888	BP_WL19_NF_tr_D9	-0.7051462764	BP_WL19	NF	tr	D9
889	MU_mum44_NF_cov_D1	-0.7051462764	MU_mum44	NF	cov	D1
890	MU_mum44_NF_cov_D7	-0.7051462764	MU_mum44	NF	cov	D7
891	MU_ref.40_NF_tr_D3	-0.7051462764	MU_ref.40	NF	tr	D3
892	MU_ref.40_NF_tr_D9	-0.7051462764	MU_ref.40	NF	tr	D9
893	MU_ref.44_NF_tr_D1	-0.7051462764	MU_ref.44	NF	tr	D1
894	MU_ref.44_NF_tr_D7	-0.7051462764	MU_ref.44	NF	tr	D7
895	MU_ref.50_NF_cov_D1	-0.7051462764	MU_ref.50	NF	cov	D1
896	MU_ref.50_NF_cov_D7	-0.7051462764	MU_ref.50	NF	cov	D7
897	BP_WL18_F.2_tr_D7	-0.7049805351	BP_WL18	F.2	tr	D7
898	BP_WL18_F.2_tr_D9	-0.7049805351	BP_WL18	F.2	tr	D9
899	BP_WL40_F.2_cov_D0	-0.7049805351	BP_WL40	F.2	cov	D0
900	BP_WL40_F.2_cov_D2	-0.7049805351	BP_WL40	F.2	cov	D2
901	BP_WL40_NF_cov_D0	-0.7049805351	BP_WL40	NF	cov	D0
902	BP_WL40_NF_cov_D2	-0.7049805351	BP_WL40	NF	cov	D2
903	MU_mum40_NF_tr_D0	-0.7049805351	MU_mum40	NF	tr	D0
904	MU_mum40_NF_tr_D2	-0.7049805351	MU_mum40	NF	tr	D2
905	MU_mum40_NF_tr_D6	-0.7049805351	MU_mum40	NF	tr	D6
906	MU_mum40_NF_tr_D8	-0.7049805351	MU_mum40	NF	tr	D8
907	MU_mum44_NF_cov_D3	-0.7049805351	MU_mum44	NF	cov	D3
908	MU_mum44_NF_cov_D9	-0.7049805351	MU_mum44	NF	cov	D9
909	MU_ref.30_NF_tr_D1	-0.7049805351	MU_ref.30	NF	tr	D1
910	MU_ref.30_NF_tr_D7	-0.7049805351	MU_ref.30	NF	tr	D7
911	MU_ref.44_NF_tr_D3	-0.7049805351	MU_ref.44	NF	tr	D3
912	MU_ref.44_NF_tr_D9	-0.7049805351	MU_ref.44	NF	tr	D9
913	MU_ref.50_NF_tr_D1	-0.7048147938	MU_ref.50	NF	tr	D1
914	MU_ref.50_NF_tr_D3	-0.7048147938	MU_ref.50	NF	tr	D3
915	MU_ref.50_NF_tr_D7	-0.7048147938	MU_ref.50	NF	tr	D7
916	MU_ref.50_NF_tr_D9	-0.7048147938	MU_ref.50	NF	tr	D9
917	MU_mum44_NF_gr_D1	-0.7046490525	MU_mum44	NF	gr	D1
918	MU_mum44_NF_gr_D3	-0.7046490525	MU_mum44	NF	gr	D3
919	MU_mum44_NF_gr_D7	-0.7046490525	MU_mum44	NF	gr	D7
920	MU_mum44_NF_gr_D9	-0.7046490525	MU_mum44	NF	gr	D9
921	MU_mum44_NF_cov_D0	-0.7046490525	MU_mum44	NF	cov	D0
922	MU_mum44_NF_cov_D2	-0.7046490525	MU_mum44	NF	cov	D2
923	MU_mum44_NF_cov_D6	-0.7046490525	MU_mum44	NF	cov	D6
924	MU_mum44_NF_cov_D8	-0.7046490525	MU_mum44	NF	cov	D8
925	MU_ref.30_NF_tr_D3	-0.7046490525	MU_ref.30	NF	tr	D3
926	MU_ref.30_NF_tr_D9	-0.7046490525	MU_ref.30	NF	tr	D9
927	MU_mum40_NF_gr_D1	-0.7044833112	MU_mum40	NF	gr	D1
928	MU_mum40_NF_gr_D3	-0.7044833112	MU_mum40	NF	gr	D3
929	MU_mum40_NF_gr_D7	-0.7044833112	MU_mum40	NF	gr	D7
930	MU_mum40_NF_gr_D9	-0.7044833112	MU_mum40	NF	gr	D9
931	BP_WL14_F.2_tr_D7	-0.70431757	BP_WL14	F.2	tr	D7
932	BP_WL14_F.2_tr_D9	-0.70431757	BP_WL14	F.2	tr	D9
933	MU_mum30_NF_tr_D0	-0.70431757	MU_mum30	NF	tr	D0
934	MU_mum30_NF_tr_D2	-0.70431757	MU_mum30	NF	tr	D2
935	MU_mum30_NF_tr_D6	-0.70431757	MU_mum30	NF	tr	D6
936	MU_mum30_NF_tr_D8	-0.70431757	MU_mum30	NF	tr	D8
937	MU_mum50_NF_gr_D1	-0.70431757	MU_mum50	NF	gr	D1
938	MU_mum50_NF_gr_D3	-0.70431757	MU_mum50	NF	gr	D3
939	MU_mum50_NF_gr_D7	-0.70431757	MU_mum50	NF	gr	D7
940	MU_mum50_NF_gr_D9	-0.70431757	MU_mum50	NF	gr	D9
941	MU_ref.40_NF_cov_D0	-0.70431757	MU_ref.40	NF	cov	D0
942	MU_ref.40_NF_cov_D6	-0.70431757	MU_ref.40	NF	cov	D6
943	BP_WL42_F.2_cov_D1	-0.7041518287	BP_WL42	F.2	cov	D1
944	BP_WL42_F.2_cov_D3	-0.7041518287	BP_WL42	F.2	cov	D3
945	BP_WL42_NF_cov_D1	-0.7041518287	BP_WL42	NF	cov	D1
946	BP_WL42_NF_cov_D3	-0.7041518287	BP_WL42	NF	cov	D3
947	MU_mum44_NF_tr_D0	-0.7041518287	MU_mum44	NF	tr	D0
948	MU_mum44_NF_tr_D2	-0.7041518287	MU_mum44	NF	tr	D2
949	MU_mum44_NF_tr_D6	-0.7041518287	MU_mum44	NF	tr	D6
950	MU_mum44_NF_tr_D8	-0.7041518287	MU_mum44	NF	tr	D8
951	MU_ref.20_NF_cov_D1	-0.7041518287	MU_ref.20	NF	cov	D1
952	MU_ref.20_NF_cov_D3	-0.7041518287	MU_ref.20	NF	cov	D3
953	MU_ref.20_NF_cov_D7	-0.7041518287	MU_ref.20	NF	cov	D7
954	MU_ref.20_NF_cov_D9	-0.7041518287	MU_ref.20	NF	cov	D9
955	MU_mum50_NF_cov_D3	-0.7039860874	MU_mum50	NF	cov	D3
956	MU_mum50_NF_cov_D9	-0.7039860874	MU_mum50	NF	cov	D9
957	BT_ms30.id50_NF_cov_D1	-0.7038203461	BT_ms30.id50	NF	cov	D1
958	BT_ms30.id50_NF_cov_D3	-0.7038203461	BT_ms30.id50	NF	cov	D3
959	MU_mum50_NF_cov_D1	-0.7038203461	MU_mum50	NF	cov	D1
960	MU_mum50_NF_cov_D7	-0.7038203461	MU_mum50	NF	cov	D7
961	BP_WL17_NF_tr_D7	-0.7036546048	BP_WL17	NF	tr	D7
962	BP_WL17_NF_tr_D9	-0.7036546048	BP_WL17	NF	tr	D9
963	BP_WL38_F.2_cov_D4	-0.7036546048	BP_WL38	F.2	cov	D4
964	BP_WL38_F.2_cov_D5	-0.7036546048	BP_WL38	F.2	cov	D5
965	BP_WL38_NF_cov_D4	-0.7036546048	BP_WL38	NF	cov	D4
966	BP_WL38_NF_cov_D5	-0.7036546048	BP_WL38	NF	cov	D5
967	BT_ms30.id50_F.2_cov_D1	-0.7036546048	BT_ms30.id50	F.2	cov	D1
968	BT_ms30.id50_F.2_cov_D3	-0.7036546048	BT_ms30.id50	F.2	cov	D3
969	MU_ref.40_NF_cov_D2	-0.7036546048	MU_ref.40	NF	cov	D2
970	MU_ref.40_NF_cov_D8	-0.7036546048	MU_ref.40	NF	cov	D8
971	BP_WL15_F.2_tr_D7	-0.7034888636	BP_WL15	F.2	tr	D7
972	BP_WL15_F.2_tr_D9	-0.7034888636	BP_WL15	F.2	tr	D9
973	BP_WL17_F.2_tr_D7	-0.7034888636	BP_WL17	F.2	tr	D7
974	BP_WL17_F.2_tr_D9	-0.7034888636	BP_WL17	F.2	tr	D9
975	BP_WL22_F.2_tr_D7	-0.7034888636	BP_WL22	F.2	tr	D7
976	BP_WL22_F.2_tr_D9	-0.7034888636	BP_WL22	F.2	tr	D9
977	BP_WL22_NF_tr_D7	-0.7034888636	BP_WL22	NF	tr	D7
978	BP_WL22_NF_tr_D9	-0.7034888636	BP_WL22	NF	tr	D9
979	BT_ms30.id50_F.2_gr_D1	-0.7034888636	BT_ms30.id50	F.2	gr	D1
980	MU_ref.30_NF_cov_D1	-0.7034888636	MU_ref.30	NF	cov	D1
981	MU_ref.30_NF_cov_D3	-0.7034888636	MU_ref.30	NF	cov	D3
982	MU_ref.30_NF_cov_D7	-0.7034888636	MU_ref.30	NF	cov	D7
983	MU_ref.30_NF_cov_D9	-0.7034888636	MU_ref.30	NF	cov	D9
984	BP_WL15_NF_tr_D7	-0.7033231223	BP_WL15	NF	tr	D7
985	BP_WL15_NF_tr_D9	-0.7033231223	BP_WL15	NF	tr	D9
986	BP_WL44_F.2_tr_D1	-0.7033231223	BP_WL44	F.2	tr	D1
987	BP_WL44_F.2_tr_D3	-0.7033231223	BP_WL44	F.2	tr	D3
988	BP_WL44_NF_tr_D1	-0.7033231223	BP_WL44	NF	tr	D1
989	BP_WL44_NF_tr_D3	-0.7033231223	BP_WL44	NF	tr	D3
990	BT_ms30.id50_F.2_gr_D3	-0.703157381	BT_ms30.id50	F.2	gr	D3
991	BT_ms30.id50_NF_gr_D1	-0.703157381	BT_ms30.id50	NF	gr	D1
992	BT_ms30.id50_NF_gr_D3	-0.703157381	BT_ms30.id50	NF	gr	D3
993	BT_ms30.id50_F.2_tr_D1	-0.7028258984	BT_ms30.id50	F.2	tr	D1
994	BT_ms30.id50_F.2_tr_D3	-0.7028258984	BT_ms30.id50	F.2	tr	D3
995	MU_mum44_NF_tr_D1	-0.7028258984	MU_mum44	NF	tr	D1
996	MU_mum44_NF_tr_D3	-0.7028258984	MU_mum44	NF	tr	D3
997	MU_mum44_NF_tr_D7	-0.7028258984	MU_mum44	NF	tr	D7
998	MU_mum44_NF_tr_D9	-0.7028258984	MU_mum44	NF	tr	D9
999	BP_WL16_NF_tr_D7	-0.7024944159	BP_WL16	NF	tr	D7
1000	BP_WL16_NF_tr_D9	-0.7024944159	BP_WL16	NF	tr	D9
1001	BT_ms30.id50_NF_tr_D1	-0.7024944159	BT_ms30.id50	NF	tr	D1
1002	BT_ms30.id50_NF_tr_D3	-0.7024944159	BT_ms30.id50	NF	tr	D3
1003	BP_WL16_F.2_tr_D7	-0.7024450891	BP_WL16	F.2	tr	D7
1004	BT_ms0.id0.TS8_F.2_gr_D2	-0.7021629333	BT_ms0.id0.TS8	F.2	gr	D2
1005	MU_mum50_NF_tr_D1	-0.7021629333	MU_mum50	NF	tr	D1
1006	MU_mum50_NF_tr_D3	-0.7021629333	MU_mum50	NF	tr	D3
1007	MU_mum50_NF_tr_D7	-0.7021629333	MU_mum50	NF	tr	D7
1008	MU_mum50_NF_tr_D9	-0.7021629333	MU_mum50	NF	tr	D9
1009	BP_WL16_F.2_tr_D9	-0.701997192	BP_WL16	F.2	tr	D9
1010	BP_WL7_NF_cov_D7	-0.701997192	BP_WL7	NF	cov	D7
1011	BP_WL7_NF_cov_D9	-0.701997192	BP_WL7	NF	cov	D9
1012	BT_ms0.id0.TS8_F.2_gr_D0	-0.701997192	BT_ms0.id0.TS8	F.2	gr	D0
1013	BT_ms0.id0.TS8_NF_gr_D0	-0.701997192	BT_ms0.id0.TS8	NF	gr	D0
1014	BT_ms0.id0.TS8_NF_gr_D2	-0.701997192	BT_ms0.id0.TS8	NF	gr	D2
1015	BP_WL36_F.2_cov_D4	-0.7018314508	BP_WL36	F.2	cov	D4
1016	BP_WL36_F.2_cov_D5	-0.7018314508	BP_WL36	F.2	cov	D5
1017	BP_WL36_NF_cov_D4	-0.7018314508	BP_WL36	NF	cov	D4
1018	BP_WL36_NF_cov_D5	-0.7018314508	BP_WL36	NF	cov	D5
1019	MU_mum40_NF_tr_D1	-0.7018314508	MU_mum40	NF	tr	D1
1020	MU_mum40_NF_tr_D3	-0.7018314508	MU_mum40	NF	tr	D3
1021	MU_mum40_NF_tr_D7	-0.7018314508	MU_mum40	NF	tr	D7
1022	MU_mum40_NF_tr_D9	-0.7018314508	MU_mum40	NF	tr	D9
1023	BP_WL20_F.2_cov_D7	-0.7014999682	BP_WL20	F.2	cov	D7
1024	BP_WL20_F.2_cov_D9	-0.7014999682	BP_WL20	F.2	cov	D9
1025	BP_WL42_F.2_tr_D0	-0.7014999682	BP_WL42	F.2	tr	D0
1026	BP_WL42_F.2_tr_D2	-0.7014999682	BP_WL42	F.2	tr	D2
1027	BP_WL42_NF_tr_D0	-0.7014999682	BP_WL42	NF	tr	D0
1028	BP_WL42_NF_tr_D2	-0.7014999682	BP_WL42	NF	tr	D2
1029	BP_WL48_F.2_gr_D8	-0.7014999682	BP_WL48	F.2	gr	D8
1030	BP_WL48_NF_gr_D8	-0.7014999682	BP_WL48	NF	gr	D8
1031	BP_WL50_F.2_gr_D8	-0.7014999682	BP_WL50	F.2	gr	D8
1032	BP_WL50_NF_gr_D8	-0.7014999682	BP_WL50	NF	gr	D8
1033	BP_WL40_F.2_cov_D4	-0.7013342269	BP_WL40	F.2	cov	D4
1034	BP_WL40_F.2_cov_D5	-0.7013342269	BP_WL40	F.2	cov	D5
1035	BP_WL40_NF_cov_D4	-0.7013342269	BP_WL40	NF	cov	D4
1036	BP_WL40_NF_cov_D5	-0.7013342269	BP_WL40	NF	cov	D5
1037	BP_WL48_F.2_gr_D6	-0.7013342269	BP_WL48	F.2	gr	D6
1038	BP_WL48_NF_gr_D6	-0.7013342269	BP_WL48	NF	gr	D6
1039	BP_WL50_F.2_gr_D6	-0.7013342269	BP_WL50	F.2	gr	D6
1040	BP_WL50_NF_gr_D6	-0.7013342269	BP_WL50	NF	gr	D6
1041	BP_WL9_NF_cov_D7	-0.7013342269	BP_WL9	NF	cov	D7
1042	BP_WL9_NF_cov_D9	-0.7013342269	BP_WL9	NF	cov	D9
1043	BP_WL20_NF_cov_D7	-0.7010027444	BP_WL20	NF	cov	D7
1044	BP_WL20_NF_cov_D9	-0.7010027444	BP_WL20	NF	cov	D9
1045	BT_ms0.id0.TS8_F.2_tr_D0	-0.7010027444	BT_ms0.id0.TS8	F.2	tr	D0
1046	BT_ms0.id0.TS8_F.2_tr_D2	-0.7010027444	BT_ms0.id0.TS8	F.2	tr	D2
1047	BP_WL42_F.2_tr_D1	-0.7008370031	BP_WL42	F.2	tr	D1
1048	BP_WL42_F.2_tr_D3	-0.7008370031	BP_WL42	F.2	tr	D3
1049	BP_WL42_NF_tr_D1	-0.7008370031	BP_WL42	NF	tr	D1
1050	BP_WL42_NF_tr_D3	-0.7008370031	BP_WL42	NF	tr	D3
1051	NB__F.2_tr_D1	-0.7006712618	NB_default	F.2	tr	D1
1052	NB__F.2_tr_D3	-0.7006712618	NB_default	F.2	tr	D3
1053	BP_WL22_F.2_cov_D7	-0.7005055205	BP_WL22	F.2	cov	D7
1054	BP_WL22_F.2_cov_D9	-0.7005055205	BP_WL22	F.2	cov	D9
1055	NB__F.2_cov_D1	-0.7005055205	NB_default	F.2	cov	D1
1056	NB__F.2_cov_D3	-0.7005055205	NB_default	F.2	cov	D3
1057	BP_WL22_NF_cov_D7	-0.7003397792	BP_WL22	NF	cov	D7
1058	BP_WL22_NF_cov_D9	-0.7003397792	BP_WL22	NF	cov	D9
1059	BP_WL7_NF_cov_D4	-0.7003397792	BP_WL7	NF	cov	D4
1060	BP_WL7_NF_cov_D5	-0.7003397792	BP_WL7	NF	cov	D5
1061	BP_WL9_F.2_cov_D7	-0.7003397792	BP_WL9	F.2	cov	D7
1062	BP_WL9_F.2_cov_D9	-0.7003397792	BP_WL9	F.2	cov	D9
1063	BP_WL34_F.2_cov_D4	-0.7001243266	BP_WL34	F.2	cov	D4
1064	BP_WL34_F.2_cov_D5	-0.7001243266	BP_WL34	F.2	cov	D5
1065	BP_WL34_NF_cov_D4	-0.7001243266	BP_WL34	NF	cov	D4
1066	BP_WL34_NF_cov_D5	-0.7001243266	BP_WL34	NF	cov	D5
1067	BP_WL18_NF_cov_D7	-0.7000082967	BP_WL18	NF	cov	D7
1068	BP_WL18_NF_cov_D9	-0.7000082967	BP_WL18	NF	cov	D9
1069	BP_WL19_NF_cov_D7	-0.7000082967	BP_WL19	NF	cov	D7
1070	BP_WL19_NF_cov_D9	-0.7000082967	BP_WL19	NF	cov	D9
1071	BP_WL36_F.2_cov_D0	-0.7000082967	BP_WL36	F.2	cov	D0
1072	BP_WL36_F.2_cov_D2	-0.7000082967	BP_WL36	F.2	cov	D2
1073	BP_WL36_NF_cov_D0	-0.7000082967	BP_WL36	NF	cov	D0
1074	BP_WL36_NF_cov_D2	-0.7000082967	BP_WL36	NF	cov	D2
1075	BP_WL7_F.2_cov_D7	-0.7000082967	BP_WL7	F.2	cov	D7
1076	BP_WL7_F.2_cov_D9	-0.7000082967	BP_WL7	F.2	cov	D9
1077	BT_ms0.id0.TS8_NF_tr_D0	-0.7000082967	BT_ms0.id0.TS8	NF	tr	D0
1078	BT_ms0.id0.TS8_NF_tr_D2	-0.7000082967	BT_ms0.id0.TS8	NF	tr	D2
1079	NB__NF_tr_D1	-0.7000082967	NB_default	NF	tr	D1
1080	NB__NF_tr_D3	-0.7000082967	NB_default	NF	tr	D3
1081	BP_WL38_F.2_cov_D0	-0.6998425554	BP_WL38	F.2	cov	D0
1082	BP_WL38_F.2_cov_D2	-0.6998425554	BP_WL38	F.2	cov	D2
1083	BP_WL38_NF_cov_D0	-0.6998425554	BP_WL38	NF	cov	D0
1084	BP_WL38_NF_cov_D2	-0.6998425554	BP_WL38	NF	cov	D2
1085	BP_WL46_F.2_gr_D6	-0.6998425554	BP_WL46	F.2	gr	D6
1086	BP_WL46_NF_gr_D6	-0.6998425554	BP_WL46	NF	gr	D6
1087	BP__NF_cov_D7	-0.6996768141	BP_default	NF	cov	D7
1088	BP__NF_cov_D9	-0.6996768141	BP_default	NF	cov	D9
1089	BP_WL11_NF_cov_D7	-0.6996768141	BP_WL11	NF	cov	D7
1090	BP_WL11_NF_cov_D9	-0.6996768141	BP_WL11	NF	cov	D9
1091	BP_WL9_NF_cov_D5	-0.6996768141	BP_WL9	NF	cov	D5
1092	BP_WL14_F.2_cov_D7	-0.6995110728	BP_WL14	F.2	cov	D7
1093	BP_WL14_F.2_cov_D9	-0.6995110728	BP_WL14	F.2	cov	D9
1094	BP_WL46_F.2_gr_D8	-0.6995110728	BP_WL46	F.2	gr	D8
1095	BP_WL46_NF_gr_D8	-0.6995110728	BP_WL46	NF	gr	D8
1096	BP_WL9_NF_cov_D4	-0.6995110728	BP_WL9	NF	cov	D4
1097	BP__NF_cov_D4	-0.6993453316	BP_default	NF	cov	D4
1098	BP__NF_cov_D5	-0.6993453316	BP_default	NF	cov	D5
1099	BP_WL11_NF_cov_D4	-0.6993453316	BP_WL11	NF	cov	D4
1100	BP_WL11_NF_cov_D5	-0.6993453316	BP_WL11	NF	cov	D5
1101	BP_WL19_F.2_cov_D7	-0.6993453316	BP_WL19	F.2	cov	D7
1102	BP_WL19_F.2_cov_D9	-0.6993453316	BP_WL19	F.2	cov	D9
1103	BP__F.2_cov_D7	-0.6991795903	BP_default	F.2	cov	D7
1104	BP__F.2_cov_D9	-0.6991795903	BP_default	F.2	cov	D9
1105	BP_WL11_F.2_cov_D7	-0.6991795903	BP_WL11	F.2	cov	D7
1106	BP_WL11_F.2_cov_D9	-0.6991795903	BP_WL11	F.2	cov	D9
1107	BP_WL18_F.2_cov_D7	-0.6991795903	BP_WL18	F.2	cov	D7
1108	BP_WL18_F.2_cov_D9	-0.6991795903	BP_WL18	F.2	cov	D9
1109	BP_WL42_F.2_cov_D4	-0.6991795903	BP_WL42	F.2	cov	D4
1110	BP_WL42_F.2_cov_D5	-0.6991795903	BP_WL42	F.2	cov	D5
1111	BP_WL42_NF_cov_D4	-0.6991795903	BP_WL42	NF	cov	D4
1112	BP_WL42_NF_cov_D5	-0.6991795903	BP_WL42	NF	cov	D5
1113	BP_WL14_NF_cov_D7	-0.699013849	BP_WL14	NF	cov	D7
1114	BP_WL14_NF_cov_D9	-0.699013849	BP_WL14	NF	cov	D9
1115	BP_WL13_NF_cov_D7	-0.6988481077	BP_WL13	NF	cov	D7
1116	BP_WL13_NF_cov_D9	-0.6988481077	BP_WL13	NF	cov	D9
1117	BP_WL9_F.2_cov_D4	-0.6988481077	BP_WL9	F.2	cov	D4
1118	BP_WL9_F.2_cov_D5	-0.6988481077	BP_WL9	F.2	cov	D5
1119	BP_WL45_F.2_gr_D6	-0.6986823664	BP_WL45	F.2	gr	D6
1120	BP_WL45_F.2_gr_D8	-0.6986823664	BP_WL45	F.2	gr	D8
1121	BP_WL45_NF_gr_D6	-0.6986823664	BP_WL45	NF	gr	D6
1122	BP_WL45_NF_gr_D8	-0.6986823664	BP_WL45	NF	gr	D8
1123	BP_WL12_F.2_cov_D7	-0.6985166252	BP_WL12	F.2	cov	D7
1124	BP_WL12_F.2_cov_D9	-0.6985166252	BP_WL12	F.2	cov	D9
1125	BT_ms0.id0.TS8_F.2_cov_D1	-0.6985166252	BT_ms0.id0.TS8	F.2	cov	D1
1126	BT_ms0.id0.TS8_F.2_cov_D3	-0.6985166252	BT_ms0.id0.TS8	F.2	cov	D3
1127	NB__NF_cov_D1	-0.6985166252	NB_default	NF	cov	D1
1128	NB__NF_cov_D3	-0.6985166252	NB_default	NF	cov	D3
1129	BP_WL12_NF_cov_D4	-0.6983508839	BP_WL12	NF	cov	D4
1130	BP_WL12_NF_cov_D5	-0.6983508839	BP_WL12	NF	cov	D5
1131	BP_WL13_F.2_cov_D7	-0.6983508839	BP_WL13	F.2	cov	D7
1132	BP_WL13_F.2_cov_D9	-0.6983508839	BP_WL13	F.2	cov	D9
1133	BP_WL7_F.2_cov_D4	-0.6983508839	BP_WL7	F.2	cov	D4
1134	BP_WL7_F.2_cov_D5	-0.6983508839	BP_WL7	F.2	cov	D5
1135	BP_WL12_NF_cov_D7	-0.6981851426	BP_WL12	NF	cov	D7
1136	BP_WL12_NF_cov_D9	-0.6981851426	BP_WL12	NF	cov	D9
1137	BP_WL32_F.2_cov_D4	-0.6981851426	BP_WL32	F.2	cov	D4
1138	BP_WL32_F.2_cov_D5	-0.6981851426	BP_WL32	F.2	cov	D5
1139	BP_WL32_NF_cov_D4	-0.6981851426	BP_WL32	NF	cov	D4
1140	BP_WL32_NF_cov_D5	-0.6981851426	BP_WL32	NF	cov	D5
1141	BP__NF_gr_D4	-0.6980194013	BP_default	NF	gr	D4
1142	BP__NF_gr_D5	-0.6980194013	BP_default	NF	gr	D5
1143	BP_WL11_NF_gr_D4	-0.6980194013	BP_WL11	NF	gr	D4
1144	BP_WL11_NF_gr_D5	-0.6980194013	BP_WL11	NF	gr	D5
1145	BP_WL9_NF_gr_D4	-0.6980194013	BP_WL9	NF	gr	D4
1146	BP_WL9_NF_gr_D5	-0.6980194013	BP_WL9	NF	gr	D5
1147	BP_WL15_NF_cov_D7	-0.6979114892	BP_WL15	NF	cov	D7
1148	BP_WL15_NF_cov_D9	-0.6979114892	BP_WL15	NF	cov	D9
1149	BP_WL13_NF_cov_D4	-0.69785366	BP_WL13	NF	cov	D4
1150	BP_WL13_NF_cov_D5	-0.69785366	BP_WL13	NF	cov	D5
1151	BP__F.2_cov_D4	-0.6976879188	BP_default	F.2	cov	D4
1152	BP__F.2_cov_D5	-0.6976879188	BP_default	F.2	cov	D5
1153	BP_WL11_F.2_cov_D4	-0.6976879188	BP_WL11	F.2	cov	D4
1154	BP_WL11_F.2_cov_D5	-0.6976879188	BP_WL11	F.2	cov	D5
1155	BP_WL15_F.2_cov_D7	-0.6976879188	BP_WL15	F.2	cov	D7
1156	BP_WL15_F.2_cov_D9	-0.6976879188	BP_WL15	F.2	cov	D9
1157	BP_WL7_NF_gr_D4	-0.6976879188	BP_WL7	NF	gr	D4
1158	BP_WL7_NF_gr_D5	-0.6976879188	BP_WL7	NF	gr	D5
1159	BP_WL9_F.2_gr_D4	-0.6976879188	BP_WL9	F.2	gr	D4
1160	BP_WL9_F.2_gr_D5	-0.6976879188	BP_WL9	F.2	gr	D5
1161	BT_ms0.id0.TS8_NF_cov_D4	-0.6976879188	BT_ms0.id0.TS8	NF	cov	D4
1162	BT_ms0.id0.TS8_NF_cov_D5	-0.6976879188	BT_ms0.id0.TS8	NF	cov	D5
1163	BP_WL17_F.2_cov_D7	-0.6975221775	BP_WL17	F.2	cov	D7
1164	BP_WL17_F.2_cov_D9	-0.6975221775	BP_WL17	F.2	cov	D9
1165	BP_WL24_F.2_cov_D4	-0.6975221775	BP_WL24	F.2	cov	D4
1166	BP_WL24_F.2_cov_D5	-0.6975221775	BP_WL24	F.2	cov	D5
1167	BP_WL38_F.2_gr_D4	-0.6975221775	BP_WL38	F.2	gr	D4
1168	BP_WL38_F.2_gr_D5	-0.6975221775	BP_WL38	F.2	gr	D5
1169	BP_WL38_NF_gr_D4	-0.6975221775	BP_WL38	NF	gr	D4
1170	BP_WL38_NF_gr_D5	-0.6975221775	BP_WL38	NF	gr	D5
1171	BP_WL12_F.2_cov_D4	-0.6973564362	BP_WL12	F.2	cov	D4
1172	BP_WL12_F.2_cov_D5	-0.6973564362	BP_WL12	F.2	cov	D5
1173	BP_WL18_F.2_gr_D4	-0.6973564362	BP_WL18	F.2	gr	D4
1174	BP_WL18_F.2_gr_D5	-0.6973564362	BP_WL18	F.2	gr	D5
1175	BT_ms0.id0.TS8_F.2_cov_D4	-0.6973564362	BT_ms0.id0.TS8	F.2	cov	D4
1176	BT_ms0.id0.TS8_F.2_cov_D5	-0.6973564362	BT_ms0.id0.TS8	F.2	cov	D5
1177	BT_ms0.id0.TS8_NF_cov_D1	-0.6973564362	BT_ms0.id0.TS8	NF	cov	D1
1178	BT_ms0.id0.TS8_NF_cov_D3	-0.6973564362	BT_ms0.id0.TS8	NF	cov	D3
1179	BP__F.2_gr_D4	-0.6971906949	BP_default	F.2	gr	D4
1180	BP__F.2_gr_D5	-0.6971906949	BP_default	F.2	gr	D5
1181	BP_WL11_F.2_gr_D4	-0.6971906949	BP_WL11	F.2	gr	D4
1182	BP_WL11_F.2_gr_D5	-0.6971906949	BP_WL11	F.2	gr	D5
1183	BP_WL24_NF_cov_D4	-0.6971906949	BP_WL24	NF	cov	D4
1184	BP_WL24_NF_cov_D5	-0.6971906949	BP_WL24	NF	cov	D5
1185	BP_WL36_F.2_gr_D4	-0.6971906949	BP_WL36	F.2	gr	D4
1186	BP_WL36_F.2_gr_D5	-0.6971906949	BP_WL36	F.2	gr	D5
1187	BP_WL36_NF_gr_D4	-0.6971906949	BP_WL36	NF	gr	D4
1188	BP_WL36_NF_gr_D5	-0.6971906949	BP_WL36	NF	gr	D5
1189	BP_WL12_F.2_gr_D4	-0.6970249536	BP_WL12	F.2	gr	D4
1190	BP_WL12_F.2_gr_D5	-0.6970249536	BP_WL12	F.2	gr	D5
1191	BP_WL12_NF_gr_D4	-0.6970249536	BP_WL12	NF	gr	D4
1192	BP_WL12_NF_gr_D5	-0.6970249536	BP_WL12	NF	gr	D5
1193	BP_WL15_NF_cov_D4	-0.6970249536	BP_WL15	NF	cov	D4
1194	BP_WL15_NF_cov_D5	-0.6970249536	BP_WL15	NF	cov	D5
1195	BP_WL16_F.2_cov_D7	-0.6970249536	BP_WL16	F.2	cov	D7
1196	BP_WL16_F.2_cov_D9	-0.6970249536	BP_WL16	F.2	cov	D9
1197	BP_WL18_NF_gr_D4	-0.6970249536	BP_WL18	NF	gr	D4
1198	BP_WL18_NF_gr_D5	-0.6970249536	BP_WL18	NF	gr	D5
1199	BP_WL16_NF_cov_D7	-0.6968592124	BP_WL16	NF	cov	D7
1200	BP_WL16_NF_cov_D9	-0.6968592124	BP_WL16	NF	cov	D9
1201	BP_WL17_NF_cov_D7	-0.6968592124	BP_WL17	NF	cov	D7
1202	BP_WL17_NF_cov_D9	-0.6968592124	BP_WL17	NF	cov	D9
1203	BP_WL38_F.2_tr_D4	-0.6968592124	BP_WL38	F.2	tr	D4
1204	BP_WL38_F.2_tr_D5	-0.6968592124	BP_WL38	F.2	tr	D5
1205	BP_WL38_NF_tr_D4	-0.6968592124	BP_WL38	NF	tr	D4
1206	BP_WL38_NF_tr_D5	-0.6968592124	BP_WL38	NF	tr	D5
1207	BP_WL7_F.2_gr_D4	-0.6968592124	BP_WL7	F.2	gr	D4
1208	BP_WL7_F.2_gr_D5	-0.6968592124	BP_WL7	F.2	gr	D5
1209	BP_WL13_NF_gr_D4	-0.6966934711	BP_WL13	NF	gr	D4
1210	BP_WL13_NF_gr_D5	-0.6966934711	BP_WL13	NF	gr	D5
1211	BP_WL15_F.2_cov_D4	-0.6966934711	BP_WL15	F.2	cov	D4
1212	BP_WL15_F.2_cov_D5	-0.6966934711	BP_WL15	F.2	cov	D5
1213	BP_WL22_F.2_cov_D4	-0.6966934711	BP_WL22	F.2	cov	D4
1214	BP_WL22_F.2_cov_D5	-0.6966934711	BP_WL22	F.2	cov	D5
1215	BP_WL34_F.2_cov_D0	-0.6966934711	BP_WL34	F.2	cov	D0
1216	BP_WL34_F.2_cov_D2	-0.6966934711	BP_WL34	F.2	cov	D2
1217	BP_WL34_NF_cov_D0	-0.6966934711	BP_WL34	NF	cov	D0
1218	BP_WL34_NF_cov_D2	-0.6966934711	BP_WL34	NF	cov	D2
1219	BP_WL13_F.2_cov_D5	-0.6965277298	BP_WL13	F.2	cov	D5
1220	BP_WL19_F.2_gr_D4	-0.6965277298	BP_WL19	F.2	gr	D4
1221	BP_WL19_F.2_gr_D5	-0.6965277298	BP_WL19	F.2	gr	D5
1222	BP_WL28_F.2_cov_D4	-0.6965277298	BP_WL28	F.2	cov	D4
1223	BP_WL28_F.2_cov_D5	-0.6965277298	BP_WL28	F.2	cov	D5
1224	BP_WL28_NF_cov_D4	-0.6965277298	BP_WL28	NF	cov	D4
1225	BP_WL28_NF_cov_D5	-0.6965277298	BP_WL28	NF	cov	D5
1226	BP_WL40_F.2_gr_D4	-0.6965277298	BP_WL40	F.2	gr	D4
1227	BP_WL40_F.2_gr_D5	-0.6965277298	BP_WL40	F.2	gr	D5
1228	BP_WL40_F.2_cov_D1	-0.6965277298	BP_WL40	F.2	cov	D1
1229	BP_WL40_F.2_cov_D3	-0.6965277298	BP_WL40	F.2	cov	D3
1230	BP_WL40_NF_gr_D4	-0.6965277298	BP_WL40	NF	gr	D4
1231	BP_WL40_NF_gr_D5	-0.6965277298	BP_WL40	NF	gr	D5
1232	BP_WL40_NF_cov_D1	-0.6965277298	BP_WL40	NF	cov	D1
1233	BP_WL40_NF_cov_D3	-0.6965277298	BP_WL40	NF	cov	D3
1234	BP_WL13_F.2_cov_D4	-0.6964196941	BP_WL13	F.2	cov	D4
1235	BP_WL14_NF_cov_D4	-0.6964196941	BP_WL14	NF	cov	D4
1236	BP_WL14_NF_cov_D5	-0.6964196941	BP_WL14	NF	cov	D5
1237	BP_WL13_F.2_gr_D4	-0.6963619885	BP_WL13	F.2	gr	D4
1238	BP_WL13_F.2_gr_D5	-0.6963619885	BP_WL13	F.2	gr	D5
1239	BP_WL16_NF_gr_D4	-0.6963619885	BP_WL16	NF	gr	D4
1240	BP_WL16_NF_gr_D5	-0.6963619885	BP_WL16	NF	gr	D5
1241	BP_WL17_NF_gr_D4	-0.6963619885	BP_WL17	NF	gr	D4
1242	BP_WL17_NF_gr_D5	-0.6963619885	BP_WL17	NF	gr	D5
1243	BP_WL17_NF_cov_D4	-0.6963619885	BP_WL17	NF	cov	D4
1244	BP_WL17_NF_cov_D5	-0.6963619885	BP_WL17	NF	cov	D5
1245	BP_WL19_NF_gr_D4	-0.6963619885	BP_WL19	NF	gr	D4
1246	BP_WL19_NF_gr_D5	-0.6963619885	BP_WL19	NF	gr	D5
1247	BP_WL20_F.2_gr_D4	-0.6963619885	BP_WL20	F.2	gr	D4
1248	BP_WL20_F.2_gr_D5	-0.6963619885	BP_WL20	F.2	gr	D5
1249	BP_WL30_F.2_cov_D4	-0.6963619885	BP_WL30	F.2	cov	D4
1250	BP_WL30_F.2_cov_D5	-0.6963619885	BP_WL30	F.2	cov	D5
1251	BP_WL30_NF_cov_D4	-0.6963619885	BP_WL30	NF	cov	D4
1252	BP_WL30_NF_cov_D5	-0.6963619885	BP_WL30	NF	cov	D5
1253	BP_WL22_NF_cov_D4	-0.6963116453	BP_WL22	NF	cov	D4
1254	BP_WL22_NF_cov_D5	-0.6963116453	BP_WL22	NF	cov	D5
1255	BP_WL20_NF_gr_D4	-0.6962539391	BP_WL20	NF	gr	D4
1256	BP_WL15_F.2_gr_D4	-0.6961962472	BP_WL15	F.2	gr	D4
1257	BP_WL15_F.2_gr_D5	-0.6961962472	BP_WL15	F.2	gr	D5
1258	BP_WL15_NF_gr_D4	-0.6961962472	BP_WL15	NF	gr	D4
1259	BP_WL15_NF_gr_D5	-0.6961962472	BP_WL15	NF	gr	D5
1260	BP_WL17_F.2_gr_D4	-0.6961962472	BP_WL17	F.2	gr	D4
1261	BP_WL17_F.2_gr_D5	-0.6961962472	BP_WL17	F.2	gr	D5
1262	BT_ms30.id50_NF_cov_D4	-0.6961962472	BT_ms30.id50	NF	cov	D4
1263	BT_ms30.id50_NF_cov_D5	-0.6961962472	BT_ms30.id50	NF	cov	D5
1264	BP_WL16_F.2_gr_D4	-0.6960881841	BP_WL16	F.2	gr	D4
1265	BP_WL16_F.2_gr_D5	-0.6960881841	BP_WL16	F.2	gr	D5
1266	BP_WL20_NF_gr_D5	-0.696030506	BP_WL20	NF	gr	D5
1267	BP_WL32_F.2_tr_D4	-0.696030506	BP_WL32	F.2	tr	D4
1268	BP_WL32_F.2_tr_D5	-0.696030506	BP_WL32	F.2	tr	D5
1269	BP_WL32_NF_tr_D4	-0.696030506	BP_WL32	NF	tr	D4
1270	BP_WL32_NF_tr_D5	-0.696030506	BP_WL32	NF	tr	D5
1271	BP_WL34_F.2_gr_D4	-0.696030506	BP_WL34	F.2	gr	D4
1272	BP_WL34_F.2_gr_D5	-0.696030506	BP_WL34	F.2	gr	D5
1273	BP_WL34_NF_gr_D4	-0.696030506	BP_WL34	NF	gr	D4
1274	BP_WL34_NF_gr_D5	-0.696030506	BP_WL34	NF	gr	D5
1275	BP_WL24_NF_gr_D4	-0.6958647647	BP_WL24	NF	gr	D4
1276	BP_WL24_NF_gr_D5	-0.6958647647	BP_WL24	NF	gr	D5
1277	BP_WL34_F.2_tr_D4	-0.6958647647	BP_WL34	F.2	tr	D4
1278	BP_WL34_F.2_tr_D5	-0.6958647647	BP_WL34	F.2	tr	D5
1279	BP_WL34_NF_tr_D4	-0.6958647647	BP_WL34	NF	tr	D4
1280	BP_WL34_NF_tr_D5	-0.6958647647	BP_WL34	NF	tr	D5
1281	BP_WL24_F.2_gr_D4	-0.6956990234	BP_WL24	F.2	gr	D4
1282	BP_WL24_F.2_gr_D5	-0.6956990234	BP_WL24	F.2	gr	D5
1283	BP_WL26_F.2_cov_D4	-0.6956990234	BP_WL26	F.2	cov	D4
1284	BP_WL26_F.2_cov_D5	-0.6956990234	BP_WL26	F.2	cov	D5
1285	BP_WL26_NF_cov_D4	-0.6956990234	BP_WL26	NF	cov	D4
1286	BT_ms30.id50_F.2_cov_D5	-0.6956990234	BT_ms30.id50	F.2	cov	D5
1287	BP_WL26_NF_cov_D5	-0.6956449728	BP_WL26	NF	cov	D5
1288	BT_ms30.id50_F.2_cov_D4	-0.695590919	BT_ms30.id50	F.2	cov	D4
1289	BP_WL14_NF_gr_D4	-0.6955332821	BP_WL14	NF	gr	D4
1290	BP_WL14_NF_gr_D5	-0.6955332821	BP_WL14	NF	gr	D5
1291	BP_WL40_F.2_tr_D0	-0.6955332821	BP_WL40	F.2	tr	D0
1292	BP_WL40_F.2_tr_D2	-0.6955332821	BP_WL40	F.2	tr	D2
1293	BP_WL40_NF_tr_D0	-0.6955332821	BP_WL40	NF	tr	D0
1294	BP_WL40_NF_tr_D2	-0.6955332821	BP_WL40	NF	tr	D2
1295	BP_WL44_F.2_gr_D8	-0.6955332821	BP_WL44	F.2	gr	D8
1296	BP_WL44_NF_gr_D8	-0.6955332821	BP_WL44	NF	gr	D8
1297	BP_WL14_F.2_cov_D4	-0.6953675408	BP_WL14	F.2	cov	D4
1298	BP_WL14_F.2_cov_D5	-0.6953675408	BP_WL14	F.2	cov	D5
1299	BP_WL16_NF_cov_D4	-0.6953675408	BP_WL16	NF	cov	D4
1300	BP_WL16_NF_cov_D5	-0.6953675408	BP_WL16	NF	cov	D5
1301	BP_WL36_F.2_tr_D5	-0.6953675408	BP_WL36	F.2	tr	D5
1302	BP_WL36_NF_tr_D5	-0.6953675408	BP_WL36	NF	tr	D5
1303	BP_WL44_F.2_gr_D6	-0.6953675408	BP_WL44	F.2	gr	D6
1304	BP_WL44_NF_gr_D6	-0.6953675408	BP_WL44	NF	gr	D6
1305	BT_ms0.id0.TS8_F.2_tr_D1	-0.6953675408	BT_ms0.id0.TS8	F.2	tr	D1
1306	BT_ms0.id0.TS8_F.2_tr_D3	-0.6953675408	BT_ms0.id0.TS8	F.2	tr	D3
1307	BT_ms0.id0.TS8_NF_gr_D4	-0.6953675408	BT_ms0.id0.TS8	NF	gr	D4
1308	BT_ms0.id0.TS8_NF_gr_D5	-0.6953675408	BT_ms0.id0.TS8	NF	gr	D5
1309	BP_WL36_F.2_tr_D4	-0.695259409	BP_WL36	F.2	tr	D4
1310	BP_WL36_NF_tr_D4	-0.695259409	BP_WL36	NF	tr	D4
1311	BP_WL14_F.2_gr_D4	-0.6952017996	BP_WL14	F.2	gr	D4
1312	BP_WL14_F.2_gr_D5	-0.6952017996	BP_WL14	F.2	gr	D5
1313	BP_WL16_F.2_cov_D4	-0.6952017996	BP_WL16	F.2	cov	D4
1314	BP_WL16_F.2_cov_D5	-0.6952017996	BP_WL16	F.2	cov	D5
1315	BP_WL17_F.2_cov_D4	-0.6952017996	BP_WL17	F.2	cov	D4
1316	BP_WL17_F.2_cov_D5	-0.6952017996	BP_WL17	F.2	cov	D5
1317	BT_ms0.id0.TS8_NF_tr_D4	-0.6952017996	BT_ms0.id0.TS8	NF	tr	D4
1318	BT_ms0.id0.TS8_NF_tr_D5	-0.6952017996	BT_ms0.id0.TS8	NF	tr	D5
1319	BP_WL22_NF_gr_D4	-0.6950360583	BP_WL22	NF	gr	D4
1320	BP_WL22_NF_gr_D5	-0.6950360583	BP_WL22	NF	gr	D5
1321	BP_WL22_F.2_gr_D4	-0.694870317	BP_WL22	F.2	gr	D4
1322	BP_WL22_F.2_gr_D5	-0.694870317	BP_WL22	F.2	gr	D5
1323	BP_WL26_F.2_tr_D4	-0.694870317	BP_WL26	F.2	tr	D4
1324	BP_WL26_F.2_tr_D5	-0.694870317	BP_WL26	F.2	tr	D5
1325	BP_WL26_NF_tr_D4	-0.694870317	BP_WL26	NF	tr	D4
1326	BP_WL26_NF_tr_D5	-0.694870317	BP_WL26	NF	tr	D5
1327	BT_ms0.id0.TS8_F.2_gr_D4	-0.694870317	BT_ms0.id0.TS8	F.2	gr	D4
1328	BT_ms0.id0.TS8_F.2_gr_D5	-0.694870317	BT_ms0.id0.TS8	F.2	gr	D5
1329	BT_ms0.id0.TS8_F.2_tr_D4	-0.694870317	BT_ms0.id0.TS8	F.2	tr	D4
1330	BT_ms0.id0.TS8_F.2_tr_D5	-0.694870317	BT_ms0.id0.TS8	F.2	tr	D5
1331	BP_WL9_NF_tr_D4	-0.6947045757	BP_WL9	NF	tr	D4
1332	BP_WL9_NF_tr_D5	-0.6947045757	BP_WL9	NF	tr	D5
1333	BT_ms0.id0.TS8_F.2_gr_D1	-0.6947045757	BT_ms0.id0.TS8	F.2	gr	D1
1334	BT_ms0.id0.TS8_F.2_gr_D3	-0.6947045757	BT_ms0.id0.TS8	F.2	gr	D3
1335	BP_WL30_F.2_tr_D4	-0.694650484	BP_WL30	F.2	tr	D4
1336	BP_WL30_F.2_tr_D5	-0.694650484	BP_WL30	F.2	tr	D5
1337	BP_WL30_NF_tr_D4	-0.694650484	BP_WL30	NF	tr	D4
1338	BP_WL30_NF_tr_D5	-0.694650484	BP_WL30	NF	tr	D5
1339	BP_WL40_F.2_tr_D4	-0.6945388344	BP_WL40	F.2	tr	D4
1340	BP_WL40_F.2_tr_D5	-0.6945388344	BP_WL40	F.2	tr	D5
1341	BP_WL40_NF_tr_D4	-0.6945388344	BP_WL40	NF	tr	D4
1342	BP_WL40_NF_tr_D5	-0.6945388344	BP_WL40	NF	tr	D5
1343	BP_WL7_NF_tr_D4	-0.6945388344	BP_WL7	NF	tr	D4
1344	BP_WL7_NF_tr_D5	-0.6945388344	BP_WL7	NF	tr	D5
1345	BP__NF_tr_D4	-0.6943730932	BP_default	NF	tr	D4
1346	BP__NF_tr_D5	-0.6943730932	BP_default	NF	tr	D5
1347	BP_WL11_NF_tr_D4	-0.6943730932	BP_WL11	NF	tr	D4
1348	BP_WL11_NF_tr_D5	-0.6943730932	BP_WL11	NF	tr	D5
1349	BP_WL19_F.2_tr_D4	-0.6943730932	BP_WL19	F.2	tr	D4
1350	BP_WL19_F.2_tr_D5	-0.6943730932	BP_WL19	F.2	tr	D5
1351	BP_WL19_F.2_cov_D4	-0.6943730932	BP_WL19	F.2	cov	D4
1352	BP_WL19_F.2_cov_D5	-0.6943730932	BP_WL19	F.2	cov	D5
1353	BP_WL20_NF_cov_D4	-0.6943730932	BP_WL20	NF	cov	D4
1354	BP_WL20_NF_cov_D5	-0.6943730932	BP_WL20	NF	cov	D5
1355	BP_WL42_F.2_gr_D4	-0.6943730932	BP_WL42	F.2	gr	D4
1356	BP_WL42_F.2_gr_D5	-0.6943730932	BP_WL42	F.2	gr	D5
1357	BP_WL42_NF_gr_D4	-0.6943730932	BP_WL42	NF	gr	D4
1358	BP_WL42_NF_gr_D5	-0.6943730932	BP_WL42	NF	gr	D5
1359	BP_WL28_F.2_tr_D4	-0.6942073519	BP_WL28	F.2	tr	D4
1360	BP_WL28_F.2_tr_D5	-0.6942073519	BP_WL28	F.2	tr	D5
1361	BP_WL28_NF_tr_D4	-0.6942073519	BP_WL28	NF	tr	D4
1362	BP_WL28_NF_tr_D5	-0.6942073519	BP_WL28	NF	tr	D5
1363	BP_WL30_F.2_gr_D4	-0.6942073519	BP_WL30	F.2	gr	D4
1364	BP_WL30_F.2_gr_D5	-0.6942073519	BP_WL30	F.2	gr	D5
1365	BP_WL30_NF_gr_D4	-0.6942073519	BP_WL30	NF	gr	D4
1366	BP_WL30_NF_gr_D5	-0.6942073519	BP_WL30	NF	gr	D5
1367	BP_WL24_F.2_tr_D5	-0.6940991239	BP_WL24	F.2	tr	D5
1368	BP_WL18_F.2_cov_D4	-0.6940416106	BP_WL18	F.2	cov	D4
1369	BP_WL18_F.2_cov_D5	-0.6940416106	BP_WL18	F.2	cov	D5
1370	BP_WL19_NF_cov_D4	-0.6940416106	BP_WL19	NF	cov	D4
1371	BP_WL19_NF_cov_D5	-0.6940416106	BP_WL19	NF	cov	D5
1372	BP_WL9_F.2_tr_D4	-0.6940416106	BP_WL9	F.2	tr	D4
1373	BP_WL9_F.2_tr_D5	-0.6940416106	BP_WL9	F.2	tr	D5
1374	WU_S50.Q50_F.2_tr_D6	-0.6940416106	WU_S50.Q50	F.2	tr	D6
1375	WU_S50.Q50_F.2_tr_D8	-0.6940416106	WU_S50.Q50	F.2	tr	D8
1376	BP_WL18_NF_cov_D4	-0.6938758693	BP_WL18	NF	cov	D4
1377	BP_WL18_NF_cov_D5	-0.6938758693	BP_WL18	NF	cov	D5
1378	BP_WL19_NF_tr_D4	-0.6938758693	BP_WL19	NF	tr	D4
1379	BP_WL19_NF_tr_D5	-0.6938758693	BP_WL19	NF	tr	D5
1380	BP_WL22_NF_tr_D4	-0.6938758693	BP_WL22	NF	tr	D4
1381	BP_WL22_NF_tr_D5	-0.6938758693	BP_WL22	NF	tr	D5
1382	BP_WL24_F.2_tr_D4	-0.6938758693	BP_WL24	F.2	tr	D4
1383	BP_WL24_NF_tr_D4	-0.6938758693	BP_WL24	NF	tr	D4
1384	BP_WL24_NF_tr_D5	-0.6938758693	BP_WL24	NF	tr	D5
1385	BP_WL26_F.2_gr_D4	-0.6938758693	BP_WL26	F.2	gr	D4
1386	BP_WL26_F.2_gr_D5	-0.6938758693	BP_WL26	F.2	gr	D5
1387	BP_WL26_NF_gr_D4	-0.6938758693	BP_WL26	NF	gr	D4
1388	BP_WL26_NF_gr_D5	-0.6938758693	BP_WL26	NF	gr	D5
1389	BP_WL42_F.2_tr_D4	-0.6938758693	BP_WL42	F.2	tr	D4
1390	BP_WL42_F.2_tr_D5	-0.6938758693	BP_WL42	F.2	tr	D5
1391	BP_WL42_NF_tr_D4	-0.6938758693	BP_WL42	NF	tr	D4
1392	BP_WL42_NF_tr_D5	-0.6938758693	BP_WL42	NF	tr	D5
1393	BT_ms30.id50_NF_gr_D4	-0.6938758693	BT_ms30.id50	NF	gr	D4
1394	BT_ms30.id50_NF_gr_D5	-0.6938758693	BT_ms30.id50	NF	gr	D5
1395	BP__F.2_tr_D4	-0.693710128	BP_default	F.2	tr	D4
1396	BP__F.2_tr_D5	-0.693710128	BP_default	F.2	tr	D5
1397	BP_WL11_F.2_tr_D4	-0.693710128	BP_WL11	F.2	tr	D4
1398	BP_WL11_F.2_tr_D5	-0.693710128	BP_WL11	F.2	tr	D5
1399	BP_WL20_F.2_tr_D4	-0.693710128	BP_WL20	F.2	tr	D4
1400	BP_WL20_F.2_tr_D5	-0.693710128	BP_WL20	F.2	tr	D5
1401	BP_WL22_F.2_tr_D4	-0.693710128	BP_WL22	F.2	tr	D4
1402	BP_WL22_F.2_tr_D5	-0.693710128	BP_WL22	F.2	tr	D5
1403	BP_WL32_F.2_cov_D0	-0.693710128	BP_WL32	F.2	cov	D0
1404	BP_WL32_F.2_cov_D2	-0.693710128	BP_WL32	F.2	cov	D2
1405	BP_WL32_NF_cov_D0	-0.693710128	BP_WL32	NF	cov	D0
1406	BP_WL32_NF_cov_D2	-0.693710128	BP_WL32	NF	cov	D2
1407	BP_WL40_F.2_tr_D1	-0.693710128	BP_WL40	F.2	tr	D1
1408	BP_WL40_F.2_tr_D3	-0.693710128	BP_WL40	F.2	tr	D3
1409	BP_WL40_NF_tr_D1	-0.693710128	BP_WL40	NF	tr	D1
1410	BP_WL40_NF_tr_D3	-0.693710128	BP_WL40	NF	tr	D3
1411	BT_ms0.id0.TS8_NF_tr_D1	-0.693710128	BT_ms0.id0.TS8	NF	tr	D1
1412	BT_ms0.id0.TS8_NF_tr_D3	-0.693710128	BT_ms0.id0.TS8	NF	tr	D3
1413	BT_ms30.id50_F.2_gr_D4	-0.693710128	BT_ms30.id50	F.2	gr	D4
1414	BT_ms30.id50_F.2_gr_D5	-0.693710128	BT_ms30.id50	F.2	gr	D5
1415	BP_WL14_F.2_tr_D4	-0.6935443868	BP_WL14	F.2	tr	D4
1416	BP_WL14_F.2_tr_D5	-0.6935443868	BP_WL14	F.2	tr	D5
1417	BP_WL14_NF_tr_D4	-0.6935443868	BP_WL14	NF	tr	D4
1418	BP_WL14_NF_tr_D5	-0.6935443868	BP_WL14	NF	tr	D5
1419	BP_WL18_F.2_tr_D4	-0.6935443868	BP_WL18	F.2	tr	D4
1420	BP_WL18_F.2_tr_D5	-0.6935443868	BP_WL18	F.2	tr	D5
1421	BP_WL18_NF_tr_D4	-0.6935443868	BP_WL18	NF	tr	D4
1422	BP_WL18_NF_tr_D5	-0.6935443868	BP_WL18	NF	tr	D5
1423	BP_WL7_F.2_tr_D4	-0.6935443868	BP_WL7	F.2	tr	D4
1424	BP_WL7_F.2_tr_D5	-0.6935443868	BP_WL7	F.2	tr	D5
1425	BT_ms0.id0.TS8_NF_gr_D1	-0.6935443868	BT_ms0.id0.TS8	NF	gr	D1
1426	BT_ms0.id0.TS8_NF_gr_D3	-0.6935443868	BT_ms0.id0.TS8	NF	gr	D3
1427	BP_WL12_NF_tr_D4	-0.6933786455	BP_WL12	NF	tr	D4
1428	BP_WL12_NF_tr_D5	-0.6933786455	BP_WL12	NF	tr	D5
1429	BP_WL13_F.2_tr_D4	-0.6933786455	BP_WL13	F.2	tr	D4
1430	BP_WL13_F.2_tr_D5	-0.6933786455	BP_WL13	F.2	tr	D5
1431	BP_WL20_F.2_cov_D4	-0.6933786455	BP_WL20	F.2	cov	D4
1432	BP_WL20_F.2_cov_D5	-0.6933786455	BP_WL20	F.2	cov	D5
1433	BP_WL20_NF_tr_D4	-0.6933786455	BP_WL20	NF	tr	D4
1434	BP_WL20_NF_tr_D5	-0.6933786455	BP_WL20	NF	tr	D5
1435	BP_WL32_F.2_gr_D4	-0.6933786455	BP_WL32	F.2	gr	D4
1436	BP_WL32_F.2_gr_D5	-0.6933786455	BP_WL32	F.2	gr	D5
1437	BP_WL32_NF_gr_D4	-0.6933786455	BP_WL32	NF	gr	D4
1438	BP_WL32_NF_gr_D5	-0.6933786455	BP_WL32	NF	gr	D5
1439	BP_WL13_NF_tr_D4	-0.6932129042	BP_WL13	NF	tr	D4
1440	BP_WL13_NF_tr_D5	-0.6932129042	BP_WL13	NF	tr	D5
1441	BP_WL42_F.2_gr_D8	-0.6932129042	BP_WL42	F.2	gr	D8
1442	BP_WL42_NF_gr_D8	-0.6932129042	BP_WL42	NF	gr	D8
1443	BP_WL42_F.2_gr_D6	-0.6930471629	BP_WL42	F.2	gr	D6
1444	BP_WL42_NF_gr_D6	-0.6930471629	BP_WL42	NF	gr	D6
1445	WU_S50.Q50_NF_tr_D6	-0.6930471629	WU_S50.Q50	NF	tr	D6
1446	BP_WL12_F.2_tr_D4	-0.6928814216	BP_WL12	F.2	tr	D4
1447	BP_WL12_F.2_tr_D5	-0.6928814216	BP_WL12	F.2	tr	D5
1448	WU_S50.Q50_NF_tr_D8	-0.6928814216	WU_S50.Q50	NF	tr	D8
1449	BP_WL15_F.2_tr_D4	-0.6928272543	BP_WL15	F.2	tr	D4
1450	BP_WL15_F.2_tr_D5	-0.6928272543	BP_WL15	F.2	tr	D5
1451	BP_WL16_F.2_tr_D4	-0.6927156804	BP_WL16	F.2	tr	D4
1452	BP_WL16_F.2_tr_D5	-0.6927156804	BP_WL16	F.2	tr	D5
1453	BP_WL16_NF_tr_D4	-0.6927156804	BP_WL16	NF	tr	D4
1454	BP_WL16_NF_tr_D5	-0.6927156804	BP_WL16	NF	tr	D5
1455	BP_WL28_F.2_gr_D4	-0.6927156804	BP_WL28	F.2	gr	D4
1456	BP_WL28_F.2_gr_D5	-0.6927156804	BP_WL28	F.2	gr	D5
1457	BP_WL28_NF_gr_D4	-0.6927156804	BP_WL28	NF	gr	D4
1458	BP_WL28_NF_gr_D5	-0.6927156804	BP_WL28	NF	gr	D5
1459	BP_WL15_NF_tr_D4	-0.6925499391	BP_WL15	NF	tr	D4
1460	BP_WL15_NF_tr_D5	-0.6925499391	BP_WL15	NF	tr	D5
1461	BP_WL17_F.2_tr_D4	-0.6923841978	BP_WL17	F.2	tr	D4
1462	BP_WL17_F.2_tr_D5	-0.6923841978	BP_WL17	F.2	tr	D5
1463	BP_WL17_NF_tr_D4	-0.6923841978	BP_WL17	NF	tr	D4
1464	BP_WL17_NF_tr_D5	-0.6923841978	BP_WL17	NF	tr	D5
1465	BT_ms30.id50_F.2_tr_D4	-0.6922184565	BT_ms30.id50	F.2	tr	D4
1466	BT_ms30.id50_F.2_tr_D5	-0.6922184565	BT_ms30.id50	F.2	tr	D5
1467	BT_ms30.id50_NF_tr_D4	-0.6922184565	BT_ms30.id50	NF	tr	D4
1468	BT_ms30.id50_NF_tr_D5	-0.6922184565	BT_ms30.id50	NF	tr	D5
1469	BP_WL36_F.2_tr_D0	-0.690726785	BP_WL36	F.2	tr	D0
1470	BP_WL36_F.2_tr_D2	-0.690726785	BP_WL36	F.2	tr	D2
1471	BP_WL36_NF_tr_D0	-0.690726785	BP_WL36	NF	tr	D0
1472	BP_WL36_NF_tr_D2	-0.690726785	BP_WL36	NF	tr	D2
1473	BP_WL38_F.2_cov_D1	-0.690726785	BP_WL38	F.2	cov	D1
1474	BP_WL38_F.2_cov_D3	-0.690726785	BP_WL38	F.2	cov	D3
1475	BP_WL38_NF_cov_D1	-0.690726785	BP_WL38	NF	cov	D1
1476	BP_WL38_NF_cov_D3	-0.690726785	BP_WL38	NF	cov	D3
1477	BP_WL30_F.2_cov_D0	-0.6905610437	BP_WL30	F.2	cov	D0
1478	BP_WL30_F.2_cov_D2	-0.6905610437	BP_WL30	F.2	cov	D2
1479	BP_WL30_NF_cov_D0	-0.6905610437	BP_WL30	NF	cov	D0
1480	BP_WL30_NF_cov_D2	-0.6905610437	BP_WL30	NF	cov	D2
1481	BP_WL38_F.2_tr_D0	-0.689566596	BP_WL38	F.2	tr	D0
1482	BP_WL38_F.2_tr_D2	-0.689566596	BP_WL38	F.2	tr	D2
1483	BP_WL38_NF_tr_D0	-0.689566596	BP_WL38	NF	tr	D0
1484	BP_WL38_NF_tr_D2	-0.689566596	BP_WL38	NF	tr	D2
1485	BP_WL36_F.2_cov_D1	-0.6885721483	BP_WL36	F.2	cov	D1
1486	BP_WL36_F.2_cov_D3	-0.6885721483	BP_WL36	F.2	cov	D3
1487	BP_WL36_NF_cov_D1	-0.6885721483	BP_WL36	NF	cov	D1
1488	BP_WL36_NF_cov_D3	-0.6885721483	BP_WL36	NF	cov	D3
1489	BP_WL38_F.2_tr_D1	-0.6869147355	BP_WL38	F.2	tr	D1
1490	BP_WL38_F.2_tr_D3	-0.6869147355	BP_WL38	F.2	tr	D3
1491	BP_WL38_NF_tr_D1	-0.6869147355	BP_WL38	NF	tr	D1
1492	BP_WL38_NF_tr_D3	-0.6869147355	BP_WL38	NF	tr	D3
1493	BP_WL34_F.2_tr_D0	-0.6867489943	BP_WL34	F.2	tr	D0
1494	BP_WL34_F.2_tr_D2	-0.6867489943	BP_WL34	F.2	tr	D2
1495	BP_WL34_NF_tr_D0	-0.6867489943	BP_WL34	NF	tr	D0
1496	BP_WL34_NF_tr_D2	-0.6867489943	BP_WL34	NF	tr	D2
1497	BP_WL36_F.2_tr_D1	-0.6864175117	BP_WL36	F.2	tr	D1
1498	BP_WL36_F.2_tr_D3	-0.6864175117	BP_WL36	F.2	tr	D3
1499	BP_WL36_NF_tr_D1	-0.6864175117	BP_WL36	NF	tr	D1
1500	BP_WL36_NF_tr_D3	-0.6864175117	BP_WL36	NF	tr	D3
1501	BP_WL34_F.2_cov_D1	-0.6860860291	BP_WL34	F.2	cov	D1
1502	BP_WL34_F.2_cov_D3	-0.6860860291	BP_WL34	F.2	cov	D3
1503	BP_WL34_NF_cov_D1	-0.6860860291	BP_WL34	NF	cov	D1
1504	BP_WL34_NF_cov_D3	-0.6860860291	BP_WL34	NF	cov	D3
1505	BP_WL40_F.2_gr_D8	-0.6859202879	BP_WL40	F.2	gr	D8
1506	BP_WL40_NF_gr_D8	-0.6859202879	BP_WL40	NF	gr	D8
1507	BP_WL40_F.2_gr_D6	-0.685423064	BP_WL40	F.2	gr	D6
1508	BP_WL40_NF_gr_D6	-0.685423064	BP_WL40	NF	gr	D6
1509	WU_S50.Q50_F.2_cov_D6	-0.685423064	WU_S50.Q50	F.2	cov	D6
1510	WU_S50.Q50_F.2_cov_D8	-0.685423064	WU_S50.Q50	F.2	cov	D8
1511	WU_S50.Q50_F.2_tr_D7	-0.6847600989	WU_S50.Q50	F.2	tr	D7
1512	WU_S50.Q50_F.2_tr_D9	-0.6847600989	WU_S50.Q50	F.2	tr	D9
1513	BP_WL28_F.2_cov_D0	-0.6840971338	BP_WL28	F.2	cov	D0
1514	BP_WL28_F.2_cov_D2	-0.6840971338	BP_WL28	F.2	cov	D2
1515	BP_WL28_NF_cov_D0	-0.6840971338	BP_WL28	NF	cov	D0
1516	BP_WL28_NF_cov_D2	-0.6840971338	BP_WL28	NF	cov	D2
1517	BP_WL32_F.2_tr_D0	-0.681279532	BP_WL32	F.2	tr	D0
1518	BP_WL32_F.2_tr_D2	-0.681279532	BP_WL32	F.2	tr	D2
1519	BP_WL32_NF_tr_D0	-0.681279532	BP_WL32	NF	tr	D0
1520	BP_WL32_NF_tr_D2	-0.681279532	BP_WL32	NF	tr	D2
1521	BP_WL34_F.2_tr_D1	-0.6811137907	BP_WL34	F.2	tr	D1
1522	BP_WL34_F.2_tr_D3	-0.6811137907	BP_WL34	F.2	tr	D3
1523	BP_WL34_NF_tr_D1	-0.6811137907	BP_WL34	NF	tr	D1
1524	BP_WL34_NF_tr_D3	-0.6811137907	BP_WL34	NF	tr	D3
1525	BP_WL44_F.2_cov_D4	-0.6811137907	BP_WL44	F.2	cov	D4
1526	BP_WL44_F.2_cov_D5	-0.6811137907	BP_WL44	F.2	cov	D5
1527	BP_WL44_NF_cov_D4	-0.6811137907	BP_WL44	NF	cov	D4
1528	BP_WL44_NF_cov_D5	-0.6811137907	BP_WL44	NF	cov	D5
1529	BP_WL32_F.2_cov_D1	-0.6796221192	BP_WL32	F.2	cov	D1
1530	BP_WL32_F.2_cov_D3	-0.6796221192	BP_WL32	F.2	cov	D3
1531	BP_WL32_NF_cov_D1	-0.6796221192	BP_WL32	NF	cov	D1
1532	BP_WL32_NF_cov_D3	-0.6796221192	BP_WL32	NF	cov	D3
1533	WU_S50.Q50_NF_cov_D6	-0.6786276715	WU_S50.Q50	NF	cov	D6
1534	BP_WL30_F.2_tr_D0	-0.678296189	BP_WL30	F.2	tr	D0
1535	BP_WL30_F.2_tr_D2	-0.678296189	BP_WL30	F.2	tr	D2
1536	BP_WL30_NF_tr_D0	-0.678296189	BP_WL30	NF	tr	D0
1537	BP_WL30_NF_tr_D2	-0.678296189	BP_WL30	NF	tr	D2
1538	WU_S50.Q50_NF_tr_D9	-0.6781304477	WU_S50.Q50	NF	tr	D9
1539	WU_S50.Q50_NF_cov_D8	-0.6781304477	WU_S50.Q50	NF	cov	D8
1540	WU_S50.Q50_NF_tr_D7	-0.6779647064	WU_S50.Q50	NF	tr	D7
1541	WU_S50.Q50_F.2_gr_D8	-0.6777989651	WU_S50.Q50	F.2	gr	D8
1542	WU_S50.Q50_F.2_gr_D6	-0.677745545	WU_S50.Q50	F.2	gr	D6
1543	BP_WL30_F.2_cov_D1	-0.6776332239	BP_WL30	F.2	cov	D1
1544	BP_WL30_F.2_cov_D3	-0.6776332239	BP_WL30	F.2	cov	D3
1545	BP_WL30_NF_cov_D1	-0.6776332239	BP_WL30	NF	cov	D1
1546	BP_WL30_NF_cov_D3	-0.6776332239	BP_WL30	NF	cov	D3
1547	BP_WL38_F.2_gr_D8	-0.6773017413	BP_WL38	F.2	gr	D8
1548	BP_WL38_NF_gr_D8	-0.6773017413	BP_WL38	NF	gr	D8
1549	BP_WL38_F.2_gr_D6	-0.6766387762	BP_WL38	F.2	gr	D6
1550	BP_WL38_NF_gr_D6	-0.6766387762	BP_WL38	NF	gr	D6
1551	NB__F.2_gr_D8	-0.6764730349	NB_default	F.2	gr	D8
1552	BP_WL36_F.2_gr_D8	-0.6763072936	BP_WL36	F.2	gr	D8
1553	BP_WL36_NF_gr_D8	-0.6763072936	BP_WL36	NF	gr	D8
1554	NB__F.2_gr_D6	-0.6763072936	NB_default	F.2	gr	D6
1555	BP_WL36_F.2_gr_D6	-0.6761415523	BP_WL36	F.2	gr	D6
1556	BP_WL36_NF_gr_D6	-0.6761415523	BP_WL36	NF	gr	D6
1557	NB__NF_gr_D8	-0.6757003173	NB_default	NF	gr	D8
1558	BP_WL44_F.2_tr_D4	-0.6754785872	BP_WL44	F.2	tr	D4
1559	BP_WL44_F.2_tr_D5	-0.6754785872	BP_WL44	F.2	tr	D5
1560	BP_WL44_NF_tr_D4	-0.6754785872	BP_WL44	NF	tr	D4
1561	BP_WL44_NF_tr_D5	-0.6754785872	BP_WL44	NF	tr	D5
1562	BP_WL32_F.2_tr_D1	-0.6753128459	BP_WL32	F.2	tr	D1
1563	BP_WL32_F.2_tr_D3	-0.6753128459	BP_WL32	F.2	tr	D3
1564	BP_WL32_NF_tr_D1	-0.6753128459	BP_WL32	NF	tr	D1
1565	BP_WL32_NF_tr_D3	-0.6753128459	BP_WL32	NF	tr	D3
1566	NB__NF_gr_D6	-0.6751471047	NB_default	NF	gr	D6
1567	BP_WL44_F.2_gr_D4	-0.6749813634	BP_WL44	F.2	gr	D4
1568	BP_WL44_F.2_gr_D5	-0.6749813634	BP_WL44	F.2	gr	D5
1569	BP_WL44_NF_gr_D4	-0.6749813634	BP_WL44	NF	gr	D4
1570	BP_WL44_NF_gr_D5	-0.6749813634	BP_WL44	NF	gr	D5
1571	BP_WL26_F.2_cov_D0	-0.674152657	BP_WL26	F.2	cov	D0
1572	BP_WL26_F.2_cov_D2	-0.674152657	BP_WL26	F.2	cov	D2
1573	BP_WL26_NF_cov_D0	-0.674152657	BP_WL26	NF	cov	D0
1574	BP_WL26_NF_cov_D2	-0.674152657	BP_WL26	NF	cov	D2
1575	BP_WL28_F.2_cov_D1	-0.6724952442	BP_WL28	F.2	cov	D1
1576	BP_WL28_F.2_cov_D3	-0.6724952442	BP_WL28	F.2	cov	D3
1577	BP_WL28_NF_cov_D1	-0.6724952442	BP_WL28	NF	cov	D1
1578	BP_WL28_NF_cov_D3	-0.6724952442	BP_WL28	NF	cov	D3
1579	BP_WL45_F.2_cov_D4	-0.6721637616	BP_WL45	F.2	cov	D4
1580	BP_WL45_F.2_cov_D5	-0.6721637616	BP_WL45	F.2	cov	D5
1581	BP_WL45_NF_cov_D4	-0.6721637616	BP_WL45	NF	cov	D4
1582	BP_WL45_NF_cov_D5	-0.6721637616	BP_WL45	NF	cov	D5
1583	NB__F.2_gr_D4	-0.6720537069	NB_default	F.2	gr	D4
1584	NB__F.2_gr_D5	-0.6720537069	NB_default	F.2	gr	D5
1585	BP_WL34_F.2_gr_D8	-0.6714457434	BP_WL34	F.2	gr	D8
1586	BP_WL34_NF_gr_D8	-0.6714457434	BP_WL34	NF	gr	D8
1587	BP_WL34_F.2_gr_D6	-0.6710035727	BP_WL34	F.2	gr	D6
1588	BP_WL34_NF_gr_D6	-0.6710035727	BP_WL34	NF	gr	D6
1589	BP_WL46_F.2_cov_D4	-0.6710035727	BP_WL46	F.2	cov	D4
1590	BP_WL46_F.2_cov_D5	-0.6710035727	BP_WL46	F.2	cov	D5
1591	BP_WL46_NF_cov_D4	-0.6710035727	BP_WL46	NF	cov	D4
1592	BP_WL46_NF_cov_D5	-0.6710035727	BP_WL46	NF	cov	D5
1593	BP_WL48_F.2_cov_D4	-0.6710035727	BP_WL48	F.2	cov	D4
1594	BP_WL48_F.2_cov_D5	-0.6710035727	BP_WL48	F.2	cov	D5
1595	BP_WL48_NF_cov_D4	-0.6710035727	BP_WL48	NF	cov	D4
1596	BP_WL48_NF_cov_D5	-0.6710035727	BP_WL48	NF	cov	D5
1597	BP_WL30_F.2_tr_D1	-0.6708378314	BP_WL30	F.2	tr	D1
1598	BP_WL30_F.2_tr_D3	-0.6708378314	BP_WL30	F.2	tr	D3
1599	BP_WL30_NF_tr_D1	-0.6708378314	BP_WL30	NF	tr	D1
1600	BP_WL30_NF_tr_D3	-0.6708378314	BP_WL30	NF	tr	D3
1601	NB__F.2_tr_D4	-0.6706720901	NB_default	F.2	tr	D4
1602	NB__F.2_tr_D5	-0.6706720901	NB_default	F.2	tr	D5
1603	BP_WL24_NF_cov_D0	-0.6701748663	BP_WL24	NF	cov	D0
1604	BP_WL24_NF_cov_D2	-0.6701748663	BP_WL24	NF	cov	D2
1605	BP_WL24_F.2_cov_D0	-0.670009125	BP_WL24	F.2	cov	D0
1606	BP_WL24_F.2_cov_D2	-0.670009125	BP_WL24	F.2	cov	D2
1607	NB__F.2_cov_D4	-0.6695119011	NB_default	F.2	cov	D4
1608	NB__F.2_cov_D5	-0.6695119011	NB_default	F.2	cov	D5
1609	BP_WL28_F.2_tr_D0	-0.6690146773	BP_WL28	F.2	tr	D0
1610	BP_WL28_F.2_tr_D2	-0.6690146773	BP_WL28	F.2	tr	D2
1611	BP_WL28_NF_tr_D0	-0.6690146773	BP_WL28	NF	tr	D0
1612	BP_WL28_NF_tr_D2	-0.6690146773	BP_WL28	NF	tr	D2
1613	BP_WL45_F.2_gr_D4	-0.6675230058	BP_WL45	F.2	gr	D4
1614	BP_WL45_F.2_gr_D5	-0.6675230058	BP_WL45	F.2	gr	D5
1615	BP_WL45_NF_gr_D4	-0.6675230058	BP_WL45	NF	gr	D4
1616	BP_WL45_NF_gr_D5	-0.6675230058	BP_WL45	NF	gr	D5
1617	BP_WL45_F.2_tr_D4	-0.6665285581	BP_WL45	F.2	tr	D4
1618	BP_WL45_F.2_tr_D5	-0.6665285581	BP_WL45	F.2	tr	D5
1619	BP_WL45_NF_tr_D4	-0.6665285581	BP_WL45	NF	tr	D4
1620	BP_WL45_NF_tr_D5	-0.6665285581	BP_WL45	NF	tr	D5
1621	NB__NF_gr_D4	-0.6665285581	NB_default	NF	gr	D4
1622	NB__NF_gr_D5	-0.6665285581	NB_default	NF	gr	D5
1623	BP_WL48_F.2_tr_D4	-0.6663628168	BP_WL48	F.2	tr	D4
1624	BP_WL48_F.2_tr_D5	-0.6663628168	BP_WL48	F.2	tr	D5
1625	BP_WL48_NF_tr_D4	-0.6663628168	BP_WL48	NF	tr	D4
1626	BP_WL48_NF_tr_D5	-0.6663628168	BP_WL48	NF	tr	D5
1627	NB__NF_tr_D5	-0.6661970755	NB_default	NF	tr	D5
1628	NB__NF_tr_D4	-0.6660313342	NB_default	NF	tr	D4
1629	BP_WL32_F.2_gr_D8	-0.6656998517	BP_WL32	F.2	gr	D8
1630	BP_WL32_NF_gr_D8	-0.6656998517	BP_WL32	NF	gr	D8
1631	BP_WL48_F.2_gr_D4	-0.6652026278	BP_WL48	F.2	gr	D4
1632	BP_WL48_F.2_gr_D5	-0.6652026278	BP_WL48	F.2	gr	D5
1633	BP_WL48_NF_gr_D4	-0.6652026278	BP_WL48	NF	gr	D4
1634	BP_WL48_NF_gr_D5	-0.6652026278	BP_WL48	NF	gr	D5
1635	BP_WL32_F.2_gr_D6	-0.6650368866	BP_WL32	F.2	gr	D6
1636	BP_WL32_NF_gr_D6	-0.6650368866	BP_WL32	NF	gr	D6
1637	BP_WL48_F.2_gr_D9	-0.6638766976	BP_WL48	F.2	gr	D9
1638	BP_WL48_NF_gr_D9	-0.6638766976	BP_WL48	NF	gr	D9
1639	BP_WL28_F.2_tr_D1	-0.663545215	BP_WL28	F.2	tr	D1
1640	BP_WL28_F.2_tr_D3	-0.663545215	BP_WL28	F.2	tr	D3
1641	BP_WL28_NF_tr_D1	-0.663545215	BP_WL28	NF	tr	D1
1642	BP_WL28_NF_tr_D3	-0.663545215	BP_WL28	NF	tr	D3
1643	BP_WL46_F.2_gr_D4	-0.663545215	BP_WL46	F.2	gr	D4
1644	BP_WL46_F.2_gr_D5	-0.663545215	BP_WL46	F.2	gr	D5
1645	BP_WL46_NF_gr_D4	-0.663545215	BP_WL46	NF	gr	D4
1646	BP_WL46_NF_gr_D5	-0.663545215	BP_WL46	NF	gr	D5
1647	BP_WL46_F.2_tr_D4	-0.6633794738	BP_WL46	F.2	tr	D4
1648	BP_WL46_F.2_tr_D5	-0.6633794738	BP_WL46	F.2	tr	D5
1649	BP_WL46_NF_tr_D4	-0.6633794738	BP_WL46	NF	tr	D4
1650	BP_WL46_NF_tr_D5	-0.6633794738	BP_WL46	NF	tr	D5
1651	BP_WL48_F.2_gr_D7	-0.6633794738	BP_WL48	F.2	gr	D7
1652	BP_WL48_NF_gr_D7	-0.6633794738	BP_WL48	NF	gr	D7
1653	BP_WL50_F.2_cov_D4	-0.6633794738	BP_WL50	F.2	cov	D4
1654	BP_WL50_F.2_cov_D5	-0.6633794738	BP_WL50	F.2	cov	D5
1655	BP_WL50_NF_cov_D4	-0.6633794738	BP_WL50	NF	cov	D4
1656	BP_WL50_NF_cov_D5	-0.6633794738	BP_WL50	NF	cov	D5
1657	BP_WL50_F.2_gr_D7	-0.6630479912	BP_WL50	F.2	gr	D7
1658	BP_WL50_NF_gr_D7	-0.6630479912	BP_WL50	NF	gr	D7
1659	BP_WL50_F.2_gr_D9	-0.6628822499	BP_WL50	F.2	gr	D9
1660	BP_WL50_NF_gr_D9	-0.6628822499	BP_WL50	NF	gr	D9
1661	BP_WL46_F.2_gr_D9	-0.6627165086	BP_WL46	F.2	gr	D9
1662	BP_WL46_NF_gr_D9	-0.6627165086	BP_WL46	NF	gr	D9
1663	BP_WL26_F.2_cov_D1	-0.6625507674	BP_WL26	F.2	cov	D1
1664	BP_WL26_F.2_cov_D3	-0.6625507674	BP_WL26	F.2	cov	D3
1665	BP_WL26_NF_cov_D1	-0.6625507674	BP_WL26	NF	cov	D1
1666	BP_WL26_NF_cov_D3	-0.6625507674	BP_WL26	NF	cov	D3
1667	BP_WL45_F.2_gr_D7	-0.6622192848	BP_WL45	F.2	gr	D7
1668	BP_WL45_NF_gr_D7	-0.6622192848	BP_WL45	NF	gr	D7
1669	BP_WL45_F.2_gr_D9	-0.6620535435	BP_WL45	F.2	gr	D9
1670	BP_WL45_NF_gr_D9	-0.6620535435	BP_WL45	NF	gr	D9
1671	BP_WL46_F.2_gr_D7	-0.6620535435	BP_WL46	F.2	gr	D7
1672	BP_WL46_NF_gr_D7	-0.6620535435	BP_WL46	NF	gr	D7
1673	BP_WL30_F.2_gr_D8	-0.6615563197	BP_WL30	F.2	gr	D8
1674	BP_WL30_NF_gr_D8	-0.6615563197	BP_WL30	NF	gr	D8
1675	BP_WL30_F.2_gr_D6	-0.6612248371	BP_WL30	F.2	gr	D6
1676	BP_WL30_NF_gr_D6	-0.6612248371	BP_WL30	NF	gr	D6
1677	WU_S50.Q50_F.2_cov_D7	-0.6607276133	WU_S50.Q50	F.2	cov	D7
1678	WU_S50.Q50_F.2_cov_D9	-0.6607276133	WU_S50.Q50	F.2	cov	D9
1679	BP_WL22_NF_cov_D0	-0.6600646482	BP_WL22	NF	cov	D0
1680	BP_WL22_NF_cov_D2	-0.6600646482	BP_WL22	NF	cov	D2
1681	BP_WL22_F.2_cov_D0	-0.6598989069	BP_WL22	F.2	cov	D0
1682	BP_WL22_F.2_cov_D2	-0.6598989069	BP_WL22	F.2	cov	D2
1683	BP_WL24_NF_cov_D1	-0.659401683	BP_WL24	NF	cov	D1
1684	BP_WL24_NF_cov_D3	-0.659401683	BP_WL24	NF	cov	D3
1685	BP_WL24_F.2_cov_D1	-0.6592359418	BP_WL24	F.2	cov	D1
1686	BP_WL24_F.2_cov_D3	-0.6592359418	BP_WL24	F.2	cov	D3
1687	BP_WL44_F.2_gr_D7	-0.6592359418	BP_WL44	F.2	gr	D7
1688	BP_WL44_NF_gr_D7	-0.6592359418	BP_WL44	NF	gr	D7
1689	BP_WL44_F.2_gr_D9	-0.6589044592	BP_WL44	F.2	gr	D9
1690	BP_WL44_NF_gr_D9	-0.6589044592	BP_WL44	NF	gr	D9
1691	BP_WL20_F.2_cov_D0	-0.6584072354	BP_WL20	F.2	cov	D0
1692	BP_WL20_F.2_cov_D2	-0.6584072354	BP_WL20	F.2	cov	D2
1693	BP_WL50_F.2_gr_D4	-0.6584072354	BP_WL50	F.2	gr	D4
1694	BP_WL50_F.2_gr_D5	-0.6584072354	BP_WL50	F.2	gr	D5
1695	BP_WL50_NF_gr_D4	-0.6584072354	BP_WL50	NF	gr	D4
1696	BP_WL50_NF_gr_D5	-0.6584072354	BP_WL50	NF	gr	D5
1697	BP_WL20_NF_cov_D0	-0.6582414941	BP_WL20	NF	cov	D0
1698	BP_WL20_NF_cov_D2	-0.6582414941	BP_WL20	NF	cov	D2
1699	BP_WL42_F.2_gr_D7	-0.6579100115	BP_WL42	F.2	gr	D7
1700	BP_WL42_NF_gr_D7	-0.6579100115	BP_WL42	NF	gr	D7
1701	BP_WL42_F.2_gr_D9	-0.6577442702	BP_WL42	F.2	gr	D9
1702	BP_WL42_NF_gr_D9	-0.6577442702	BP_WL42	NF	gr	D9
1703	BP_WL50_F.2_tr_D4	-0.6565840813	BP_WL50	F.2	tr	D4
1704	BP_WL50_F.2_tr_D5	-0.6565840813	BP_WL50	F.2	tr	D5
1705	BP_WL50_NF_tr_D4	-0.6565840813	BP_WL50	NF	tr	D4
1706	BP_WL50_NF_tr_D5	-0.6565840813	BP_WL50	NF	tr	D5
1707	NB__NF_cov_D5	-0.6565840813	NB_default	NF	cov	D5
1708	NB__NF_cov_D4	-0.65641834	NB_default	NF	cov	D4
1709	BP_WL26_F.2_tr_D2	-0.6560868574	BP_WL26	F.2	tr	D2
1710	BP_WL26_NF_tr_D0	-0.6560868574	BP_WL26	NF	tr	D0
1711	BP_WL26_NF_tr_D2	-0.6560868574	BP_WL26	NF	tr	D2
1712	BP_WL26_F.2_tr_D0	-0.6560311657	BP_WL26	F.2	tr	D0
1713	BP_WL19_F.2_cov_D0	-0.655258151	BP_WL19	F.2	cov	D0
1714	BP_WL19_F.2_cov_D2	-0.655258151	BP_WL19	F.2	cov	D2
1715	BP_WL19_NF_cov_D0	-0.655258151	BP_WL19	NF	cov	D0
1716	BP_WL19_NF_cov_D2	-0.655258151	BP_WL19	NF	cov	D2
1717	BP_WL28_F.2_gr_D8	-0.6540979621	BP_WL28	F.2	gr	D8
1718	BP_WL28_NF_gr_D8	-0.6540979621	BP_WL28	NF	gr	D8
1719	BP_WL28_F.2_gr_D6	-0.6537664795	BP_WL28	F.2	gr	D6
1720	BP_WL28_NF_gr_D6	-0.6537664795	BP_WL28	NF	gr	D6
1721	BP_WL18_F.2_cov_D0	-0.6532692557	BP_WL18	F.2	cov	D0
1722	BP_WL18_F.2_cov_D2	-0.6532692557	BP_WL18	F.2	cov	D2
1723	WU_S50.Q50_NF_cov_D5	-0.6531035144	WU_S50.Q50	NF	cov	D5
1724	BP_WL18_NF_cov_D0	-0.6529377731	BP_WL18	NF	cov	D0
1725	BP_WL18_NF_cov_D2	-0.6529377731	BP_WL18	NF	cov	D2
1726	WU_S50.Q50_F.2_cov_D4	-0.6527720318	WU_S50.Q50	F.2	cov	D4
1727	WU_S50.Q50_F.2_cov_D5	-0.6527720318	WU_S50.Q50	F.2	cov	D5
1728	WU_S50.Q50_NF_cov_D4	-0.6527720318	WU_S50.Q50	NF	cov	D4
1729	BP_WL24_F.2_tr_D0	-0.6524405493	BP_WL24	F.2	tr	D0
1730	BP_WL24_F.2_tr_D2	-0.6524405493	BP_WL24	F.2	tr	D2
1731	BP_WL24_NF_tr_D0	-0.6524405493	BP_WL24	NF	tr	D0
1732	BP_WL24_NF_tr_D2	-0.6524405493	BP_WL24	NF	tr	D2
1733	BP_WL22_F.2_cov_D1	-0.6514461016	BP_WL22	F.2	cov	D1
1734	BP_WL22_F.2_cov_D3	-0.6514461016	BP_WL22	F.2	cov	D3
1735	BP_WL22_NF_cov_D1	-0.6512803603	BP_WL22	NF	cov	D1
1736	BP_WL22_NF_cov_D3	-0.6512803603	BP_WL22	NF	cov	D3
1737	BP_WL26_F.2_tr_D1	-0.6512803603	BP_WL26	F.2	tr	D1
1738	BP_WL26_F.2_tr_D3	-0.6512803603	BP_WL26	F.2	tr	D3
1739	BP_WL26_NF_tr_D1	-0.6512803603	BP_WL26	NF	tr	D1
1740	BP_WL26_NF_tr_D3	-0.6512803603	BP_WL26	NF	tr	D3
1741	BP_WL15_F.2_cov_D0	-0.6499544301	BP_WL15	F.2	cov	D0
1742	BP_WL15_F.2_cov_D2	-0.6499544301	BP_WL15	F.2	cov	D2
1743	BP_WL17_NF_cov_D0	-0.6499544301	BP_WL17	NF	cov	D0
1744	BP_WL17_NF_cov_D2	-0.6499544301	BP_WL17	NF	cov	D2
1745	BP_WL17_F.2_cov_D0	-0.6496229475	BP_WL17	F.2	cov	D0
1746	BP_WL17_F.2_cov_D2	-0.6496229475	BP_WL17	F.2	cov	D2
1747	BP_WL15_NF_cov_D0	-0.649291465	BP_WL15	NF	cov	D0
1748	BP_WL15_NF_cov_D2	-0.649291465	BP_WL15	NF	cov	D2
1749	BP_WL16_F.2_cov_D0	-0.6491257237	BP_WL16	F.2	cov	D0
1750	BP_WL16_F.2_cov_D2	-0.6491257237	BP_WL16	F.2	cov	D2
1751	BP_WL16_NF_cov_D0	-0.6489599824	BP_WL16	NF	cov	D0
1752	BP_WL16_NF_cov_D2	-0.6487942411	BP_WL16	NF	cov	D2
1753	BP_WL40_F.2_gr_D7	-0.6487382473	BP_WL40	F.2	gr	D7
1754	BP_WL40_NF_gr_D7	-0.6487382473	BP_WL40	NF	gr	D7
1755	BP_WL40_F.2_gr_D9	-0.6486284998	BP_WL40	F.2	gr	D9
1756	BP_WL40_NF_gr_D9	-0.6486284998	BP_WL40	NF	gr	D9
1757	BP_WL14_F.2_cov_D0	-0.6482970173	BP_WL14	F.2	cov	D0
1758	BP_WL14_F.2_cov_D2	-0.6482970173	BP_WL14	F.2	cov	D2
1759	BP__F.2_cov_D0	-0.6479655347	BP_default	F.2	cov	D0
1760	BP__F.2_cov_D2	-0.6479655347	BP_default	F.2	cov	D2
1761	BP_WL11_F.2_cov_D0	-0.6479655347	BP_WL11	F.2	cov	D0
1762	BP_WL11_F.2_cov_D2	-0.6479655347	BP_WL11	F.2	cov	D2
1763	WU_S50.Q50_NF_cov_D9	-0.6477997934	WU_S50.Q50	NF	cov	D9
1764	BP_WL7_F.2_cov_D0	-0.6476340522	BP_WL7	F.2	cov	D0
1765	BP_WL7_F.2_cov_D2	-0.6476340522	BP_WL7	F.2	cov	D2
1766	BP_WL12_F.2_cov_D0	-0.6474683109	BP_WL12	F.2	cov	D0
1767	BP_WL12_F.2_cov_D2	-0.6474683109	BP_WL12	F.2	cov	D2
1768	BP_WL13_F.2_cov_D0	-0.6474683109	BP_WL13	F.2	cov	D0
1769	BP_WL13_F.2_cov_D2	-0.6474683109	BP_WL13	F.2	cov	D2
1770	WU_S50.Q50_NF_cov_D7	-0.6474683109	WU_S50.Q50	NF	cov	D7
1771	BP_WL9_F.2_cov_D0	-0.6473025696	BP_WL9	F.2	cov	D0
1772	BP_WL9_F.2_cov_D2	-0.6473025696	BP_WL9	F.2	cov	D2
1773	BP_WL14_NF_cov_D0	-0.6466396045	BP_WL14	NF	cov	D0
1774	BP_WL14_NF_cov_D2	-0.6466396045	BP_WL14	NF	cov	D2
1775	NB__F.2_gr_D7	-0.6466396045	NB_default	F.2	gr	D7
1776	BP_WL13_NF_cov_D0	-0.6463081219	BP_WL13	NF	cov	D0
1777	BP_WL13_NF_cov_D2	-0.6463081219	BP_WL13	NF	cov	D2
1778	NB__F.2_gr_D9	-0.6463081219	NB_default	F.2	gr	D9
1779	BP_WL24_F.2_tr_D1	-0.6453136742	BP_WL24	F.2	tr	D1
1780	BP_WL24_F.2_tr_D3	-0.6453136742	BP_WL24	F.2	tr	D3
1781	BP_WL24_NF_tr_D1	-0.6453136742	BP_WL24	NF	tr	D1
1782	BP_WL24_NF_tr_D3	-0.6453136742	BP_WL24	NF	tr	D3
1783	BP_WL12_NF_cov_D0	-0.645147933	BP_WL12	NF	cov	D0
1784	BP_WL12_NF_cov_D2	-0.645147933	BP_WL12	NF	cov	D2
1785	BP_WL20_F.2_cov_D1	-0.645147933	BP_WL20	F.2	cov	D1
1786	BP_WL20_F.2_cov_D3	-0.645147933	BP_WL20	F.2	cov	D3
1787	BP_WL20_NF_cov_D1	-0.645147933	BP_WL20	NF	cov	D1
1788	BP_WL20_NF_cov_D3	-0.645147933	BP_WL20	NF	cov	D3
1789	BP__NF_cov_D0	-0.643987744	BP_default	NF	cov	D0
1790	BP__NF_cov_D2	-0.643987744	BP_default	NF	cov	D2
1791	BP_WL11_NF_cov_D0	-0.643987744	BP_WL11	NF	cov	D0
1792	BP_WL11_NF_cov_D2	-0.643987744	BP_WL11	NF	cov	D2
1793	BP_WL9_NF_cov_D0	-0.6434905202	BP_WL9	NF	cov	D0
1794	BP_WL9_NF_cov_D2	-0.6434905202	BP_WL9	NF	cov	D2
1795	BP_WL19_F.2_cov_D1	-0.6433247789	BP_WL19	F.2	cov	D1
1796	BP_WL19_F.2_cov_D3	-0.6433247789	BP_WL19	F.2	cov	D3
1797	BP_WL26_F.2_gr_D8	-0.6431590376	BP_WL26	F.2	gr	D8
1798	BP_WL26_NF_gr_D8	-0.6431590376	BP_WL26	NF	gr	D8
1799	BP_WL34_F.2_gr_D9	-0.6431590376	BP_WL34	F.2	gr	D9
1800	BP_WL34_NF_gr_D9	-0.6431590376	BP_WL34	NF	gr	D9
1801	BP_WL19_NF_cov_D1	-0.6429932963	BP_WL19	NF	cov	D1
1802	BP_WL19_NF_cov_D3	-0.6429932963	BP_WL19	NF	cov	D3
1803	BP_WL34_F.2_gr_D7	-0.6429932963	BP_WL34	F.2	gr	D7
1804	BP_WL34_NF_gr_D7	-0.6429932963	BP_WL34	NF	gr	D7
1805	NB__NF_gr_D7	-0.6429932963	NB_default	NF	gr	D7
1806	NB__NF_gr_D9	-0.642827555	NB_default	NF	gr	D9
1807	BP_WL36_F.2_gr_D9	-0.6426618137	BP_WL36	F.2	gr	D9
1808	BP_WL36_NF_gr_D9	-0.6426618137	BP_WL36	NF	gr	D9
1809	WU_S50.Q50_F.2_gr_D4	-0.6426618137	WU_S50.Q50	F.2	gr	D4
1810	WU_S50.Q50_F.2_gr_D5	-0.6426618137	WU_S50.Q50	F.2	gr	D5
1811	BP_WL26_F.2_gr_D6	-0.6424960725	BP_WL26	F.2	gr	D6
1812	BP_WL26_NF_gr_D6	-0.6424960725	BP_WL26	NF	gr	D6
1813	BP_WL36_F.2_gr_D7	-0.6424960725	BP_WL36	F.2	gr	D7
1814	BP_WL36_NF_gr_D7	-0.6424960725	BP_WL36	NF	gr	D7
1815	BP_WL7_NF_cov_D0	-0.6424960725	BP_WL7	NF	cov	D0
1816	BP_WL7_NF_cov_D2	-0.6424960725	BP_WL7	NF	cov	D2
1817	WU_S50.Q50_NF_gr_D8	-0.6423303312	WU_S50.Q50	NF	gr	D8
1818	BP_WL38_F.2_gr_D7	-0.6419988486	BP_WL38	F.2	gr	D7
1819	BP_WL38_NF_gr_D7	-0.6419988486	BP_WL38	NF	gr	D7
1820	BP_WL38_F.2_gr_D9	-0.6415016248	BP_WL38	F.2	gr	D9
1821	BP_WL38_NF_gr_D9	-0.6415016248	BP_WL38	NF	gr	D9
1822	BP_WL18_F.2_cov_D1	-0.6413358835	BP_WL18	F.2	cov	D1
1823	BP_WL18_F.2_cov_D3	-0.6413358835	BP_WL18	F.2	cov	D3
1824	WU_S50.Q50_NF_gr_D6	-0.6406729184	WU_S50.Q50	NF	gr	D6
1825	BP_WL22_F.2_tr_D0	-0.6403414358	BP_WL22	F.2	tr	D0
1826	BP_WL22_F.2_tr_D2	-0.6403414358	BP_WL22	F.2	tr	D2
1827	BP_WL22_NF_tr_D0	-0.6403414358	BP_WL22	NF	tr	D0
1828	BP_WL22_NF_tr_D2	-0.6403414358	BP_WL22	NF	tr	D2
1829	BP_WL18_NF_cov_D1	-0.6401756945	BP_WL18	NF	cov	D1
1830	BP_WL18_NF_cov_D3	-0.6401756945	BP_WL18	NF	cov	D3
1831	BP_WL50_F.2_gr_D0	-0.6400099533	BP_WL50	F.2	gr	D0
1832	BP_WL50_NF_gr_D0	-0.6400099533	BP_WL50	NF	gr	D0
1833	BP_WL50_F.2_gr_D2	-0.6395127294	BP_WL50	F.2	gr	D2
1834	BP_WL50_NF_gr_D2	-0.6395127294	BP_WL50	NF	gr	D2
1835	BP_WL22_F.2_tr_D1	-0.6383525405	BP_WL22	F.2	tr	D1
1836	BP_WL22_F.2_tr_D3	-0.6383525405	BP_WL22	F.2	tr	D3
1837	BP_WL22_NF_tr_D1	-0.6383525405	BP_WL22	NF	tr	D1
1838	BP_WL22_NF_tr_D3	-0.6383525405	BP_WL22	NF	tr	D3
1839	BP_WL24_F.2_gr_D6	-0.6383525405	BP_WL24	F.2	gr	D6
1840	BP_WL24_F.2_gr_D8	-0.6383525405	BP_WL24	F.2	gr	D8
1841	BP_WL24_NF_gr_D6	-0.6380210579	BP_WL24	NF	gr	D6
1842	BP_WL24_NF_gr_D8	-0.6380210579	BP_WL24	NF	gr	D8
1843	BP_WL17_F.2_cov_D1	-0.6376895753	BP_WL17	F.2	cov	D1
1844	BP_WL17_F.2_cov_D3	-0.6376895753	BP_WL17	F.2	cov	D3
1845	BP_WL48_F.2_gr_D0	-0.6373580928	BP_WL48	F.2	gr	D0
1846	BP_WL48_F.2_gr_D2	-0.6373580928	BP_WL48	F.2	gr	D2
1847	BP_WL48_NF_gr_D0	-0.6373580928	BP_WL48	NF	gr	D0
1848	BP_WL48_NF_gr_D2	-0.6373580928	BP_WL48	NF	gr	D2
1849	WU_S50.Q50_F.2_gr_D9	-0.6368608689	WU_S50.Q50	F.2	gr	D9
1850	BP_WL15_F.2_cov_D1	-0.6365293864	BP_WL15	F.2	cov	D1
1851	BP_WL15_F.2_cov_D3	-0.6365293864	BP_WL15	F.2	cov	D3
1852	BP_WL17_NF_cov_D1	-0.6365293864	BP_WL17	NF	cov	D1
1853	BP_WL17_NF_cov_D3	-0.6365293864	BP_WL17	NF	cov	D3
1854	BP_WL16_F.2_cov_D1	-0.6358664213	BP_WL16	F.2	cov	D1
1855	BP_WL16_F.2_cov_D3	-0.6358664213	BP_WL16	F.2	cov	D3
1856	BP_WL15_NF_cov_D1	-0.6347062323	BP_WL15	NF	cov	D1
1857	BP_WL15_NF_cov_D3	-0.6347062323	BP_WL15	NF	cov	D3
1858	BP_WL20_NF_tr_D0	-0.634540491	BP_WL20	NF	tr	D0
1859	BP_WL20_NF_tr_D2	-0.634540491	BP_WL20	NF	tr	D2
1860	BP_WL32_F.2_gr_D7	-0.6343747497	BP_WL32	F.2	gr	D7
1861	BP_WL32_F.2_gr_D9	-0.6343747497	BP_WL32	F.2	gr	D9
1862	BP_WL32_NF_gr_D7	-0.6343747497	BP_WL32	NF	gr	D7
1863	BP_WL32_NF_gr_D9	-0.6343747497	BP_WL32	NF	gr	D9
1864	BP_WL16_NF_cov_D1	-0.6340432672	BP_WL16	NF	cov	D1
1865	BP_WL16_NF_cov_D3	-0.6340432672	BP_WL16	NF	cov	D3
1866	WU_S50.Q50_NF_tr_D4	-0.6337117846	WU_S50.Q50	NF	tr	D4
1867	WU_S50.Q50_NF_tr_D5	-0.6337117846	WU_S50.Q50	NF	tr	D5
1868	BP_WL20_F.2_tr_D0	-0.6335460433	BP_WL20	F.2	tr	D0
1869	BP_WL20_F.2_tr_D2	-0.6335460433	BP_WL20	F.2	tr	D2
1870	BP_WL20_F.2_tr_D1	-0.6330488195	BP_WL20	F.2	tr	D1
1871	BP_WL20_F.2_tr_D3	-0.6330488195	BP_WL20	F.2	tr	D3
1872	BP_WL20_NF_tr_D1	-0.6328830782	BP_WL20	NF	tr	D1
1873	BP_WL20_NF_tr_D3	-0.6328830782	BP_WL20	NF	tr	D3
1874	BP_WL19_F.2_tr_D0	-0.6327173369	BP_WL19	F.2	tr	D0
1875	BP_WL19_F.2_tr_D2	-0.6327173369	BP_WL19	F.2	tr	D2
1876	WU_S50.Q50_F.2_gr_D7	-0.6327173369	WU_S50.Q50	F.2	gr	D7
1877	BP_WL19_NF_tr_D0	-0.6325515957	BP_WL19	NF	tr	D0
1878	BP_WL19_NF_tr_D2	-0.6325515957	BP_WL19	NF	tr	D2
1879	BP_WL14_NF_cov_D1	-0.6323858544	BP_WL14	NF	cov	D1
1880	BP_WL14_NF_cov_D3	-0.6323858544	BP_WL14	NF	cov	D3
1881	BP__F.2_cov_D1	-0.6320543718	BP_default	F.2	cov	D1
1882	BP__F.2_cov_D3	-0.6320543718	BP_default	F.2	cov	D3
1883	BP_WL11_F.2_cov_D1	-0.6320543718	BP_WL11	F.2	cov	D1
1884	BP_WL11_F.2_cov_D3	-0.6320543718	BP_WL11	F.2	cov	D3
1885	BP_WL12_F.2_cov_D1	-0.6318886305	BP_WL12	F.2	cov	D1
1886	BP_WL12_F.2_cov_D3	-0.6318886305	BP_WL12	F.2	cov	D3
1887	BP_WL13_F.2_cov_D1	-0.6318886305	BP_WL13	F.2	cov	D1
1888	BP_WL13_F.2_cov_D3	-0.6318886305	BP_WL13	F.2	cov	D3
1889	BP_WL14_F.2_cov_D1	-0.6317228893	BP_WL14	F.2	cov	D1
1890	BP_WL14_F.2_cov_D3	-0.6317228893	BP_WL14	F.2	cov	D3
1891	BP_WL9_F.2_cov_D1	-0.6313914067	BP_WL9	F.2	cov	D1
1892	BP_WL9_F.2_cov_D3	-0.6313914067	BP_WL9	F.2	cov	D3
1893	BP_WL7_F.2_cov_D1	-0.6312256654	BP_WL7	F.2	cov	D1
1894	BP_WL7_F.2_cov_D3	-0.6312256654	BP_WL7	F.2	cov	D3
1895	BP_WL18_NF_tr_D0	-0.6310599241	BP_WL18	NF	tr	D0
1896	BP_WL18_NF_tr_D2	-0.6310599241	BP_WL18	NF	tr	D2
1897	BP_WL19_F.2_tr_D1	-0.6310599241	BP_WL19	F.2	tr	D1
1898	BP_WL19_F.2_tr_D3	-0.6310599241	BP_WL19	F.2	tr	D3
1899	BP_WL19_NF_tr_D1	-0.6308941829	BP_WL19	NF	tr	D1
1900	BP_WL19_NF_tr_D3	-0.6308941829	BP_WL19	NF	tr	D3
1901	BP_WL46_F.2_gr_D0	-0.6308941829	BP_WL46	F.2	gr	D0
1902	BP_WL46_F.2_gr_D2	-0.6308941829	BP_WL46	F.2	gr	D2
1903	BP_WL46_NF_gr_D0	-0.6308941829	BP_WL46	NF	gr	D0
1904	BP_WL46_NF_gr_D2	-0.6308941829	BP_WL46	NF	gr	D2
1905	BP_WL18_F.2_tr_D0	-0.6307284416	BP_WL18	F.2	tr	D0
1906	BP_WL18_F.2_tr_D2	-0.6307284416	BP_WL18	F.2	tr	D2
1907	BP_WL13_NF_cov_D1	-0.6305627003	BP_WL13	NF	cov	D1
1908	BP_WL13_NF_cov_D3	-0.6305627003	BP_WL13	NF	cov	D3
1909	BP_WL9_NF_cov_D1	-0.6305627003	BP_WL9	NF	cov	D1
1910	BP_WL9_NF_cov_D3	-0.6305627003	BP_WL9	NF	cov	D3
1911	BP_WL18_F.2_tr_D1	-0.6294025113	BP_WL18	F.2	tr	D1
1912	BP_WL18_F.2_tr_D3	-0.6294025113	BP_WL18	F.2	tr	D3
1913	BP_WL7_NF_cov_D1	-0.6294025113	BP_WL7	NF	cov	D1
1914	BP_WL18_NF_tr_D1	-0.6292367701	BP_WL18	NF	tr	D1
1915	BP_WL18_NF_tr_D3	-0.6292367701	BP_WL18	NF	tr	D3
1916	BP_WL7_NF_cov_D3	-0.6292367701	BP_WL7	NF	cov	D3
1917	BP_WL17_F.2_tr_D0	-0.6291799659	BP_WL17	F.2	tr	D0
1918	BP_WL17_F.2_tr_D2	-0.6291799659	BP_WL17	F.2	tr	D2
1919	BP_WL30_F.2_gr_D7	-0.6290710288	BP_WL30	F.2	gr	D7
1920	BP_WL30_NF_gr_D7	-0.6290710288	BP_WL30	NF	gr	D7
1921	BP__NF_cov_D1	-0.6289052875	BP_default	NF	cov	D1
1922	BP__NF_cov_D3	-0.6289052875	BP_default	NF	cov	D3
1923	BP_WL11_NF_cov_D1	-0.6289052875	BP_WL11	NF	cov	D1
1924	BP_WL11_NF_cov_D3	-0.6289052875	BP_WL11	NF	cov	D3
1925	BP_WL30_F.2_gr_D9	-0.6289052875	BP_WL30	F.2	gr	D9
1926	BP_WL30_NF_gr_D9	-0.6289052875	BP_WL30	NF	gr	D9
1927	BP_WL12_NF_cov_D1	-0.6285738049	BP_WL12	NF	cov	D1
1928	BP_WL12_NF_cov_D3	-0.6285738049	BP_WL12	NF	cov	D3
1929	WU_S50.Q50_F.2_tr_D4	-0.6285738049	WU_S50.Q50	F.2	tr	D4
1930	WU_S50.Q50_F.2_tr_D5	-0.6285738049	WU_S50.Q50	F.2	tr	D5
1931	BP_WL17_NF_tr_D0	-0.6279108398	BP_WL17	NF	tr	D0
1932	BP_WL17_NF_tr_D2	-0.6279108398	BP_WL17	NF	tr	D2
1933	BP_WL22_NF_gr_D6	-0.6277450985	BP_WL22	NF	gr	D6
1934	BP_WL22_NF_gr_D8	-0.6277450985	BP_WL22	NF	gr	D8
1935	BP_WL22_F.2_gr_D6	-0.6275793573	BP_WL22	F.2	gr	D6
1936	BP__F.2_tr_D1	-0.627413616	BP_default	F.2	tr	D1
1937	BP__F.2_tr_D3	-0.627413616	BP_default	F.2	tr	D3
1938	BP_WL11_F.2_tr_D1	-0.627413616	BP_WL11	F.2	tr	D1
1939	BP_WL11_F.2_tr_D3	-0.627413616	BP_WL11	F.2	tr	D3
1940	BP_WL22_F.2_gr_D8	-0.6272478747	BP_WL22	F.2	gr	D8
1941	BP_WL9_NF_tr_D1	-0.6272478747	BP_WL9	NF	tr	D1
1942	BP_WL9_NF_tr_D3	-0.6270821334	BP_WL9	NF	tr	D3
1943	BP_WL14_NF_tr_D1	-0.6267506509	BP_WL14	NF	tr	D1
1944	BP_WL14_NF_tr_D3	-0.6267506509	BP_WL14	NF	tr	D3
1945	BP_WL9_F.2_tr_D1	-0.6265849096	BP_WL9	F.2	tr	D1
1946	BP_WL9_F.2_tr_D3	-0.6265849096	BP_WL9	F.2	tr	D3
1947	BP_WL45_F.2_gr_D0	-0.6264191683	BP_WL45	F.2	gr	D0
1948	BP_WL45_F.2_gr_D2	-0.6264191683	BP_WL45	F.2	gr	D2
1949	BP_WL45_NF_gr_D0	-0.6264191683	BP_WL45	NF	gr	D0
1950	BP_WL45_NF_gr_D2	-0.6264191683	BP_WL45	NF	gr	D2
1951	BP__NF_tr_D1	-0.626253427	BP_default	NF	tr	D1
1952	BP__NF_tr_D3	-0.626253427	BP_default	NF	tr	D3
1953	BP_WL11_NF_tr_D1	-0.626253427	BP_WL11	NF	tr	D1
1954	BP_WL11_NF_tr_D3	-0.626253427	BP_WL11	NF	tr	D3
1955	BP_WL7_F.2_tr_D1	-0.6260876857	BP_WL7	F.2	tr	D1
1956	BP_WL7_F.2_tr_D3	-0.6260876857	BP_WL7	F.2	tr	D3
1957	BP_WL7_NF_tr_D1	-0.6260876857	BP_WL7	NF	tr	D1
1958	BP_WL7_NF_tr_D3	-0.6260876857	BP_WL7	NF	tr	D3
1959	BP_WL15_F.2_tr_D0	-0.6259219445	BP_WL15	F.2	tr	D0
1960	BP_WL15_F.2_tr_D2	-0.6259219445	BP_WL15	F.2	tr	D2
1961	BP_WL17_F.2_tr_D1	-0.6259219445	BP_WL17	F.2	tr	D1
1962	BP_WL17_F.2_tr_D3	-0.6259219445	BP_WL17	F.2	tr	D3
1963	BP_WL17_NF_tr_D1	-0.6259219445	BP_WL17	NF	tr	D1
1964	BP_WL17_NF_tr_D3	-0.6259219445	BP_WL17	NF	tr	D3
1965	BP_WL16_F.2_tr_D0	-0.6255904619	BP_WL16	F.2	tr	D0
1966	BP_WL16_F.2_tr_D2	-0.6255904619	BP_WL16	F.2	tr	D2
1967	BP_WL13_NF_tr_D1	-0.6254247206	BP_WL13	NF	tr	D1
1968	BP_WL13_NF_tr_D3	-0.6254247206	BP_WL13	NF	tr	D3
1969	BP_WL13_F.2_tr_D1	-0.6252589793	BP_WL13	F.2	tr	D1
1970	BP_WL13_F.2_tr_D3	-0.6252589793	BP_WL13	F.2	tr	D3
1971	BP_WL14_F.2_tr_D1	-0.6252589793	BP_WL14	F.2	tr	D1
1972	BP_WL14_F.2_tr_D3	-0.6252589793	BP_WL14	F.2	tr	D3
1973	WU_S50.Q50_NF_gr_D9	-0.6252589793	WU_S50.Q50	NF	gr	D9
1974	BP__F.2_tr_D0	-0.6249274968	BP_default	F.2	tr	D0
1975	BP__F.2_tr_D2	-0.6249274968	BP_default	F.2	tr	D2
1976	BP_WL11_F.2_tr_D0	-0.6249274968	BP_WL11	F.2	tr	D0
1977	BP_WL11_F.2_tr_D2	-0.6249274968	BP_WL11	F.2	tr	D2
1978	BP_WL12_NF_tr_D1	-0.6249274968	BP_WL12	NF	tr	D1
1979	BP_WL12_NF_tr_D3	-0.6249274968	BP_WL12	NF	tr	D3
1980	BP_WL16_NF_tr_D1	-0.6249274968	BP_WL16	NF	tr	D1
1981	BP_WL16_NF_tr_D3	-0.6249274968	BP_WL16	NF	tr	D3
1982	BP_WL12_F.2_tr_D1	-0.6247617555	BP_WL12	F.2	tr	D1
1983	BP_WL12_F.2_tr_D3	-0.6247617555	BP_WL12	F.2	tr	D3
1984	BP_WL16_NF_tr_D0	-0.6247617555	BP_WL16	NF	tr	D0
1985	BP_WL16_NF_tr_D2	-0.6247617555	BP_WL16	NF	tr	D2
1986	BP_WL15_NF_tr_D0	-0.6242645317	BP_WL15	NF	tr	D0
1987	BP_WL15_NF_tr_D1	-0.6242645317	BP_WL15	NF	tr	D1
1988	BP_WL15_NF_tr_D2	-0.6242645317	BP_WL15	NF	tr	D2
1989	BP_WL15_NF_tr_D3	-0.6242645317	BP_WL15	NF	tr	D3
1990	BP_WL16_F.2_tr_D1	-0.6242645317	BP_WL16	F.2	tr	D1
1991	BP_WL16_F.2_tr_D3	-0.6242645317	BP_WL16	F.2	tr	D3
1992	BP_WL13_F.2_tr_D0	-0.6239330491	BP_WL13	F.2	tr	D0
1993	BP_WL13_F.2_tr_D2	-0.6239330491	BP_WL13	F.2	tr	D2
1994	BP_WL14_F.2_tr_D0	-0.6239330491	BP_WL14	F.2	tr	D0
1995	BP_WL14_F.2_tr_D2	-0.6239330491	BP_WL14	F.2	tr	D2
1996	BP_WL20_F.2_gr_D8	-0.623270084	BP_WL20	F.2	gr	D8
1997	BP_WL9_F.2_tr_D0	-0.623270084	BP_WL9	F.2	tr	D0
1998	BP_WL9_F.2_tr_D2	-0.623270084	BP_WL9	F.2	tr	D2
1999	BP_WL15_F.2_tr_D1	-0.6229386014	BP_WL15	F.2	tr	D1
[truncated: 641 more rows]

## Sheet: Pearson
	GBDP method	correlation value	alignment method	e-value filter method	algorithm	formula
1	MU_max.20_NF_gr_D0	-0.9408123229	MU_max.20	NF	gr	D0
2	MU_max.20_NF_gr_D6	-0.9408123229	MU_max.20	NF	gr	D6
3	MU_max.20_NF_tr_D0	-0.9402598442	MU_max.20	NF	tr	D0
4	MU_max.20_NF_tr_D6	-0.9402598442	MU_max.20	NF	tr	D6
5	BT_ms30.id90.TS12_NF_gr_D6	-0.939994128	BT_ms30.id90.TS12	NF	gr	D6
6	BT_ms30.id90.TS12_F.2_gr_D6	-0.9399922355	BT_ms30.id90.TS12	F.2	gr	D6
7	MU_ref.20_NF_gr_D0	-0.939990251	MU_ref.20	NF	gr	D0
8	MU_ref.20_NF_gr_D6	-0.939990251	MU_ref.20	NF	gr	D6
9	MU_mum20_NF_gr_D0	-0.9399604853	MU_mum20	NF	gr	D0
10	MU_mum20_NF_gr_D6	-0.9399604853	MU_mum20	NF	gr	D6
11	BT_ms30.id90.TS12_F.2_cov_D6	-0.9398361152	BT_ms30.id90.TS12	F.2	cov	D6
12	BT_ms30.id90.TS12_NF_cov_D6	-0.9398299909	BT_ms30.id90.TS12	NF	cov	D6
13	BT_ms30.id90.TS12_NF_tr_D6	-0.9398178944	BT_ms30.id90.TS12	NF	tr	D6
14	MU_max.20_NF_cov_D0	-0.9398159575	MU_max.20	NF	cov	D0
15	MU_max.20_NF_cov_D6	-0.9398159523	MU_max.20	NF	cov	D6
16	BT_ms30.id90.TS12_F.2_tr_D6	-0.9398135338	BT_ms30.id90.TS12	F.2	tr	D6
17	MU_ref.20_NF_tr_D0	-0.9394310527	MU_ref.20	NF	tr	D0
18	MU_ref.20_NF_tr_D6	-0.9394310527	MU_ref.20	NF	tr	D6
19	MU_mum20_NF_tr_D0	-0.9393890388	MU_mum20	NF	tr	D0
20	MU_mum20_NF_tr_D6	-0.9393890388	MU_mum20	NF	tr	D6
21	MU_mum20_NF_cov_D6	-0.9393670414	MU_mum20	NF	cov	D6
22	MU_mum20_NF_cov_D0	-0.9393670343	MU_mum20	NF	cov	D0
23	MU_ref.20_NF_cov_D6	-0.9392560421	MU_ref.20	NF	cov	D6
24	MU_ref.20_NF_cov_D0	-0.9392560086	MU_ref.20	NF	cov	D0
25	BT_ms30.id90.TS12_F.2_gr_D0	-0.9383480931	BT_ms30.id90.TS12	F.2	gr	D0
26	BT_ms30.id90.TS12_NF_gr_D0	-0.9383432698	BT_ms30.id90.TS12	NF	gr	D0
27	BT_ms30.id90.TS12_F.2_cov_D0	-0.9382355393	BT_ms30.id90.TS12	F.2	cov	D0
28	BT_ms30.id90.TS12_F.2_tr_D0	-0.9382297396	BT_ms30.id90.TS12	F.2	tr	D0
29	BT_ms30.id90.TS12_NF_tr_D0	-0.9382284361	BT_ms30.id90.TS12	NF	tr	D0
30	BT_ms30.id90.TS12_NF_cov_D0	-0.9382234885	BT_ms30.id90.TS12	NF	cov	D0
31	MU_max.20_NF_gr_D1	-0.9377455145	MU_max.20	NF	gr	D1
32	MU_max.20_NF_gr_D7	-0.9377455145	MU_max.20	NF	gr	D7
33	MU_max.20_NF_tr_D1	-0.9376212959	MU_max.20	NF	tr	D1
34	MU_max.20_NF_tr_D7	-0.9376212959	MU_max.20	NF	tr	D7
35	MU_mum20_NF_gr_D1	-0.9370471259	MU_mum20	NF	gr	D1
36	MU_mum20_NF_gr_D7	-0.9370471259	MU_mum20	NF	gr	D7
37	MU_ref.20_NF_gr_D1	-0.937042689	MU_ref.20	NF	gr	D1
38	MU_ref.20_NF_gr_D7	-0.937042689	MU_ref.20	NF	gr	D7
39	BT_ms30.id90.TS12_NF_gr_D7	-0.9370401392	BT_ms30.id90.TS12	NF	gr	D7
40	BT_ms30.id90.TS12_F.2_gr_D7	-0.9370397614	BT_ms30.id90.TS12	F.2	gr	D7
41	BT_ms30.id90.TS12_NF_tr_D7	-0.9369020554	BT_ms30.id90.TS12	NF	tr	D7
42	BT_ms30.id90.TS12_F.2_tr_D7	-0.9368988614	BT_ms30.id90.TS12	F.2	tr	D7
43	MU_ref.20_NF_tr_D1	-0.9368504684	MU_ref.20	NF	tr	D1
44	MU_ref.20_NF_tr_D7	-0.9368504684	MU_ref.20	NF	tr	D7
45	MU_mum20_NF_tr_D1	-0.9368411945	MU_mum20	NF	tr	D1
46	MU_mum20_NF_tr_D7	-0.9368411945	MU_mum20	NF	tr	D7
47	MU_max.20_NF_cov_D1	-0.9367584807	MU_max.20	NF	cov	D1
48	MU_max.20_NF_cov_D7	-0.9367584523	MU_max.20	NF	cov	D7
49	MU_mum20_NF_cov_D7	-0.9367563406	MU_mum20	NF	cov	D7
50	MU_mum20_NF_cov_D1	-0.9367563129	MU_mum20	NF	cov	D1
51	BT_ms30.id90.TS12_F.2_cov_D7	-0.9367154236	BT_ms30.id90.TS12	F.2	cov	D7
52	BT_ms30.id90.TS12_NF_cov_D7	-0.936706513	BT_ms30.id90.TS12	NF	cov	D7
53	MU_ref.20_NF_cov_D7	-0.9364199356	MU_ref.20	NF	cov	D7
54	MU_ref.20_NF_cov_D1	-0.9364198951	MU_ref.20	NF	cov	D1
55	BP_WL38_F.2_cov_D4	-0.9356430609	BP_WL38	F.2	cov	D4
56	BP_WL38_NF_cov_D4	-0.9356430609	BP_WL38	NF	cov	D4
57	BT_ms30.id90.TS12_F.2_gr_D1	-0.9353015778	BT_ms30.id90.TS12	F.2	gr	D1
58	BT_ms30.id90.TS12_NF_gr_D1	-0.9352953167	BT_ms30.id90.TS12	NF	gr	D1
59	BT_ms30.id90.TS12_F.2_tr_D1	-0.9352201398	BT_ms30.id90.TS12	F.2	tr	D1
60	BT_ms30.id90.TS12_NF_tr_D1	-0.9352177974	BT_ms30.id90.TS12	NF	tr	D1
61	BP_WL36_F.2_cov_D4	-0.9351847421	BP_WL36	F.2	cov	D4
62	BP_WL36_NF_cov_D4	-0.9351847421	BP_WL36	NF	cov	D4
63	BT_ms30.id90.TS12_F.2_cov_D1	-0.9350205492	BT_ms30.id90.TS12	F.2	cov	D1
64	BT_ms30.id90.TS12_NF_cov_D1	-0.9350058919	BT_ms30.id90.TS12	NF	cov	D1
65	BP_WL40_F.2_cov_D4	-0.9349414685	BP_WL40	F.2	cov	D4
66	BP_WL40_NF_cov_D4	-0.9349414685	BP_WL40	NF	cov	D4
67	BP_WL34_F.2_cov_D4	-0.9344508886	BP_WL34	F.2	cov	D4
68	BP_WL34_NF_cov_D4	-0.9344508886	BP_WL34	NF	cov	D4
69	BP_WL42_F.2_cov_D4	-0.9341964888	BP_WL42	F.2	cov	D4
70	BP_WL42_NF_cov_D4	-0.9341964888	BP_WL42	NF	cov	D4
71	BP_WL38_F.2_gr_D4	-0.9338672714	BP_WL38	F.2	gr	D4
72	BP_WL38_NF_gr_D4	-0.9338672714	BP_WL38	NF	gr	D4
73	BP_WL36_F.2_gr_D4	-0.9333857678	BP_WL36	F.2	gr	D4
74	BP_WL36_NF_gr_D4	-0.9333857678	BP_WL36	NF	gr	D4
75	BP_WL38_F.2_cov_D5	-0.9333526156	BP_WL38	F.2	cov	D5
76	BP_WL38_NF_cov_D5	-0.9333526156	BP_WL38	NF	cov	D5
77	BP_WL40_F.2_gr_D4	-0.9332698574	BP_WL40	F.2	gr	D4
78	BP_WL40_NF_gr_D4	-0.9332698574	BP_WL40	NF	gr	D4
79	BP_WL38_F.2_tr_D4	-0.9330969705	BP_WL38	F.2	tr	D4
80	BP_WL38_NF_tr_D4	-0.9330969705	BP_WL38	NF	tr	D4
81	BP_WL32_F.2_cov_D4	-0.9329068333	BP_WL32	F.2	cov	D4
82	BP_WL32_NF_cov_D4	-0.9329068333	BP_WL32	NF	cov	D4
83	BP_WL42_F.2_gr_D4	-0.9327991588	BP_WL42	F.2	gr	D4
84	BP_WL42_NF_gr_D4	-0.9327991588	BP_WL42	NF	gr	D4
85	BP_WL40_F.2_cov_D5	-0.9327845147	BP_WL40	F.2	cov	D5
86	BP_WL40_NF_cov_D5	-0.9327845147	BP_WL40	NF	cov	D5
87	BP_WL36_F.2_cov_D5	-0.9327501108	BP_WL36	F.2	cov	D5
88	BP_WL36_NF_cov_D5	-0.9327501108	BP_WL36	NF	cov	D5
89	BP_WL34_F.2_gr_D4	-0.9326873687	BP_WL34	F.2	gr	D4
90	BP_WL34_NF_gr_D4	-0.9326873687	BP_WL34	NF	gr	D4
91	BP_WL30_F.2_cov_D4	-0.9326371588	BP_WL30	F.2	cov	D4
92	BP_WL30_NF_cov_D4	-0.9326371588	BP_WL30	NF	cov	D4
93	BP_WL36_F.2_tr_D4	-0.9326356709	BP_WL36	F.2	tr	D4
94	BP_WL36_NF_tr_D4	-0.9326356709	BP_WL36	NF	tr	D4
95	BP_WL40_F.2_tr_D4	-0.9324572517	BP_WL40	F.2	tr	D4
96	BP_WL40_NF_tr_D4	-0.9324572517	BP_WL40	NF	tr	D4
97	BP_WL42_F.2_cov_D5	-0.9321031507	BP_WL42	F.2	cov	D5
98	BP_WL42_NF_cov_D5	-0.9321031507	BP_WL42	NF	cov	D5
99	BP_WL34_F.2_tr_D4	-0.9319889282	BP_WL34	F.2	tr	D4
100	BP_WL34_NF_tr_D4	-0.9319889282	BP_WL34	NF	tr	D4
101	BP_WL42_F.2_tr_D4	-0.9317361749	BP_WL42	F.2	tr	D4
102	BP_WL42_NF_tr_D4	-0.9317361749	BP_WL42	NF	tr	D4
103	BP_WL34_F.2_cov_D5	-0.9315595729	BP_WL34	F.2	cov	D5
104	BP_WL34_NF_cov_D5	-0.9315595729	BP_WL34	NF	cov	D5
105	NB__F.2_gr_D4	-0.9315109757	NB_default	F.2	gr	D4
106	BP_WL38_F.2_gr_D5	-0.9314063452	BP_WL38	F.2	gr	D5
107	BP_WL38_NF_gr_D5	-0.9314063452	BP_WL38	NF	gr	D5
108	BP_WL28_F.2_cov_D4	-0.9313194391	BP_WL28	F.2	cov	D4
109	BP_WL28_NF_cov_D4	-0.9313181866	BP_WL28	NF	cov	D4
110	BP_WL32_F.2_gr_D4	-0.9312945268	BP_WL32	F.2	gr	D4
111	BP_WL32_NF_gr_D4	-0.9312945268	BP_WL32	NF	gr	D4
112	NB__F.2_tr_D4	-0.9309977817	NB_default	F.2	tr	D4
113	BP_WL40_F.2_gr_D5	-0.9309573505	BP_WL40	F.2	gr	D5
114	BP_WL40_NF_gr_D5	-0.9309573505	BP_WL40	NF	gr	D5
115	BP_WL30_F.2_gr_D4	-0.9309483852	BP_WL30	F.2	gr	D4
116	BP_WL30_NF_gr_D4	-0.9309483852	BP_WL30	NF	gr	D4
117	NB__F.2_cov_D4	-0.930933385	NB_default	F.2	cov	D4
118	BP_WL36_F.2_gr_D5	-0.930763538	BP_WL36	F.2	gr	D5
119	BP_WL36_NF_gr_D5	-0.930763538	BP_WL36	NF	gr	D5
120	BP_WL44_F.2_cov_D4	-0.9307117691	BP_WL44	F.2	cov	D4
121	BP_WL44_NF_cov_D4	-0.9307117691	BP_WL44	NF	cov	D4
122	BP_WL42_F.2_gr_D5	-0.9306091798	BP_WL42	F.2	gr	D5
123	BP_WL42_NF_gr_D5	-0.9306091798	BP_WL42	NF	gr	D5
124	BP_WL38_F.2_tr_D5	-0.9305759397	BP_WL38	F.2	tr	D5
125	BP_WL38_NF_tr_D5	-0.9305759397	BP_WL38	NF	tr	D5
126	BP_WL32_F.2_tr_D4	-0.9305755628	BP_WL32	F.2	tr	D4
127	BP_WL32_NF_tr_D4	-0.9305755628	BP_WL32	NF	tr	D4
128	NB__F.2_gr_D5	-0.9304448717	NB_default	F.2	gr	D5
129	BP_WL30_F.2_tr_D4	-0.9301969707	BP_WL30	F.2	tr	D4
130	BP_WL30_NF_tr_D4	-0.9301969707	BP_WL30	NF	tr	D4
131	BP_WL26_F.2_cov_D4	-0.9300764726	BP_WL26	F.2	cov	D4
132	BP_WL40_F.2_tr_D5	-0.9300714725	BP_WL40	F.2	tr	D5
133	BP_WL40_NF_tr_D5	-0.9300714725	BP_WL40	NF	tr	D5
134	BP_WL26_NF_cov_D4	-0.9300639959	BP_WL26	NF	cov	D4
135	BP_WL36_F.2_tr_D5	-0.9299492736	BP_WL36	F.2	tr	D5
136	BP_WL36_NF_tr_D5	-0.9299492736	BP_WL36	NF	tr	D5
137	BP_WL24_F.2_cov_D4	-0.9299456101	BP_WL24	F.2	cov	D4
138	NB__F.2_tr_D5	-0.9299101056	NB_default	F.2	tr	D5
139	BP_WL24_NF_cov_D4	-0.9298977199	BP_WL24	NF	cov	D4
140	NB__F.2_cov_D5	-0.9298597897	NB_default	F.2	cov	D5
141	BP_WL28_F.2_gr_D4	-0.9298009058	BP_WL28	F.2	gr	D4
142	BP_WL28_NF_gr_D4	-0.9298006121	BP_WL28	NF	gr	D4
143	BP_WL34_F.2_gr_D5	-0.9296304837	BP_WL34	F.2	gr	D5
144	BP_WL34_NF_gr_D5	-0.9296304837	BP_WL34	NF	gr	D5
145	MU_max.30_NF_gr_D0	-0.9295603932	MU_max.30	NF	gr	D0
146	MU_max.30_NF_gr_D6	-0.9295603932	MU_max.30	NF	gr	D6
147	BP_WL42_F.2_tr_D5	-0.929434982	BP_WL42	F.2	tr	D5
148	BP_WL42_NF_tr_D5	-0.929434982	BP_WL42	NF	tr	D5
149	BP_WL32_F.2_cov_D5	-0.9292663294	BP_WL32	F.2	cov	D5
150	BP_WL32_NF_cov_D5	-0.9292663294	BP_WL32	NF	cov	D5
151	BP_WL22_F.2_cov_D4	-0.9291942229	BP_WL22	F.2	cov	D4
152	NB__NF_gr_D4	-0.9290947588	NB_default	NF	gr	D4
153	BP_WL22_NF_cov_D4	-0.9290625375	BP_WL22	NF	cov	D4
154	BP_WL44_F.2_gr_D4	-0.9290229214	BP_WL44	F.2	gr	D4
155	BP_WL44_NF_gr_D4	-0.9290229214	BP_WL44	NF	gr	D4
156	BP_WL28_F.2_tr_D4	-0.9289101724	BP_WL28	F.2	tr	D4
157	BP_WL28_NF_tr_D4	-0.9289099631	BP_WL28	NF	tr	D4
158	NB__NF_tr_D4	-0.9288704518	NB_default	NF	tr	D4
159	BP_WL34_F.2_tr_D5	-0.928863391	BP_WL34	F.2	tr	D5
160	BP_WL34_NF_tr_D5	-0.928863391	BP_WL34	NF	tr	D5
161	BP_WL30_F.2_cov_D5	-0.9288624033	BP_WL30	F.2	cov	D5
162	BP_WL30_NF_cov_D5	-0.9288624033	BP_WL30	NF	cov	D5
163	MU_ref.30_NF_gr_D0	-0.9287347764	MU_ref.30	NF	gr	D0
164	MU_ref.30_NF_gr_D6	-0.9287347764	MU_ref.30	NF	gr	D6
165	MU_mum30_NF_gr_D0	-0.9286791852	MU_mum30	NF	gr	D0
166	MU_mum30_NF_gr_D6	-0.9286791852	MU_mum30	NF	gr	D6
167	BP_WL18_F.2_cov_D4	-0.9286221772	BP_WL18	F.2	cov	D4
168	BP_WL19_F.2_cov_D4	-0.928585433	BP_WL19	F.2	cov	D4
169	MU_max.30_NF_cov_D6	-0.9285781205	MU_max.30	NF	cov	D6
170	MU_max.30_NF_cov_D0	-0.9285780888	MU_max.30	NF	cov	D0
171	MU_max.30_NF_tr_D0	-0.9285772513	MU_max.30	NF	tr	D0
172	MU_max.30_NF_tr_D6	-0.9285772513	MU_max.30	NF	tr	D6
173	BP_WL44_F.2_cov_D5	-0.928546143	BP_WL44	F.2	cov	D5
174	BP_WL44_NF_cov_D5	-0.928546143	BP_WL44	NF	cov	D5
175	BP_WL26_NF_gr_D4	-0.9285078014	BP_WL26	NF	gr	D4
176	BP_WL26_F.2_gr_D4	-0.9285073258	BP_WL26	F.2	gr	D4
177	BP_WL18_NF_cov_D4	-0.928507027	BP_WL18	NF	cov	D4
178	BP_WL19_NF_cov_D4	-0.9284862774	BP_WL19	NF	cov	D4
179	BP_WL20_F.2_cov_D4	-0.9284170122	BP_WL20	F.2	cov	D4
180	BP_WL20_NF_cov_D4	-0.9283208602	BP_WL20	NF	cov	D4
181	BP_WL24_NF_gr_D4	-0.928318522	BP_WL24	NF	gr	D4
182	BP_WL24_F.2_gr_D4	-0.9283160769	BP_WL24	F.2	gr	D4
183	MU_mum30_NF_cov_D0	-0.9280389378	MU_mum30	NF	cov	D0
184	MU_mum30_NF_cov_D6	-0.9280389167	MU_mum30	NF	cov	D6
185	BP_WL16_F.2_cov_D4	-0.9280258323	BP_WL16	F.2	cov	D4
186	BP_WL15_F.2_cov_D4	-0.9280142999	BP_WL15	F.2	cov	D4
187	MU_ref.30_NF_cov_D0	-0.9280128008	MU_ref.30	NF	cov	D0
188	MU_ref.30_NF_cov_D6	-0.9280127677	MU_ref.30	NF	cov	D6
189	NB__NF_gr_D5	-0.9279930079	NB_default	NF	gr	D5
190	BP_WL17_F.2_cov_D4	-0.9279875351	BP_WL17	F.2	cov	D4
191	BP_WL16_NF_cov_D4	-0.9278885761	BP_WL16	NF	cov	D4
192	BP_WL15_NF_cov_D4	-0.9278663472	BP_WL15	NF	cov	D4
193	BP_WL7_F.2_cov_D4	-0.9278581337	BP_WL7	F.2	cov	D4
194	BP_WL17_NF_cov_D4	-0.9278577233	BP_WL17	NF	cov	D4
195	BP_WL9_F.2_cov_D4	-0.9278250975	BP_WL9	F.2	cov	D4
196	BP_WL44_F.2_tr_D4	-0.927815045	BP_WL44	F.2	tr	D4
197	BP_WL44_NF_tr_D4	-0.927815045	BP_WL44	NF	tr	D4
198	BP_WL12_F.2_cov_D4	-0.9277749417	BP_WL12	F.2	cov	D4
199	NB__NF_tr_D5	-0.9277735324	NB_default	NF	tr	D5
200	MU_ref.30_NF_tr_D0	-0.9277565101	MU_ref.30	NF	tr	D0
201	MU_ref.30_NF_tr_D6	-0.9277565101	MU_ref.30	NF	tr	D6
202	BP_WL7_NF_cov_D4	-0.9277464835	BP_WL7	NF	cov	D4
203	BP__F.2_cov_D4	-0.9277425326	BP_default	F.2	cov	D4
204	BP_WL11_F.2_cov_D4	-0.9277425326	BP_WL11	F.2	cov	D4
205	BP_WL13_F.2_cov_D4	-0.9277292927	BP_WL13	F.2	cov	D4
206	MU_mum30_NF_tr_D0	-0.927688657	MU_mum30	NF	tr	D0
207	MU_mum30_NF_tr_D6	-0.927688657	MU_mum30	NF	tr	D6
208	BP_WL14_F.2_cov_D4	-0.9276556972	BP_WL14	F.2	cov	D4
209	BP_WL9_NF_cov_D4	-0.9276544335	BP_WL9	NF	cov	D4
210	BP_WL22_NF_gr_D4	-0.9276017473	BP_WL22	NF	gr	D4
211	BP_WL22_F.2_gr_D4	-0.9275984966	BP_WL22	F.2	gr	D4
212	BP_WL12_NF_cov_D4	-0.9275891402	BP_WL12	NF	cov	D4
213	BP__NF_cov_D4	-0.9275660574	BP_default	NF	cov	D4
214	BP_WL11_NF_cov_D4	-0.9275660574	BP_WL11	NF	cov	D4
215	BP_WL13_NF_cov_D4	-0.9275520219	BP_WL13	NF	cov	D4
216	BP_WL26_NF_tr_D4	-0.9275487115	BP_WL26	NF	tr	D4
217	BP_WL26_F.2_tr_D4	-0.9275471405	BP_WL26	F.2	tr	D4
218	BP_WL32_F.2_gr_D5	-0.9275270461	BP_WL32	F.2	gr	D5
219	BP_WL32_NF_gr_D5	-0.9275270461	BP_WL32	NF	gr	D5
220	BP_WL14_NF_cov_D4	-0.9274926589	BP_WL14	NF	cov	D4
221	BP_WL24_NF_tr_D4	-0.9273557262	BP_WL24	NF	tr	D4
222	BP_WL24_F.2_tr_D4	-0.9273483663	BP_WL24	F.2	tr	D4
223	MU_max.30_NF_gr_D1	-0.92731033	MU_max.30	NF	gr	D1
224	MU_max.30_NF_gr_D7	-0.92731033	MU_max.30	NF	gr	D7
225	BP_WL30_F.2_gr_D5	-0.927049766	BP_WL30	F.2	gr	D5
226	BP_WL30_NF_gr_D5	-0.927049766	BP_WL30	NF	gr	D5
227	BP_WL18_NF_gr_D4	-0.9270285172	BP_WL18	NF	gr	D4
228	BP_WL45_F.2_cov_D4	-0.9270013051	BP_WL45	F.2	cov	D4
229	BP_WL45_NF_cov_D4	-0.9270013051	BP_WL45	NF	cov	D4
230	BP_WL19_NF_gr_D4	-0.926983429	BP_WL19	NF	gr	D4
231	BP_WL28_F.2_cov_D5	-0.9269692426	BP_WL28	F.2	cov	D5
232	BP_WL28_NF_cov_D5	-0.9269677228	BP_WL28	NF	cov	D5
233	BP_WL18_F.2_gr_D4	-0.9269654876	BP_WL18	F.2	gr	D4
234	BP_WL19_F.2_gr_D4	-0.9269285494	BP_WL19	F.2	gr	D4
235	BP_WL20_NF_gr_D4	-0.9268234864	BP_WL20	NF	gr	D4
236	BP_WL20_F.2_gr_D4	-0.926779615	BP_WL20	F.2	gr	D4
237	MU_max.30_NF_tr_D1	-0.9267427433	MU_max.30	NF	tr	D1
238	MU_max.30_NF_tr_D7	-0.9267427433	MU_max.30	NF	tr	D7
239	BP_WL32_F.2_tr_D5	-0.9267370417	BP_WL32	F.2	tr	D5
240	BP_WL32_NF_tr_D5	-0.9267370417	BP_WL32	NF	tr	D5
241	BP_WL44_F.2_gr_D5	-0.9266614816	BP_WL44	F.2	gr	D5
242	BP_WL44_NF_gr_D5	-0.9266614816	BP_WL44	NF	gr	D5
243	BP_WL48_F.2_cov_D4	-0.9266406875	BP_WL48	F.2	cov	D4
244	BP_WL48_NF_cov_D4	-0.9266406875	BP_WL48	NF	cov	D4
245	MU_ref.30_NF_gr_D1	-0.9266104329	MU_ref.30	NF	gr	D1
246	MU_ref.30_NF_gr_D7	-0.9266104329	MU_ref.30	NF	gr	D7
247	MU_mum30_NF_gr_D1	-0.9265846039	MU_mum30	NF	gr	D1
248	MU_mum30_NF_gr_D7	-0.9265846039	MU_mum30	NF	gr	D7
249	BP_WL22_NF_tr_D4	-0.9264970737	BP_WL22	NF	tr	D4
250	BP_WL22_F.2_tr_D4	-0.9264817364	BP_WL22	F.2	tr	D4
251	MU_max.30_NF_cov_D7	-0.9263974937	MU_max.30	NF	cov	D7
252	MU_max.30_NF_cov_D1	-0.9263974563	MU_max.30	NF	cov	D1
253	BP_WL16_NF_gr_D4	-0.9263646611	BP_WL16	NF	gr	D4
254	BP_WL15_NF_gr_D4	-0.9263605973	BP_WL15	NF	gr	D4
255	BP_WL7_NF_gr_D4	-0.9263380156	BP_WL7	NF	gr	D4
256	BP_WL17_NF_gr_D4	-0.9263133649	BP_WL17	NF	gr	D4
257	BP_WL9_NF_gr_D4	-0.926274776	BP_WL9	NF	gr	D4
258	BP_WL16_F.2_gr_D4	-0.9262692864	BP_WL16	F.2	gr	D4
259	MU_mum30_NF_cov_D1	-0.9262631493	MU_mum30	NF	cov	D1
260	MU_mum30_NF_cov_D7	-0.9262631348	MU_mum30	NF	cov	D7
261	BP_WL15_F.2_gr_D4	-0.9262385117	BP_WL15	F.2	gr	D4
262	BP_WL17_F.2_gr_D4	-0.9262367437	BP_WL17	F.2	gr	D4
263	BP_WL30_F.2_tr_D5	-0.9262216484	BP_WL30	F.2	tr	D5
264	BP_WL30_NF_tr_D5	-0.9262216484	BP_WL30	NF	tr	D5
265	BP_WL12_NF_gr_D4	-0.9261777551	BP_WL12	NF	gr	D4
266	BP__NF_gr_D4	-0.926123063	BP_default	NF	gr	D4
267	BP_WL11_NF_gr_D4	-0.926123063	BP_WL11	NF	gr	D4
268	BP_WL13_NF_gr_D4	-0.92611544	BP_WL13	NF	gr	D4
269	MU_ref.30_NF_cov_D1	-0.9260373797	MU_ref.30	NF	cov	D1
270	MU_ref.30_NF_cov_D7	-0.9260373772	MU_ref.30	NF	cov	D7
271	BP_WL14_NF_gr_D4	-0.9260002996	BP_WL14	NF	gr	D4
272	MU_ref.30_NF_tr_D1	-0.9259875763	MU_ref.30	NF	tr	D1
273	MU_ref.30_NF_tr_D7	-0.9259875763	MU_ref.30	NF	tr	D7
274	MU_mum30_NF_tr_D1	-0.9259479699	MU_mum30	NF	tr	D1
275	MU_mum30_NF_tr_D7	-0.9259479699	MU_mum30	NF	tr	D7
276	BP_WL12_F.2_gr_D4	-0.925937108	BP_WL12	F.2	gr	D4
277	BP_WL13_F.2_gr_D4	-0.9259144123	BP_WL13	F.2	gr	D4
278	BP_WL9_F.2_gr_D4	-0.9258794513	BP_WL9	F.2	gr	D4
279	BP_WL7_F.2_gr_D4	-0.9258604584	BP_WL7	F.2	gr	D4
280	BP_WL14_F.2_gr_D4	-0.9258496626	BP_WL14	F.2	gr	D4
281	BP__F.2_gr_D4	-0.9258190204	BP_default	F.2	gr	D4
282	BP_WL11_F.2_gr_D4	-0.9258190204	BP_WL11	F.2	gr	D4
283	BP_WL19_NF_tr_D4	-0.9257353632	BP_WL19	NF	tr	D4
284	BP_WL19_F.2_tr_D4	-0.9256703614	BP_WL19	F.2	tr	D4
285	BP_WL18_NF_tr_D4	-0.9256679154	BP_WL18	NF	tr	D4
286	BP_WL20_NF_tr_D4	-0.9256377427	BP_WL20	NF	tr	D4
287	BP_WL18_F.2_tr_D4	-0.9255918728	BP_WL18	F.2	tr	D4
288	BP_WL20_F.2_tr_D4	-0.9255846808	BP_WL20	F.2	tr	D4
289	BP_WL46_F.2_cov_D4	-0.9255262952	BP_WL46	F.2	cov	D4
290	BP_WL46_NF_cov_D4	-0.9255262952	BP_WL46	NF	cov	D4
291	NB__NF_cov_D4	-0.9255142957	NB_default	NF	cov	D4
292	BP_WL28_F.2_gr_D5	-0.9253604122	BP_WL28	F.2	gr	D5
293	BP_WL28_NF_gr_D5	-0.9253600791	BP_WL28	NF	gr	D5
294	BP_WL44_F.2_tr_D5	-0.9253170712	BP_WL44	F.2	tr	D5
295	BP_WL44_NF_tr_D5	-0.9253170712	BP_WL44	NF	tr	D5
296	BP_WL26_F.2_cov_D5	-0.9252932044	BP_WL26	F.2	cov	D5
297	BP_WL26_NF_cov_D5	-0.9252799912	BP_WL26	NF	cov	D5
298	BP_WL45_F.2_gr_D4	-0.9251515724	BP_WL45	F.2	gr	D4
299	BP_WL45_NF_gr_D4	-0.9251515724	BP_WL45	NF	gr	D4
300	BP_WL24_F.2_cov_D5	-0.9249966962	BP_WL24	F.2	cov	D5
301	BP_WL24_NF_cov_D5	-0.9249484698	BP_WL24	NF	cov	D5
302	BP_WL16_NF_tr_D4	-0.9249303288	BP_WL16	NF	tr	D4
303	BP_WL17_NF_tr_D4	-0.9249038133	BP_WL17	NF	tr	D4
304	BP_WL15_NF_tr_D4	-0.9248814568	BP_WL15	NF	tr	D4
305	BP_WL16_F.2_tr_D4	-0.9248249483	BP_WL16	F.2	tr	D4
306	BP_WL17_F.2_tr_D4	-0.9248194512	BP_WL17	F.2	tr	D4
307	BP_WL7_NF_tr_D4	-0.9247743645	BP_WL7	NF	tr	D4
308	BP_WL48_F.2_gr_D4	-0.9247616968	BP_WL48	F.2	gr	D4
309	BP_WL48_NF_gr_D4	-0.9247616968	BP_WL48	NF	gr	D4
310	BP_WL15_F.2_tr_D4	-0.9247566028	BP_WL15	F.2	tr	D4
311	BP_WL9_NF_tr_D4	-0.924708253	BP_WL9	NF	tr	D4
312	BP_WL12_NF_tr_D4	-0.9245867082	BP_WL12	NF	tr	D4
313	BP_WL45_F.2_cov_D5	-0.9245682588	BP_WL45	F.2	cov	D5
314	BP_WL45_NF_cov_D5	-0.9245682588	BP_WL45	NF	cov	D5
315	BP_WL13_NF_tr_D4	-0.9245476948	BP_WL13	NF	tr	D4
316	BP__NF_tr_D4	-0.9245304206	BP_default	NF	tr	D4
317	BP_WL11_NF_tr_D4	-0.9245304206	BP_WL11	NF	tr	D4
318	BP_WL14_NF_tr_D4	-0.9244659377	BP_WL14	NF	tr	D4
319	BP_WL28_F.2_tr_D5	-0.9243911193	BP_WL28	F.2	tr	D5
320	BP_WL28_NF_tr_D5	-0.9243908746	BP_WL28	NF	tr	D5
321	BP_WL48_F.2_cov_D5	-0.924356613	BP_WL48	F.2	cov	D5
322	BP_WL48_NF_cov_D5	-0.924356613	BP_WL48	NF	cov	D5
323	BP_WL13_F.2_tr_D4	-0.9243460855	BP_WL13	F.2	tr	D4
324	BP_WL12_F.2_tr_D4	-0.9243373625	BP_WL12	F.2	tr	D4
325	BP_WL14_F.2_tr_D4	-0.9243096617	BP_WL14	F.2	tr	D4
326	BP_WL9_F.2_tr_D4	-0.924293917	BP_WL9	F.2	tr	D4
327	BP_WL7_F.2_tr_D4	-0.9242839432	BP_WL7	F.2	tr	D4
328	BP__F.2_tr_D4	-0.924220409	BP_default	F.2	tr	D4
329	BP_WL11_F.2_tr_D4	-0.924220409	BP_WL11	F.2	tr	D4
330	NB__NF_cov_D5	-0.9241147846	NB_default	NF	cov	D5
331	BP_WL45_F.2_tr_D4	-0.9239824742	BP_WL45	F.2	tr	D4
332	BP_WL45_NF_tr_D4	-0.9239824742	BP_WL45	NF	tr	D4
333	BP_WL22_F.2_cov_D5	-0.9238600876	BP_WL22	F.2	cov	D5
334	BP_WL46_F.2_gr_D4	-0.9237793884	BP_WL46	F.2	gr	D4
335	BP_WL46_NF_gr_D4	-0.9237793884	BP_WL46	NF	gr	D4
336	BP_WL22_NF_cov_D5	-0.9237260039	BP_WL22	NF	cov	D5
337	BP_WL26_NF_gr_D5	-0.9236586518	BP_WL26	NF	gr	D5
338	BP_WL26_F.2_gr_D5	-0.9236576579	BP_WL26	F.2	gr	D5
339	BP_WL48_F.2_tr_D4	-0.9234985344	BP_WL48	F.2	tr	D4
340	BP_WL48_NF_tr_D4	-0.9234985344	BP_WL48	NF	tr	D4
341	BT_ms0.id0.TS8_NF_gr_D4	-0.9234931529	BT_ms0.id0.TS8	NF	gr	D4
342	BP_WL24_NF_gr_D5	-0.923322808	BP_WL24	NF	gr	D5
343	BP_WL24_F.2_gr_D5	-0.9233160953	BP_WL24	F.2	gr	D5
344	BT_ms0.id0.TS8_F.2_cov_D4	-0.9232213332	BT_ms0.id0.TS8	F.2	cov	D4
345	BT_ms0.id0.TS8_F.2_gr_D4	-0.9229830198	BT_ms0.id0.TS8	F.2	gr	D4
346	BP_WL46_F.2_cov_D5	-0.9229377404	BP_WL46	F.2	cov	D5
347	BP_WL46_NF_cov_D5	-0.9229377404	BP_WL46	NF	cov	D5
348	BT_ms0.id0.TS8_NF_cov_D4	-0.9229257191	BT_ms0.id0.TS8	NF	cov	D4
349	BT_ms30.id50_NF_cov_D4	-0.9228477749	BT_ms30.id50	NF	cov	D4
350	BP_WL19_F.2_cov_D5	-0.9227385476	BP_WL19	F.2	cov	D5
351	BP_WL18_F.2_cov_D5	-0.9227079949	BP_WL18	F.2	cov	D5
352	BP_WL19_NF_cov_D5	-0.9226574307	BP_WL19	NF	cov	D5
353	BT_ms0.id0.TS8_NF_tr_D4	-0.9226397168	BT_ms0.id0.TS8	NF	tr	D4
354	BP_WL18_NF_cov_D5	-0.9226212283	BP_WL18	NF	cov	D5
355	BP_WL20_F.2_cov_D5	-0.9226190881	BP_WL20	F.2	cov	D5
356	BP_WL26_NF_tr_D5	-0.9226064019	BP_WL26	NF	tr	D5
357	BP_WL26_F.2_tr_D5	-0.9226042142	BP_WL26	F.2	tr	D5
358	BT_ms30.id50_F.2_cov_D4	-0.9225592143	BT_ms30.id50	F.2	cov	D4
359	BP_WL20_NF_cov_D5	-0.9225357461	BP_WL20	NF	cov	D5
360	BP_WL46_F.2_tr_D4	-0.9225350163	BP_WL46	F.2	tr	D4
361	BP_WL46_NF_tr_D4	-0.9225350163	BP_WL46	NF	tr	D4
362	BP_WL45_F.2_gr_D5	-0.9225193003	BP_WL45	F.2	gr	D5
363	BP_WL45_NF_gr_D5	-0.9225193003	BP_WL45	NF	gr	D5
364	BT_ms30.id50_NF_gr_D4	-0.9222826967	BT_ms30.id50	NF	gr	D4
365	BP_WL48_F.2_gr_D5	-0.9222584759	BP_WL48	F.2	gr	D5
366	BP_WL48_NF_gr_D5	-0.9222584759	BP_WL48	NF	gr	D5
367	BP_WL24_NF_tr_D5	-0.9222555657	BP_WL24	NF	tr	D5
368	BP_WL24_F.2_tr_D5	-0.9222435531	BP_WL24	F.2	tr	D5
369	BP_WL22_NF_gr_D5	-0.922225452	BP_WL22	NF	gr	D5
370	BP_WL22_F.2_gr_D5	-0.9222142994	BP_WL22	F.2	gr	D5
371	BT_ms0.id0.TS8_F.2_tr_D4	-0.9220721854	BT_ms0.id0.TS8	F.2	tr	D4
372	BT_ms30.id50_F.2_gr_D4	-0.921889761	BT_ms30.id50	F.2	gr	D4
373	BP_WL17_F.2_cov_D5	-0.9217611566	BP_WL17	F.2	cov	D5
374	BP_WL16_F.2_cov_D5	-0.9217533732	BP_WL16	F.2	cov	D5
375	BP_WL15_F.2_cov_D5	-0.9216857358	BP_WL15	F.2	cov	D5
376	BP_WL17_NF_cov_D5	-0.9216644095	BP_WL17	NF	cov	D5
377	BP_WL16_NF_cov_D5	-0.921658054	BP_WL16	NF	cov	D5
378	BT_ms30.id50_NF_tr_D4	-0.9216285657	BT_ms30.id50	NF	tr	D4
379	BP_WL15_NF_cov_D5	-0.921585715	BP_WL15	NF	cov	D5
380	BT_ms30.id50_F.2_tr_D4	-0.9212280636	BT_ms30.id50	F.2	tr	D4
381	BP_WL7_F.2_cov_D5	-0.9212246794	BP_WL7	F.2	cov	D5
382	BP_WL7_NF_cov_D5	-0.9212234707	BP_WL7	NF	cov	D5
383	BP_WL45_F.2_tr_D5	-0.9212182401	BP_WL45	F.2	tr	D5
384	BP_WL45_NF_tr_D5	-0.9212182401	BP_WL45	NF	tr	D5
385	BP_WL12_F.2_cov_D5	-0.921198304	BP_WL12	F.2	cov	D5
386	BP_WL9_F.2_cov_D5	-0.9211926593	BP_WL9	F.2	cov	D5
387	BP_WL13_F.2_cov_D5	-0.9211846137	BP_WL13	F.2	cov	D5
388	BP_WL14_F.2_cov_D5	-0.9211353985	BP_WL14	F.2	cov	D5
389	BP_WL19_NF_gr_D5	-0.9211319741	BP_WL19	NF	gr	D5
390	BP_WL18_NF_gr_D5	-0.9211167832	BP_WL18	NF	gr	D5
391	BP_WL9_NF_cov_D5	-0.9211138746	BP_WL9	NF	cov	D5
392	BP__F.2_cov_D5	-0.9211130175	BP_default	F.2	cov	D5
393	BP_WL11_F.2_cov_D5	-0.9211130175	BP_WL11	F.2	cov	D5
394	BP_WL12_NF_cov_D5	-0.9210780489	BP_WL12	NF	cov	D5
395	BP_WL13_NF_cov_D5	-0.9210653782	BP_WL13	NF	cov	D5
396	BP_WL19_F.2_gr_D5	-0.9210508566	BP_WL19	F.2	gr	D5
397	BP_WL14_NF_cov_D5	-0.9210230574	BP_WL14	NF	cov	D5
398	BP_WL20_NF_gr_D5	-0.9210188899	BP_WL20	NF	gr	D5
399	BP_WL18_F.2_gr_D5	-0.9210175839	BP_WL18	F.2	gr	D5
400	BP__NF_cov_D5	-0.9210139401	BP_default	NF	cov	D5
401	BP_WL11_NF_cov_D5	-0.9210139401	BP_WL11	NF	cov	D5
402	BP_WL22_NF_tr_D5	-0.9210112365	BP_WL22	NF	tr	D5
403	BP_WL46_F.2_gr_D5	-0.9210022053	BP_WL46	F.2	gr	D5
404	BP_WL46_NF_gr_D5	-0.9210022053	BP_WL46	NF	gr	D5
405	BP_WL22_F.2_tr_D5	-0.9209876965	BP_WL22	F.2	tr	D5
406	BP_WL20_F.2_gr_D5	-0.9209548085	BP_WL20	F.2	gr	D5
407	BP_WL48_F.2_tr_D5	-0.9208518042	BP_WL48	F.2	tr	D5
408	BP_WL48_NF_tr_D5	-0.9208518042	BP_WL48	NF	tr	D5
409	BP_WL16_NF_gr_D5	-0.9201128606	BP_WL16	NF	gr	D5
410	BP_WL17_NF_gr_D5	-0.920096475	BP_WL17	NF	gr	D5
411	BP_WL15_NF_gr_D5	-0.9200587959	BP_WL15	NF	gr	D5
412	BP_WL17_F.2_gr_D5	-0.9199788453	BP_WL17	F.2	gr	D5
413	BP_WL16_F.2_gr_D5	-0.91996822	BP_WL16	F.2	gr	D5
414	BP_WL15_F.2_gr_D5	-0.9198792483	BP_WL15	F.2	gr	D5
415	BP_WL7_NF_gr_D5	-0.9197915301	BP_WL7	NF	gr	D5
416	BP_WL19_NF_tr_D5	-0.9197524644	BP_WL19	NF	tr	D5
417	BP_WL9_NF_gr_D5	-0.919722035	BP_WL9	NF	gr	D5
418	BP_WL20_NF_tr_D5	-0.919705701	BP_WL20	NF	tr	D5
419	BP_WL19_F.2_tr_D5	-0.9196631027	BP_WL19	F.2	tr	D5
420	BP_WL12_NF_gr_D5	-0.9196450328	BP_WL12	NF	gr	D5
421	BP_WL20_F.2_tr_D5	-0.9196335315	BP_WL20	F.2	tr	D5
422	BP_WL18_NF_tr_D5	-0.9196172519	BP_WL18	NF	tr	D5
423	BP_WL46_F.2_tr_D5	-0.919614191	BP_WL46	F.2	tr	D5
424	BP_WL46_NF_tr_D5	-0.919614191	BP_WL46	NF	tr	D5
425	BP_WL13_NF_gr_D5	-0.9196058894	BP_WL13	NF	gr	D5
426	BP__NF_gr_D5	-0.9195476264	BP_default	NF	gr	D5
427	BP_WL11_NF_gr_D5	-0.9195476264	BP_WL11	NF	gr	D5
428	BP_WL18_F.2_tr_D5	-0.9195080678	BP_WL18	F.2	tr	D5
429	BP_WL14_NF_gr_D5	-0.9195028065	BP_WL14	NF	gr	D5
430	BP_WL13_F.2_gr_D5	-0.9193275069	BP_WL13	F.2	gr	D5
431	BP_WL12_F.2_gr_D5	-0.9193135589	BP_WL12	F.2	gr	D5
432	BP_WL14_F.2_gr_D5	-0.9192873601	BP_WL14	F.2	gr	D5
433	BP_WL9_F.2_gr_D5	-0.9191915522	BP_WL9	F.2	gr	D5
434	BP_WL7_F.2_gr_D5	-0.9191629708	BP_WL7	F.2	gr	D5
435	BP__F.2_gr_D5	-0.9191359838	BP_default	F.2	gr	D5
436	BP_WL11_F.2_gr_D5	-0.9191359838	BP_WL11	F.2	gr	D5
437	BP_WL17_NF_tr_D5	-0.918539941	BP_WL17	NF	tr	D5
438	BP_WL16_NF_tr_D5	-0.9185300857	BP_WL16	NF	tr	D5
439	BT_ms0.id0.TS8_NF_gr_D5	-0.9184951702	BT_ms0.id0.TS8	NF	gr	D5
440	BP_WL15_NF_tr_D5	-0.9184221776	BP_WL15	NF	tr	D5
441	BP_WL17_F.2_tr_D5	-0.918418736	BP_WL17	F.2	tr	D5
442	BP_WL16_F.2_tr_D5	-0.9183802503	BP_WL16	F.2	tr	D5
443	BP_WL15_F.2_tr_D5	-0.9182459932	BP_WL15	F.2	tr	D5
444	MU_max.40_NF_gr_D0	-0.918138253	MU_max.40	NF	gr	D0
445	MU_max.40_NF_gr_D6	-0.918138253	MU_max.40	NF	gr	D6
446	BP_WL7_NF_tr_D5	-0.918035776	BP_WL7	NF	tr	D5
447	BT_ms0.id0.TS8_F.2_cov_D5	-0.9180105863	BT_ms0.id0.TS8	F.2	cov	D5
448	BP_WL9_NF_tr_D5	-0.9179706079	BP_WL9	NF	tr	D5
449	BT_ms30.id50_NF_cov_D5	-0.9179267323	BT_ms30.id50	NF	cov	D5
450	BP_WL12_NF_tr_D5	-0.9178893417	BP_WL12	NF	tr	D5
451	BP_WL13_NF_tr_D5	-0.9178809479	BP_WL13	NF	tr	D5
452	BT_ms0.id0.TS8_NF_cov_D5	-0.9178259686	BT_ms0.id0.TS8	NF	cov	D5
453	BP_WL14_NF_tr_D5	-0.9178099577	BP_WL14	NF	tr	D5
454	BP__NF_tr_D5	-0.9177805334	BP_default	NF	tr	D5
455	BP_WL11_NF_tr_D5	-0.9177805334	BP_WL11	NF	tr	D5
456	BT_ms0.id0.TS8_F.2_gr_D5	-0.917756537	BT_ms0.id0.TS8	F.2	gr	D5
457	BP_WL13_F.2_tr_D5	-0.9176088004	BP_WL13	F.2	tr	D5
458	BP_WL14_F.2_tr_D5	-0.9175949063	BP_WL14	F.2	tr	D5
459	BT_ms0.id0.TS8_NF_tr_D5	-0.9175644558	BT_ms0.id0.TS8	NF	tr	D5
460	BP_WL12_F.2_tr_D5	-0.9175583577	BP_WL12	F.2	tr	D5
461	BT_ms30.id50_F.2_cov_D5	-0.9175187267	BT_ms30.id50	F.2	cov	D5
462	BP_WL9_F.2_tr_D5	-0.9174398835	BP_WL9	F.2	tr	D5
463	BP_WL50_F.2_cov_D6	-0.9174380342	BP_WL50	F.2	cov	D6
464	BP_WL50_NF_cov_D6	-0.9174380342	BP_WL50	NF	cov	D6
465	BP_WL7_F.2_tr_D5	-0.9174164057	BP_WL7	F.2	tr	D5
466	BP__F.2_tr_D5	-0.9173766075	BP_default	F.2	tr	D5
467	BP_WL11_F.2_tr_D5	-0.9173766075	BP_WL11	F.2	tr	D5
468	BT_ms30.id50_NF_gr_D5	-0.9173081582	BT_ms30.id50	NF	gr	D5
469	MU_ref.40_NF_gr_D0	-0.917139452	MU_ref.40	NF	gr	D0
470	MU_ref.40_NF_gr_D6	-0.917139452	MU_ref.40	NF	gr	D6
471	MU_mum40_NF_gr_D0	-0.9170529642	MU_mum40	NF	gr	D0
472	MU_mum40_NF_gr_D6	-0.9170529642	MU_mum40	NF	gr	D6
473	MU_max.40_NF_cov_D0	-0.9169501244	MU_max.40	NF	cov	D0
474	MU_max.40_NF_cov_D6	-0.9169501159	MU_max.40	NF	cov	D6
475	BT_ms30.id50_F.2_gr_D5	-0.9167853852	BT_ms30.id50	F.2	gr	D5
476	BT_ms0.id0.TS8_F.2_tr_D5	-0.9167636769	BT_ms0.id0.TS8	F.2	tr	D5
477	MU_max.40_NF_gr_D1	-0.9166877102	MU_max.40	NF	gr	D1
478	MU_max.40_NF_gr_D7	-0.9166877102	MU_max.40	NF	gr	D7
479	MU_max.40_NF_tr_D0	-0.9166436182	MU_max.40	NF	tr	D0
480	MU_max.40_NF_tr_D6	-0.9166436182	MU_max.40	NF	tr	D6
481	BT_ms30.id50_NF_tr_D5	-0.9165900306	BT_ms30.id50	NF	tr	D5
482	MU_ref.40_NF_cov_D0	-0.9162108802	MU_ref.40	NF	cov	D0
483	MU_ref.40_NF_cov_D6	-0.916210879	MU_ref.40	NF	cov	D6
484	BP_WL48_F.2_cov_D6	-0.9162043967	BP_WL48	F.2	cov	D6
485	BP_WL48_NF_cov_D6	-0.9162043967	BP_WL48	NF	cov	D6
486	MU_mum40_NF_cov_D0	-0.9160724991	MU_mum40	NF	cov	D0
487	MU_mum40_NF_cov_D6	-0.9160724814	MU_mum40	NF	cov	D6
488	BT_ms30.id50_F.2_tr_D5	-0.9160594556	BT_ms30.id50	F.2	tr	D5
489	MU_ref.40_NF_gr_D1	-0.915811193	MU_ref.40	NF	gr	D1
490	MU_ref.40_NF_gr_D7	-0.915811193	MU_ref.40	NF	gr	D7
491	MU_mum40_NF_gr_D1	-0.9157510322	MU_mum40	NF	gr	D1
492	MU_mum40_NF_gr_D7	-0.9157510322	MU_mum40	NF	gr	D7
493	MU_ref.40_NF_tr_D0	-0.9157346945	MU_ref.40	NF	tr	D0
494	MU_ref.40_NF_tr_D6	-0.9157346945	MU_ref.40	NF	tr	D6
495	MU_mum40_NF_tr_D0	-0.9156378256	MU_mum40	NF	tr	D0
496	MU_mum40_NF_tr_D6	-0.9156378256	MU_mum40	NF	tr	D6
497	MU_max.40_NF_tr_D1	-0.9156027007	MU_max.40	NF	tr	D1
498	MU_max.40_NF_tr_D7	-0.9156027007	MU_max.40	NF	tr	D7
499	MU_max.40_NF_cov_D1	-0.9155811672	MU_max.40	NF	cov	D1
500	MU_max.40_NF_cov_D7	-0.9155811619	MU_max.40	NF	cov	D7
501	BP_WL50_F.2_tr_D6	-0.9153817505	BP_WL50	F.2	tr	D6
502	BP_WL50_NF_tr_D6	-0.9153817505	BP_WL50	NF	tr	D6
503	MU_mum40_NF_cov_D7	-0.915086868	MU_mum40	NF	cov	D7
504	MU_mum40_NF_cov_D1	-0.915086866	MU_mum40	NF	cov	D1
505	MU_ref.40_NF_cov_D7	-0.9150362514	MU_ref.40	NF	cov	D7
506	MU_ref.40_NF_cov_D1	-0.9150362107	MU_ref.40	NF	cov	D1
507	BP_WL50_F.2_cov_D4	-0.9149129386	BP_WL50	F.2	cov	D4
508	BP_WL50_NF_cov_D4	-0.9149129386	BP_WL50	NF	cov	D4
509	MU_ref.40_NF_tr_D1	-0.9147558466	MU_ref.40	NF	tr	D1
510	MU_ref.40_NF_tr_D7	-0.9147558466	MU_ref.40	NF	tr	D7
511	MU_mum40_NF_tr_D1	-0.9146840561	MU_mum40	NF	tr	D1
512	MU_mum40_NF_tr_D7	-0.9146840561	MU_mum40	NF	tr	D7
513	BP_WL50_F.2_cov_D7	-0.9146175154	BP_WL50	F.2	cov	D7
514	BP_WL50_NF_cov_D7	-0.9146175154	BP_WL50	NF	cov	D7
515	BP_WL48_F.2_tr_D6	-0.9140440736	BP_WL48	F.2	tr	D6
516	BP_WL48_NF_tr_D6	-0.9140440736	BP_WL48	NF	tr	D6
517	MU_max.44_NF_gr_D0	-0.9139784904	MU_max.44	NF	gr	D0
518	MU_max.44_NF_gr_D6	-0.9139784904	MU_max.44	NF	gr	D6
519	BP_WL46_F.2_cov_D6	-0.9134616801	BP_WL46	F.2	cov	D6
520	BP_WL46_NF_cov_D6	-0.9134616801	BP_WL46	NF	cov	D6
521	BP_WL48_F.2_cov_D7	-0.9133860477	BP_WL48	F.2	cov	D7
522	BP_WL48_NF_cov_D7	-0.9133860477	BP_WL48	NF	cov	D7
523	BP_WL50_F.2_gr_D4	-0.9132781483	BP_WL50	F.2	gr	D4
524	BP_WL50_NF_gr_D4	-0.9132781483	BP_WL50	NF	gr	D4
525	BP_WL50_F.2_tr_D7	-0.9129827144	BP_WL50	F.2	tr	D7
526	BP_WL50_NF_tr_D7	-0.9129827144	BP_WL50	NF	tr	D7
527	MU_ref.44_NF_gr_D0	-0.9129301136	MU_ref.44	NF	gr	D0
528	MU_ref.44_NF_gr_D6	-0.9129301136	MU_ref.44	NF	gr	D6
529	MU_mum44_NF_gr_D0	-0.9128362735	MU_mum44	NF	gr	D0
530	MU_mum44_NF_gr_D6	-0.9128362735	MU_mum44	NF	gr	D6
531	MU_max.44_NF_gr_D1	-0.9128265208	MU_max.44	NF	gr	D1
532	MU_max.44_NF_gr_D7	-0.9128265208	MU_max.44	NF	gr	D7
533	MU_max.44_NF_cov_D0	-0.9127282754	MU_max.44	NF	cov	D0
534	MU_max.44_NF_cov_D6	-0.9127282736	MU_max.44	NF	cov	D6
535	BP_WL45_F.2_cov_D6	-0.9124882554	BP_WL45	F.2	cov	D6
536	BP_WL45_NF_cov_D6	-0.9124882554	BP_WL45	NF	cov	D6
537	BP_WL50_F.2_cov_D5	-0.9123688756	BP_WL50	F.2	cov	D5
538	BP_WL50_NF_cov_D5	-0.9123688756	BP_WL50	NF	cov	D5
539	MU_max.44_NF_tr_D0	-0.912311262	MU_max.44	NF	tr	D0
540	MU_max.44_NF_tr_D6	-0.912311262	MU_max.44	NF	tr	D6
541	MU_max.50_NF_tr_D3	-0.9121273184	MU_max.50	NF	tr	D3
542	MU_max.50_NF_tr_D9	-0.9121273184	MU_max.50	NF	tr	D9
543	MU_max.50_NF_gr_D3	-0.9120990568	MU_max.50	NF	gr	D3
544	MU_max.50_NF_gr_D9	-0.9120990568	MU_max.50	NF	gr	D9
545	BP_WL50_F.2_tr_D4	-0.9119662407	BP_WL50	F.2	tr	D4
546	BP_WL50_NF_tr_D4	-0.9119662407	BP_WL50	NF	tr	D4
547	MU_ref.44_NF_cov_D0	-0.9119341058	MU_ref.44	NF	cov	D0
548	MU_ref.44_NF_cov_D6	-0.9119340792	MU_ref.44	NF	cov	D6
549	MU_ref.44_NF_gr_D1	-0.9119016167	MU_ref.44	NF	gr	D1
550	MU_ref.44_NF_gr_D7	-0.9119016167	MU_ref.44	NF	gr	D7
551	MU_max.50_NF_tr_D2	-0.9118954192	MU_max.50	NF	tr	D2
552	MU_max.50_NF_tr_D8	-0.9118954192	MU_max.50	NF	tr	D8
553	MU_max.50_NF_gr_D2	-0.9118636045	MU_max.50	NF	gr	D2
554	MU_max.50_NF_gr_D8	-0.9118636045	MU_max.50	NF	gr	D8
555	MU_mum44_NF_gr_D1	-0.9118329111	MU_mum44	NF	gr	D1
556	MU_mum44_NF_gr_D7	-0.9118329111	MU_mum44	NF	gr	D7
557	MU_max.50_NF_cov_D3	-0.9117984845	MU_max.50	NF	cov	D3
558	MU_max.50_NF_cov_D9	-0.9117983233	MU_max.50	NF	cov	D9
559	MU_mum44_NF_cov_D6	-0.9117338792	MU_mum44	NF	cov	D6
560	MU_mum44_NF_cov_D0	-0.9117338716	MU_mum44	NF	cov	D0
561	MU_max.44_NF_cov_D1	-0.9116624709	MU_max.44	NF	cov	D1
562	MU_max.44_NF_cov_D7	-0.9116624678	MU_max.44	NF	cov	D7
563	BP_WL48_F.2_tr_D7	-0.9116540439	BP_WL48	F.2	tr	D7
564	BP_WL48_NF_tr_D7	-0.9116540439	BP_WL48	NF	tr	D7
565	MU_max.44_NF_tr_D1	-0.9115682899	MU_max.44	NF	tr	D1
566	MU_max.44_NF_tr_D7	-0.9115682899	MU_max.44	NF	tr	D7
567	MU_max.50_NF_cov_D2	-0.9115534041	MU_max.50	NF	cov	D2
568	MU_max.50_NF_cov_D8	-0.9115532621	MU_max.50	NF	cov	D8
569	MU_ref.44_NF_tr_D0	-0.9113756045	MU_ref.44	NF	tr	D0
570	MU_ref.44_NF_tr_D6	-0.9113756045	MU_ref.44	NF	tr	D6
571	MU_mum44_NF_tr_D0	-0.9112725984	MU_mum44	NF	tr	D0
572	MU_mum44_NF_tr_D6	-0.9112725984	MU_mum44	NF	tr	D6
573	BP_WL46_F.2_tr_D6	-0.911092702	BP_WL46	F.2	tr	D6
574	BP_WL46_NF_tr_D6	-0.911092702	BP_WL46	NF	tr	D6
575	MU_ref.44_NF_cov_D7	-0.9110606775	MU_ref.44	NF	cov	D7
576	MU_ref.44_NF_cov_D1	-0.9110606729	MU_ref.44	NF	cov	D1
577	MU_mum44_NF_cov_D7	-0.9110451006	MU_mum44	NF	cov	D7
578	MU_mum44_NF_cov_D1	-0.9110450752	MU_mum44	NF	cov	D1
579	MU_ref.44_NF_tr_D1	-0.91069381	MU_ref.44	NF	tr	D1
580	MU_ref.44_NF_tr_D7	-0.91069381	MU_ref.44	NF	tr	D7
581	BP_WL46_F.2_cov_D7	-0.9106267002	BP_WL46	F.2	cov	D7
582	BP_WL46_NF_cov_D7	-0.9106267002	BP_WL46	NF	cov	D7
583	MU_mum44_NF_tr_D1	-0.9106147827	MU_mum44	NF	tr	D1
584	MU_mum44_NF_tr_D7	-0.9106147827	MU_mum44	NF	tr	D7
585	BP_WL50_F.2_gr_D5	-0.9105127258	BP_WL50	F.2	gr	D5
586	BP_WL50_NF_gr_D5	-0.9105127258	BP_WL50	NF	gr	D5
587	BP_WL45_F.2_tr_D6	-0.9100483374	BP_WL45	F.2	tr	D6
588	BP_WL45_NF_tr_D6	-0.9100483374	BP_WL45	NF	tr	D6
589	MU_max.44_NF_tr_D3	-0.9097391104	MU_max.44	NF	tr	D3
590	MU_max.44_NF_tr_D9	-0.9097391104	MU_max.44	NF	tr	D9
591	MU_max.44_NF_gr_D3	-0.9097039955	MU_max.44	NF	gr	D3
592	MU_max.44_NF_gr_D9	-0.9097039955	MU_max.44	NF	gr	D9
593	BP_WL45_F.2_cov_D7	-0.909668891	BP_WL45	F.2	cov	D7
594	BP_WL45_NF_cov_D7	-0.909668891	BP_WL45	NF	cov	D7
595	MU_max.44_NF_cov_D3	-0.9096301327	MU_max.44	NF	cov	D3
596	MU_max.44_NF_cov_D9	-0.909629474	MU_max.44	NF	cov	D9
597	MU_max.44_NF_tr_D2	-0.9094865768	MU_max.44	NF	tr	D2
598	MU_max.44_NF_tr_D8	-0.9094865768	MU_max.44	NF	tr	D8
599	MU_max.44_NF_gr_D2	-0.909452231	MU_max.44	NF	gr	D2
600	MU_max.44_NF_gr_D8	-0.909452231	MU_max.44	NF	gr	D8
601	MU_max.44_NF_cov_D2	-0.9093840681	MU_max.44	NF	cov	D2
602	MU_max.44_NF_cov_D8	-0.9093834123	MU_max.44	NF	cov	D8
603	BP_WL50_F.2_tr_D5	-0.9090860168	BP_WL50	F.2	tr	D5
604	BP_WL50_NF_tr_D5	-0.9090860168	BP_WL50	NF	tr	D5
605	BP_WL44_F.2_cov_D6	-0.9088235751	BP_WL44	F.2	cov	D6
606	BP_WL44_NF_cov_D6	-0.9088235751	BP_WL44	NF	cov	D6
607	BP_WL46_F.2_tr_D7	-0.9086985734	BP_WL46	F.2	tr	D7
608	BP_WL46_NF_tr_D7	-0.9086985734	BP_WL46	NF	tr	D7
609	MU_max.40_NF_cov_D3	-0.9082918837	MU_max.40	NF	cov	D3
610	MU_max.40_NF_cov_D9	-0.9082913218	MU_max.40	NF	cov	D9
611	MU_max.40_NF_tr_D3	-0.9082909877	MU_max.40	NF	tr	D3
612	MU_max.40_NF_tr_D9	-0.9082909877	MU_max.40	NF	tr	D9
613	MU_max.40_NF_gr_D3	-0.9082649838	MU_max.40	NF	gr	D3
614	MU_max.40_NF_gr_D9	-0.9082649838	MU_max.40	NF	gr	D9
615	MU_max.40_NF_cov_D2	-0.9080633073	MU_max.40	NF	cov	D2
616	MU_max.40_NF_cov_D8	-0.9080627457	MU_max.40	NF	cov	D8
617	MU_max.40_NF_tr_D2	-0.9080463142	MU_max.40	NF	tr	D2
618	MU_max.40_NF_tr_D8	-0.9080463142	MU_max.40	NF	tr	D8
619	MU_max.40_NF_gr_D2	-0.908024253	MU_max.40	NF	gr	D2
620	MU_max.40_NF_gr_D8	-0.908024253	MU_max.40	NF	gr	D8
621	BP_WL45_F.2_tr_D7	-0.9076787674	BP_WL45	F.2	tr	D7
622	BP_WL45_NF_tr_D7	-0.9076787674	BP_WL45	NF	tr	D7
623	BT_ms30.id50_F.2_cov_D6	-0.9075459351	BT_ms30.id50	F.2	cov	D6
624	BT_ms30.id50_NF_cov_D6	-0.9071433196	BT_ms30.id50	NF	cov	D6
625	MU_max.50_NF_gr_D0	-0.9066675175	MU_max.50	NF	gr	D0
626	MU_max.50_NF_gr_D6	-0.9066675175	MU_max.50	NF	gr	D6
627	BP_WL42_F.2_cov_D6	-0.9065871403	BP_WL42	F.2	cov	D6
628	BP_WL42_NF_cov_D6	-0.9065871403	BP_WL42	NF	cov	D6
629	BT_ms30.id50_F.2_cov_D7	-0.9062301841	BT_ms30.id50	F.2	cov	D7
630	BP_WL44_F.2_tr_D6	-0.9061766403	BP_WL44	F.2	tr	D6
631	BP_WL44_NF_tr_D6	-0.9061766403	BP_WL44	NF	tr	D6
632	MU_max.50_NF_gr_D1	-0.906023869	MU_max.50	NF	gr	D1
633	MU_max.50_NF_gr_D7	-0.906023869	MU_max.50	NF	gr	D7
634	BP_WL44_F.2_cov_D7	-0.9059978373	BP_WL44	F.2	cov	D7
635	BP_WL44_NF_cov_D7	-0.9059978373	BP_WL44	NF	cov	D7
636	BT_ms30.id50_F.2_tr_D6	-0.9059734962	BT_ms30.id50	F.2	tr	D6
637	BT_ms30.id50_NF_cov_D7	-0.9058569351	BT_ms30.id50	NF	cov	D7
638	BT_ms30.id50_NF_tr_D6	-0.905579977	BT_ms30.id50	NF	tr	D6
639	MU_ref.50_NF_gr_D0	-0.9055170648	MU_ref.50	NF	gr	D0
640	MU_ref.50_NF_gr_D6	-0.9055170648	MU_ref.50	NF	gr	D6
641	BT_ms30.id50_F.2_gr_D6	-0.9054135674	BT_ms30.id50	F.2	gr	D6
642	MU_mum50_NF_gr_D0	-0.9054022181	MU_mum50	NF	gr	D0
643	MU_mum50_NF_gr_D6	-0.9054022181	MU_mum50	NF	gr	D6
644	MU_max.50_NF_cov_D6	-0.9053206655	MU_max.50	NF	cov	D6
645	MU_max.50_NF_cov_D0	-0.9053206434	MU_max.50	NF	cov	D0
646	BT_ms30.id50_F.2_tr_D7	-0.905269901	BT_ms30.id50	F.2	tr	D7
647	BT_ms0.id0.TS8_F.2_cov_D6	-0.905132856	BT_ms0.id0.TS8	F.2	cov	D6
648	BT_ms30.id50_NF_gr_D6	-0.9050019654	BT_ms30.id50	NF	gr	D6
649	MU_ref.50_NF_gr_D1	-0.9049995444	MU_ref.50	NF	gr	D1
650	MU_ref.50_NF_gr_D7	-0.9049995444	MU_ref.50	NF	gr	D7
651	BT_ms30.id50_NF_tr_D7	-0.904912964	BT_ms30.id50	NF	tr	D7
652	MU_mum50_NF_gr_D1	-0.9049083577	MU_mum50	NF	gr	D1
653	MU_mum50_NF_gr_D7	-0.9049083577	MU_mum50	NF	gr	D7
654	MU_max.50_NF_cov_D1	-0.9047642856	MU_max.50	NF	cov	D1
655	MU_max.50_NF_cov_D7	-0.9047642771	MU_max.50	NF	cov	D7
656	MU_max.50_NF_tr_D0	-0.9047152366	MU_max.50	NF	tr	D0
657	MU_max.50_NF_tr_D6	-0.9047152366	MU_max.50	NF	tr	D6
658	BT_ms30.id50_F.2_gr_D7	-0.9046535513	BT_ms30.id50	F.2	gr	D7
659	MU_max.50_NF_tr_D1	-0.9044768612	MU_max.50	NF	tr	D1
660	MU_max.50_NF_tr_D7	-0.9044768612	MU_max.50	NF	tr	D7
661	MU_ref.50_NF_cov_D0	-0.904416582	MU_ref.50	NF	cov	D0
662	MU_ref.50_NF_cov_D6	-0.9044165685	MU_ref.50	NF	cov	D6
663	BT_ms30.id50_NF_gr_D7	-0.904277275	BT_ms30.id50	NF	gr	D7
664	BT_ms0.id0.TS8_NF_cov_D6	-0.9042583958	BT_ms0.id0.TS8	NF	cov	D6
665	BT_ms0.id0.TS8_F.2_cov_D7	-0.9042325546	BT_ms0.id0.TS8	F.2	cov	D7
666	MU_mum50_NF_cov_D0	-0.9041012805	MU_mum50	NF	cov	D0
667	MU_mum50_NF_cov_D6	-0.9041012477	MU_mum50	NF	cov	D6
668	MU_ref.50_NF_cov_D7	-0.9040514605	MU_ref.50	NF	cov	D7
669	MU_ref.50_NF_cov_D1	-0.9040514514	MU_ref.50	NF	cov	D1
670	MU_mum50_NF_cov_D7	-0.9039158708	MU_mum50	NF	cov	D7
671	MU_mum50_NF_cov_D1	-0.9039158479	MU_mum50	NF	cov	D1
672	BP_WL42_F.2_tr_D6	-0.9038290902	BP_WL42	F.2	tr	D6
673	BP_WL42_NF_tr_D6	-0.9038290902	BP_WL42	NF	tr	D6
674	BP_WL44_F.2_tr_D7	-0.903805679	BP_WL44	F.2	tr	D7
675	BP_WL44_NF_tr_D7	-0.903805679	BP_WL44	NF	tr	D7
676	BT_ms0.id0.TS8_F.2_tr_D6	-0.9037833318	BT_ms0.id0.TS8	F.2	tr	D6
677	BP_WL42_F.2_cov_D7	-0.9037707435	BP_WL42	F.2	cov	D7
678	BP_WL42_NF_cov_D7	-0.9037707435	BP_WL42	NF	cov	D7
679	MU_ref.50_NF_tr_D0	-0.9037213136	MU_ref.50	NF	tr	D0
680	MU_ref.50_NF_tr_D6	-0.9037213136	MU_ref.50	NF	tr	D6
681	BT_ms0.id0.TS8_F.2_tr_D7	-0.9036146421	BT_ms0.id0.TS8	F.2	tr	D7
682	MU_mum50_NF_tr_D0	-0.9035985089	MU_mum50	NF	tr	D0
683	MU_mum50_NF_tr_D6	-0.9035985089	MU_mum50	NF	tr	D6
684	MU_ref.50_NF_tr_D1	-0.9035445974	MU_ref.50	NF	tr	D1
685	MU_ref.50_NF_tr_D7	-0.9035445974	MU_ref.50	NF	tr	D7
686	BT_ms0.id0.TS8_NF_tr_D6	-0.9034624186	BT_ms0.id0.TS8	NF	tr	D6
687	MU_mum50_NF_tr_D1	-0.9034443978	MU_mum50	NF	tr	D1
688	MU_mum50_NF_tr_D7	-0.9034443978	MU_mum50	NF	tr	D7
689	BT_ms0.id0.TS8_NF_cov_D7	-0.9033362477	BT_ms0.id0.TS8	NF	cov	D7
690	BT_ms0.id0.TS8_NF_tr_D7	-0.9033329102	BT_ms0.id0.TS8	NF	tr	D7
691	BT_ms0.id0.TS8_F.2_gr_D6	-0.9030176001	BT_ms0.id0.TS8	F.2	gr	D6
692	BT_ms0.id0.TS8_F.2_gr_D7	-0.9027784461	BT_ms0.id0.TS8	F.2	gr	D7
693	BT_ms0.id0.TS8_NF_gr_D6	-0.9024944463	BT_ms0.id0.TS8	NF	gr	D6
694	BT_ms0.id0.TS8_NF_gr_D7	-0.9022759619	BT_ms0.id0.TS8	NF	gr	D7
695	BP_WL40_F.2_cov_D6	-0.9015205001	BP_WL40	F.2	cov	D6
696	BP_WL40_NF_cov_D6	-0.9015205001	BP_WL40	NF	cov	D6
697	BP_WL42_F.2_tr_D7	-0.9014783635	BP_WL42	F.2	tr	D7
698	BP_WL42_NF_tr_D7	-0.9014783635	BP_WL42	NF	tr	D7
699	NB__F.2_cov_D6	-0.9014519649	NB_default	F.2	cov	D6
700	NB__NF_cov_D6	-0.9008084989	NB_default	NF	cov	D6
701	MU_max.30_NF_cov_D3	-0.9004359486	MU_max.30	NF	cov	D3
702	MU_max.30_NF_cov_D9	-0.9004356056	MU_max.30	NF	cov	D9
703	NB__NF_tr_D6	-0.9001432501	NB_default	NF	tr	D6
704	MU_max.30_NF_cov_D2	-0.9001258122	MU_max.30	NF	cov	D2
705	MU_max.30_NF_cov_D8	-0.9001254713	MU_max.30	NF	cov	D8
706	MU_max.30_NF_tr_D3	-0.8999653591	MU_max.30	NF	tr	D3
707	MU_max.30_NF_tr_D9	-0.8999653591	MU_max.30	NF	tr	D9
708	MU_max.30_NF_gr_D3	-0.8999239275	MU_max.30	NF	gr	D3
709	MU_max.30_NF_gr_D9	-0.8999239275	MU_max.30	NF	gr	D9
710	NB__F.2_tr_D6	-0.8996288527	NB_default	F.2	tr	D6
711	MU_max.30_NF_tr_D2	-0.8996126963	MU_max.30	NF	tr	D2
712	MU_max.30_NF_tr_D8	-0.8996126963	MU_max.30	NF	tr	D8
713	MU_max.30_NF_gr_D2	-0.899586179	MU_max.30	NF	gr	D2
714	MU_max.30_NF_gr_D8	-0.899586179	MU_max.30	NF	gr	D8
715	NB__F.2_cov_D7	-0.8992680139	NB_default	F.2	cov	D7
716	NB__NF_tr_D7	-0.8989434676	NB_default	NF	tr	D7
717	BP_WL40_F.2_cov_D7	-0.8988088277	BP_WL40	F.2	cov	D7
718	BP_WL40_NF_cov_D7	-0.8988088277	BP_WL40	NF	cov	D7
719	NB__NF_cov_D7	-0.8987479347	NB_default	NF	cov	D7
720	BP_WL40_F.2_tr_D6	-0.8984695918	BP_WL40	F.2	tr	D6
721	BP_WL40_NF_tr_D6	-0.8984695918	BP_WL40	NF	tr	D6
722	NB__F.2_tr_D7	-0.8982119901	NB_default	F.2	tr	D7
723	BP_WL38_F.2_cov_D6	-0.8962742531	BP_WL38	F.2	cov	D6
724	BP_WL38_NF_cov_D6	-0.8962742531	BP_WL38	NF	cov	D6
725	BP_WL40_F.2_tr_D7	-0.8962499186	BP_WL40	F.2	tr	D7
726	BP_WL40_NF_tr_D7	-0.8962499186	BP_WL40	NF	tr	D7
727	BP_WL7_F.2_cov_D7	-0.8954547823	BP_WL7	F.2	cov	D7
728	BP_WL7_NF_cov_D7	-0.8953539479	BP_WL7	NF	cov	D7
729	BP_WL9_F.2_cov_D7	-0.8951342481	BP_WL9	F.2	cov	D7
730	BP_WL9_NF_cov_D7	-0.8950032025	BP_WL9	NF	cov	D7
731	BP__F.2_cov_D7	-0.8947199072	BP_default	F.2	cov	D7
732	BP_WL11_F.2_cov_D7	-0.8947199072	BP_WL11	F.2	cov	D7
733	MU_ref.50_NF_cov_D3	-0.8947082169	MU_ref.50	NF	cov	D3
734	MU_ref.50_NF_cov_D9	-0.8947072414	MU_ref.50	NF	cov	D9
735	BP__NF_cov_D7	-0.8946515175	BP_default	NF	cov	D7
736	BP_WL11_NF_cov_D7	-0.8946515175	BP_WL11	NF	cov	D7
737	MU_ref.50_NF_cov_D2	-0.8945127429	MU_ref.50	NF	cov	D2
738	MU_ref.50_NF_cov_D8	-0.8945117612	MU_ref.50	NF	cov	D8
739	BP_WL50_F.2_cov_D0	-0.8942979919	BP_WL50	F.2	cov	D0
740	BP_WL50_NF_cov_D0	-0.8942979919	BP_WL50	NF	cov	D0
741	BP_WL36_F.2_cov_D6	-0.8940545588	BP_WL36	F.2	cov	D6
742	BP_WL36_NF_cov_D6	-0.8940545588	BP_WL36	NF	cov	D6
743	WU_S50.Q50_F.2_tr_D7	-0.8936396649	WU_S50.Q50	F.2	tr	D7
744	BP_WL7_NF_cov_D6	-0.8936292257	BP_WL7	NF	cov	D6
745	BP_WL38_F.2_cov_D7	-0.8935436243	BP_WL38	F.2	cov	D7
746	BP_WL38_NF_cov_D7	-0.8935436243	BP_WL38	NF	cov	D7
747	BT_ms30.id90.TS12_NF_cov_D8	-0.893451063	BT_ms30.id90.TS12	NF	cov	D8
748	BP_WL7_F.2_cov_D6	-0.8933815296	BP_WL7	F.2	cov	D6
749	BT_ms30.id90.TS12_NF_cov_D9	-0.8933811864	BT_ms30.id90.TS12	NF	cov	D9
750	BT_ms30.id90.TS12_NF_gr_D8	-0.8932896192	BT_ms30.id90.TS12	NF	gr	D8
751	BP_WL9_NF_cov_D6	-0.893238036	BP_WL9	NF	cov	D6
752	BT_ms30.id90.TS12_NF_gr_D9	-0.8932294988	BT_ms30.id90.TS12	NF	gr	D9
753	BP_WL12_F.2_cov_D7	-0.8932118787	BP_WL12	F.2	cov	D7
754	BP_WL12_NF_cov_D7	-0.8931208626	BP_WL12	NF	cov	D7
755	BP_WL9_F.2_cov_D6	-0.8930736581	BP_WL9	F.2	cov	D6
756	BP_WL38_F.2_tr_D6	-0.8930043451	BP_WL38	F.2	tr	D6
757	BP_WL38_NF_tr_D6	-0.8930043451	BP_WL38	NF	tr	D6
758	BT_ms30.id90.TS12_NF_tr_D8	-0.8929131884	BT_ms30.id90.TS12	NF	tr	D8
759	BP_WL7_NF_tr_D7	-0.8928771196	BP_WL7	NF	tr	D7
760	BT_ms30.id90.TS12_NF_tr_D9	-0.892849361	BT_ms30.id90.TS12	NF	tr	D9
761	WU_S50.Q50_NF_tr_D7	-0.892831317	WU_S50.Q50	NF	tr	D7
762	BP__NF_cov_D6	-0.8928137831	BP_default	NF	cov	D6
763	BP_WL11_NF_cov_D6	-0.8928137831	BP_WL11	NF	cov	D6
764	BP__F.2_cov_D6	-0.892678271	BP_default	F.2	cov	D6
765	BP_WL11_F.2_cov_D6	-0.892678271	BP_WL11	F.2	cov	D6
766	WU_S50.Q50_F.2_tr_D6	-0.8925493192	WU_S50.Q50	F.2	tr	D6
767	BP_WL9_NF_tr_D7	-0.8924398659	BP_WL9	NF	tr	D7
768	BP_WL13_F.2_cov_D7	-0.89234781	BP_WL13	F.2	cov	D7
769	BP_WL13_NF_cov_D7	-0.8922494839	BP_WL13	NF	cov	D7
770	MU_ref.50_NF_tr_D3	-0.8921685824	MU_ref.50	NF	tr	D3
771	MU_ref.50_NF_tr_D9	-0.8921685824	MU_ref.50	NF	tr	D9
772	BP_WL7_F.2_tr_D7	-0.8920917719	BP_WL7	F.2	tr	D7
773	BP_WL48_F.2_cov_D0	-0.892067204	BP_WL48	F.2	cov	D0
774	BP_WL48_NF_cov_D0	-0.892067204	BP_WL48	NF	cov	D0
775	MU_ref.50_NF_tr_D2	-0.8920234612	MU_ref.50	NF	tr	D2
776	MU_ref.50_NF_tr_D8	-0.8920234612	MU_ref.50	NF	tr	D8
777	BP__NF_tr_D7	-0.8919539679	BP_default	NF	tr	D7
778	BP_WL11_NF_tr_D7	-0.8919539679	BP_WL11	NF	tr	D7
779	MU_ref.50_NF_gr_D3	-0.891907159	MU_ref.50	NF	gr	D3
780	MU_ref.50_NF_gr_D9	-0.891907159	MU_ref.50	NF	gr	D9
781	BP_WL50_F.2_tr_D0	-0.8918429232	BP_WL50	F.2	tr	D0
782	BP_WL50_NF_tr_D0	-0.8918429232	BP_WL50	NF	tr	D0
783	MU_ref.44_NF_cov_D3	-0.8918350982	MU_ref.44	NF	cov	D3
784	MU_ref.44_NF_cov_D9	-0.8918338055	MU_ref.44	NF	cov	D9
785	BP_WL14_F.2_cov_D7	-0.8918079178	BP_WL14	F.2	cov	D7
786	BP_WL9_F.2_tr_D7	-0.8917910696	BP_WL9	F.2	tr	D7
787	MU_ref.50_NF_gr_D2	-0.8917670601	MU_ref.50	NF	gr	D2
788	MU_ref.50_NF_gr_D8	-0.8917670601	MU_ref.50	NF	gr	D8
789	BP_WL14_NF_cov_D7	-0.8917341552	BP_WL14	NF	cov	D7
790	BT_ms30.id90.TS12_F.2_cov_D8	-0.8916459535	BT_ms30.id90.TS12	F.2	cov	D8
791	MU_ref.44_NF_cov_D2	-0.8916028666	MU_ref.44	NF	cov	D2
792	BP_WL50_F.2_cov_D1	-0.8916023737	BP_WL50	F.2	cov	D1
793	BP_WL50_NF_cov_D1	-0.8916023737	BP_WL50	NF	cov	D1
794	MU_ref.44_NF_cov_D8	-0.8916015588	MU_ref.44	NF	cov	D8
795	BT_ms30.id90.TS12_F.2_cov_D9	-0.8915989383	BT_ms30.id90.TS12	F.2	cov	D9
796	BP__F.2_tr_D7	-0.8914285133	BP_default	F.2	tr	D7
797	BP_WL11_F.2_tr_D7	-0.8914285133	BP_WL11	F.2	tr	D7
798	BT_ms30.id90.TS12_F.2_gr_D8	-0.8914231762	BT_ms30.id90.TS12	F.2	gr	D8
799	BT_ms30.id90.TS12_F.2_gr_D9	-0.891384424	BT_ms30.id90.TS12	F.2	gr	D9
800	BP_WL36_F.2_cov_D7	-0.8913392044	BP_WL36	F.2	cov	D7
801	BP_WL36_NF_cov_D7	-0.8913392044	BP_WL36	NF	cov	D7
802	BP_WL12_NF_cov_D6	-0.8913191277	BP_WL12	NF	cov	D6
803	BP_WL12_F.2_cov_D6	-0.8912663903	BP_WL12	F.2	cov	D6
804	BT_ms30.id90.TS12_F.2_tr_D8	-0.8910151804	BT_ms30.id90.TS12	F.2	tr	D8
805	BT_ms30.id90.TS12_F.2_tr_D9	-0.8909712677	BT_ms30.id90.TS12	F.2	tr	D9
806	BP_WL38_F.2_tr_D7	-0.890796432	BP_WL38	F.2	tr	D7
807	BP_WL38_NF_tr_D7	-0.890796432	BP_WL38	NF	tr	D7
808	WU_S50.Q50_NF_tr_D6	-0.8907303012	WU_S50.Q50	NF	tr	D6
809	BP_WL36_F.2_tr_D6	-0.8906452041	BP_WL36	F.2	tr	D6
810	BP_WL36_NF_tr_D6	-0.8906452041	BP_WL36	NF	tr	D6
811	BP_WL13_NF_cov_D6	-0.8904740127	BP_WL13	NF	cov	D6
812	BP_WL12_NF_tr_D7	-0.8904724921	BP_WL12	NF	tr	D7
813	BP_WL13_F.2_cov_D6	-0.8904722889	BP_WL13	F.2	cov	D6
814	BT_ms30.id90.TS12_NF_cov_D2	-0.8904281007	BT_ms30.id90.TS12	NF	cov	D2
815	MU_ref.40_NF_cov_D3	-0.8904226645	MU_ref.40	NF	cov	D3
816	MU_ref.40_NF_cov_D9	-0.8904219505	MU_ref.40	NF	cov	D9
817	BT_ms30.id90.TS12_NF_cov_D3	-0.8903526459	BT_ms30.id90.TS12	NF	cov	D3
818	BT_ms30.id90.TS12_NF_gr_D2	-0.8902514827	BT_ms30.id90.TS12	NF	gr	D2
819	MU_mum50_NF_cov_D3	-0.8902142487	MU_mum50	NF	cov	D3
820	MU_mum50_NF_cov_D9	-0.8902123862	MU_mum50	NF	cov	D9
821	MU_ref.40_NF_cov_D2	-0.8901918874	MU_ref.40	NF	cov	D2
822	MU_ref.40_NF_cov_D8	-0.8901911772	MU_ref.40	NF	cov	D8
823	BT_ms30.id90.TS12_NF_gr_D3	-0.8901855845	BT_ms30.id90.TS12	NF	gr	D3
824	MU_mum50_NF_cov_D2	-0.8901694877	MU_mum50	NF	cov	D2
825	MU_mum50_NF_cov_D8	-0.8901676139	MU_mum50	NF	cov	D8
826	BP_WL12_F.2_tr_D7	-0.8900479432	BP_WL12	F.2	tr	D7
827	MU_mum50_NF_tr_D3	-0.8900403033	MU_mum50	NF	tr	D3
828	MU_mum50_NF_tr_D9	-0.8900403033	MU_mum50	NF	tr	D9
829	BP_WL14_F.2_cov_D6	-0.8899791139	BP_WL14	F.2	cov	D6
830	BP_WL14_NF_cov_D6	-0.8899731437	BP_WL14	NF	cov	D6
831	MU_mum50_NF_tr_D2	-0.8899645732	MU_mum50	NF	tr	D2
832	MU_mum50_NF_tr_D8	-0.8899645732	MU_mum50	NF	tr	D8
833	BT_ms30.id90.TS12_NF_tr_D2	-0.8898853688	BT_ms30.id90.TS12	NF	tr	D2
834	BT_ms30.id90.TS12_NF_tr_D3	-0.8898162876	BT_ms30.id90.TS12	NF	tr	D3
835	MU_mum50_NF_gr_D3	-0.8897888716	MU_mum50	NF	gr	D3
836	MU_mum50_NF_gr_D9	-0.8897888716	MU_mum50	NF	gr	D9
837	MU_mum50_NF_gr_D2	-0.8897165534	MU_mum50	NF	gr	D2
838	MU_mum50_NF_gr_D8	-0.8897165534	MU_mum50	NF	gr	D8
839	MU_ref.44_NF_tr_D3	-0.8896096185	MU_ref.44	NF	tr	D3
840	MU_ref.44_NF_tr_D9	-0.8896096185	MU_ref.44	NF	tr	D9
841	BP_WL13_NF_tr_D7	-0.8895875815	BP_WL13	NF	tr	D7
842	WU_S50.Q50_NF_cov_D4	-0.8895751217	WU_S50.Q50	NF	cov	D4
843	BP_WL50_F.2_tr_D1	-0.889572476	BP_WL50	F.2	tr	D1
844	BP_WL50_NF_tr_D1	-0.889572476	BP_WL50	NF	tr	D1
845	BP_WL48_F.2_tr_D0	-0.8894792191	BP_WL48	F.2	tr	D0
846	BP_WL48_NF_tr_D0	-0.8894792191	BP_WL48	NF	tr	D0
847	MU_ref.44_NF_tr_D2	-0.8894076003	MU_ref.44	NF	tr	D2
848	MU_ref.44_NF_tr_D8	-0.8894076003	MU_ref.44	NF	tr	D8
849	BP_WL48_F.2_cov_D1	-0.8893771183	BP_WL48	F.2	cov	D1
850	BP_WL48_NF_cov_D1	-0.8893771183	BP_WL48	NF	cov	D1
851	MU_ref.44_NF_gr_D3	-0.8892409941	MU_ref.44	NF	gr	D3
852	MU_ref.44_NF_gr_D9	-0.8892409941	MU_ref.44	NF	gr	D9
853	BP_WL13_F.2_tr_D7	-0.8892354519	BP_WL13	F.2	tr	D7
854	MU_ref.44_NF_gr_D2	-0.8890447967	MU_ref.44	NF	gr	D2
855	MU_ref.44_NF_gr_D8	-0.8890447967	MU_ref.44	NF	gr	D8
856	BP_WL14_NF_tr_D7	-0.8890169318	BP_WL14	NF	tr	D7
857	BP_WL7_NF_tr_D6	-0.8889183157	BP_WL7	NF	tr	D6
858	BP_WL34_F.2_cov_D6	-0.888791446	BP_WL34	F.2	cov	D6
859	BP_WL34_NF_cov_D6	-0.888791446	BP_WL34	NF	cov	D6
860	BP_WL14_F.2_tr_D7	-0.8887173569	BP_WL14	F.2	tr	D7
861	BT_ms30.id90.TS12_F.2_cov_D2	-0.8886459407	BT_ms30.id90.TS12	F.2	cov	D2
862	BP_WL15_F.2_cov_D7	-0.8885986334	BP_WL15	F.2	cov	D7
863	BT_ms30.id90.TS12_F.2_cov_D3	-0.8885920903	BT_ms30.id90.TS12	F.2	cov	D3
864	BP_WL9_NF_tr_D6	-0.888523884	BP_WL9	NF	tr	D6
865	BP_WL15_NF_cov_D7	-0.8884846577	BP_WL15	NF	cov	D7
866	BP_WL36_F.2_tr_D7	-0.888465712	BP_WL36	F.2	tr	D7
867	BP_WL36_NF_tr_D7	-0.888465712	BP_WL36	NF	tr	D7
868	BT_ms30.id90.TS12_F.2_gr_D2	-0.888414173	BT_ms30.id90.TS12	F.2	gr	D2
869	MU_ref.40_NF_tr_D3	-0.8883921693	MU_ref.40	NF	tr	D3
870	MU_ref.40_NF_tr_D9	-0.8883921693	MU_ref.40	NF	tr	D9
871	BT_ms30.id90.TS12_F.2_gr_D3	-0.8883684305	BT_ms30.id90.TS12	F.2	gr	D3
872	MU_ref.40_NF_tr_D2	-0.8881801772	MU_ref.40	NF	tr	D2
873	MU_ref.40_NF_tr_D8	-0.8881801772	MU_ref.40	NF	tr	D8
874	BP_WL7_F.2_tr_D6	-0.8881760013	BP_WL7	F.2	tr	D6
875	BP__NF_tr_D6	-0.8880947325	BP_default	NF	tr	D6
876	BP_WL11_NF_tr_D6	-0.8880947325	BP_WL11	NF	tr	D6
877	BT_ms30.id90.TS12_F.2_tr_D2	-0.8880168457	BT_ms30.id90.TS12	F.2	tr	D2
878	MU_mum44_NF_cov_D3	-0.8879799319	MU_mum44	NF	cov	D3
879	MU_mum44_NF_cov_D9	-0.8879793716	MU_mum44	NF	cov	D9
880	MU_ref.40_NF_gr_D3	-0.8879669718	MU_ref.40	NF	gr	D3
881	MU_ref.40_NF_gr_D9	-0.8879669718	MU_ref.40	NF	gr	D9
882	BT_ms30.id90.TS12_F.2_tr_D3	-0.887966552	BT_ms30.id90.TS12	F.2	tr	D3
883	MU_mum44_NF_tr_D3	-0.887918991	MU_mum44	NF	tr	D3
884	MU_mum44_NF_tr_D9	-0.887918991	MU_mum44	NF	tr	D9
885	BP_WL9_F.2_tr_D6	-0.8879074956	BP_WL9	F.2	tr	D6
886	MU_mum44_NF_cov_D2	-0.8878522742	MU_mum44	NF	cov	D2
887	MU_mum44_NF_cov_D8	-0.8878517155	MU_mum44	NF	cov	D8
888	MU_mum44_NF_tr_D2	-0.8877662407	MU_mum44	NF	tr	D2
889	MU_mum44_NF_tr_D8	-0.8877662407	MU_mum44	NF	tr	D8
890	MU_ref.40_NF_gr_D2	-0.887760992	MU_ref.40	NF	gr	D2
891	MU_ref.40_NF_gr_D8	-0.887760992	MU_ref.40	NF	gr	D8
892	BP__F.2_tr_D6	-0.8875963522	BP_default	F.2	tr	D6
893	BP_WL11_F.2_tr_D6	-0.8875963522	BP_WL11	F.2	tr	D6
894	MU_mum44_NF_gr_D3	-0.887543407	MU_mum44	NF	gr	D3
895	MU_mum44_NF_gr_D9	-0.887543407	MU_mum44	NF	gr	D9
896	MU_mum44_NF_gr_D2	-0.8873953894	MU_mum44	NF	gr	D2
897	MU_mum44_NF_gr_D8	-0.8873953894	MU_mum44	NF	gr	D8
898	BP_WL16_F.2_cov_D7	-0.8873065946	BP_WL16	F.2	cov	D7
899	BP_WL48_F.2_tr_D1	-0.8872207517	BP_WL48	F.2	tr	D1
900	BP_WL48_NF_tr_D1	-0.8872207517	BP_WL48	NF	tr	D1
901	BP_WL46_F.2_cov_D0	-0.8871959598	BP_WL46	F.2	cov	D0
902	BP_WL46_NF_cov_D0	-0.8871959598	BP_WL46	NF	cov	D0
903	BP_WL16_NF_cov_D7	-0.8871930017	BP_WL16	NF	cov	D7
904	BP_WL15_F.2_cov_D6	-0.8871077277	BP_WL15	F.2	cov	D6
905	BP_WL15_NF_cov_D6	-0.8870386249	BP_WL15	NF	cov	D6
906	MU_mum40_NF_cov_D3	-0.8868489025	MU_mum40	NF	cov	D3
907	MU_mum40_NF_cov_D9	-0.8868487555	MU_mum40	NF	cov	D9
908	MU_mum40_NF_tr_D3	-0.8868475545	MU_mum40	NF	tr	D3
909	MU_mum40_NF_tr_D9	-0.8868475545	MU_mum40	NF	tr	D9
910	BP_WL12_NF_tr_D6	-0.8867781645	BP_WL12	NF	tr	D6
911	BP_WL17_F.2_cov_D7	-0.8867588135	BP_WL17	F.2	cov	D7
912	MU_mum40_NF_cov_D2	-0.8866999163	MU_mum40	NF	cov	D2
913	MU_mum40_NF_cov_D8	-0.886699778	MU_mum40	NF	cov	D8
914	MU_mum40_NF_tr_D2	-0.8866768284	MU_mum40	NF	tr	D2
915	MU_mum40_NF_tr_D8	-0.8866768284	MU_mum40	NF	tr	D8
916	BP_WL17_NF_cov_D7	-0.8866362534	BP_WL17	NF	cov	D7
917	MU_mum40_NF_gr_D3	-0.8864483265	MU_mum40	NF	gr	D3
918	MU_mum40_NF_gr_D9	-0.8864483265	MU_mum40	NF	gr	D9
919	BP_WL12_F.2_tr_D6	-0.8863807263	BP_WL12	F.2	tr	D6
920	MU_mum40_NF_gr_D2	-0.8862830478	MU_mum40	NF	gr	D2
921	MU_mum40_NF_gr_D8	-0.8862830478	MU_mum40	NF	gr	D8
922	BP_WL34_F.2_cov_D7	-0.8861395322	BP_WL34	F.2	cov	D7
923	BP_WL34_NF_cov_D7	-0.8861395322	BP_WL34	NF	cov	D7
924	BP_WL15_NF_tr_D7	-0.8860276254	BP_WL15	NF	tr	D7
925	BP_WL13_NF_tr_D6	-0.8859935006	BP_WL13	NF	tr	D6
926	BP_WL16_F.2_cov_D6	-0.8859301468	BP_WL16	F.2	cov	D6
927	BP_WL16_NF_cov_D6	-0.8858462864	BP_WL16	NF	cov	D6
928	BP_WL15_F.2_tr_D7	-0.8857948434	BP_WL15	F.2	tr	D7
929	BP_WL13_F.2_tr_D6	-0.885666371	BP_WL13	F.2	tr	D6
930	WU_S50.Q50_NF_cov_D6	-0.8855494533	WU_S50.Q50	NF	cov	D6
931	BP_WL14_NF_tr_D6	-0.8855300009	BP_WL14	NF	tr	D6
932	BP_WL17_F.2_cov_D6	-0.8854803111	BP_WL17	F.2	cov	D6
933	BP_WL45_F.2_cov_D0	-0.8854542922	BP_WL45	F.2	cov	D0
934	BP_WL45_NF_cov_D0	-0.8854542922	BP_WL45	NF	cov	D0
935	BP_WL17_NF_cov_D6	-0.885376571	BP_WL17	NF	cov	D6
936	BP_WL14_F.2_tr_D6	-0.8852534639	BP_WL14	F.2	tr	D6
937	BP_WL34_F.2_tr_D6	-0.8850758582	BP_WL34	F.2	tr	D6
938	BP_WL34_NF_tr_D6	-0.8850758582	BP_WL34	NF	tr	D6
939	BP_WL16_NF_tr_D7	-0.8847320703	BP_WL16	NF	tr	D7
940	BP_WL16_F.2_tr_D7	-0.8845560897	BP_WL16	F.2	tr	D7
941	BP_WL46_F.2_cov_D1	-0.8844881075	BP_WL46	F.2	cov	D1
942	BP_WL46_NF_cov_D1	-0.8844881075	BP_WL46	NF	cov	D1
943	WU_S50.Q50_F.2_cov_D4	-0.8844247387	WU_S50.Q50	F.2	cov	D4
944	BP_WL46_F.2_tr_D0	-0.8843582547	BP_WL46	F.2	tr	D0
945	BP_WL46_NF_tr_D0	-0.8843582547	BP_WL46	NF	tr	D0
946	BP_WL17_NF_tr_D7	-0.8841529759	BP_WL17	NF	tr	D7
947	BP_WL17_F.2_tr_D7	-0.8840223803	BP_WL17	F.2	tr	D7
948	BP_WL32_F.2_cov_D6	-0.883736564	BP_WL32	F.2	cov	D6
949	BP_WL32_NF_cov_D6	-0.883736564	BP_WL32	NF	cov	D6
950	MU_max.20_NF_gr_D3	-0.8835047032	MU_max.20	NF	gr	D3
951	MU_max.20_NF_gr_D9	-0.8835047032	MU_max.20	NF	gr	D9
952	MU_max.20_NF_tr_D3	-0.8834153363	MU_max.20	NF	tr	D3
953	MU_max.20_NF_tr_D9	-0.8834153363	MU_max.20	NF	tr	D9
954	MU_max.20_NF_gr_D2	-0.8831836293	MU_max.20	NF	gr	D2
955	MU_max.20_NF_gr_D8	-0.8831836293	MU_max.20	NF	gr	D8
956	MU_max.20_NF_tr_D2	-0.8830918605	MU_max.20	NF	tr	D2
957	MU_max.20_NF_tr_D8	-0.8830918605	MU_max.20	NF	tr	D8
958	WU_S50.Q50_F.2_cov_D6	-0.8830305922	WU_S50.Q50	F.2	cov	D6
959	BP_WL34_F.2_tr_D7	-0.8829885142	BP_WL34	F.2	tr	D7
960	BP_WL34_NF_tr_D7	-0.8829885142	BP_WL34	NF	tr	D7
961	BP_WL15_NF_tr_D6	-0.8829653536	BP_WL15	NF	tr	D6
962	BP_WL45_F.2_cov_D1	-0.8827740772	BP_WL45	F.2	cov	D1
963	BP_WL45_NF_cov_D1	-0.8827740772	BP_WL45	NF	cov	D1
964	BP_WL15_F.2_tr_D6	-0.8827512118	BP_WL15	F.2	tr	D6
965	MU_ref.30_NF_cov_D3	-0.8827363832	MU_ref.30	NF	cov	D3
966	MU_ref.30_NF_cov_D9	-0.8827357894	MU_ref.30	NF	cov	D9
967	BP_WL45_F.2_tr_D0	-0.8825205427	BP_WL45	F.2	tr	D0
968	BP_WL45_NF_tr_D0	-0.8825205427	BP_WL45	NF	tr	D0
969	MU_ref.30_NF_cov_D2	-0.8824117976	MU_ref.30	NF	cov	D2
970	MU_ref.30_NF_cov_D8	-0.882411215	MU_ref.30	NF	cov	D8
971	BP_WL46_F.2_tr_D1	-0.8820946077	BP_WL46	F.2	tr	D1
972	BP_WL46_NF_tr_D1	-0.8820946077	BP_WL46	NF	tr	D1
973	MU_max.20_NF_cov_D3	-0.8820591029	MU_max.20	NF	cov	D3
974	MU_max.20_NF_cov_D9	-0.8820590007	MU_max.20	NF	cov	D9
975	BP_WL16_NF_tr_D6	-0.881838034	BP_WL16	NF	tr	D6
976	MU_max.20_NF_cov_D2	-0.8818328702	MU_max.20	NF	cov	D2
977	MU_max.20_NF_cov_D8	-0.8818327674	MU_max.20	NF	cov	D8
978	BP_WL18_F.2_cov_D7	-0.881785041	BP_WL18	F.2	cov	D7
979	BP_WL16_F.2_tr_D6	-0.8816768874	BP_WL16	F.2	tr	D6
980	BP_WL18_NF_cov_D7	-0.8816182623	BP_WL18	NF	cov	D7
981	BP_WL17_NF_tr_D6	-0.8813947856	BP_WL17	NF	tr	D6
982	MU_ref.30_NF_tr_D3	-0.8813378988	MU_ref.30	NF	tr	D3
983	MU_ref.30_NF_tr_D9	-0.8813378988	MU_ref.30	NF	tr	D9
984	WU_S50.Q50_NF_tr_D9	-0.8813161918	WU_S50.Q50	NF	tr	D9
985	BP_WL32_F.2_cov_D7	-0.8812848827	BP_WL32	F.2	cov	D7
986	BP_WL32_NF_cov_D7	-0.8812848827	BP_WL32	NF	cov	D7
987	BP_WL17_F.2_tr_D6	-0.8812766218	BP_WL17	F.2	tr	D6
988	BP_WL18_F.2_cov_D6	-0.8811204583	BP_WL18	F.2	cov	D6
989	MU_ref.30_NF_tr_D2	-0.8810077829	MU_ref.30	NF	tr	D2
990	MU_ref.30_NF_tr_D8	-0.8810077829	MU_ref.30	NF	tr	D8
991	BP_WL18_NF_cov_D6	-0.8809691067	BP_WL18	NF	cov	D6
992	BP_WL19_F.2_cov_D7	-0.880862651	BP_WL19	F.2	cov	D7
993	MU_ref.30_NF_gr_D3	-0.8807401399	MU_ref.30	NF	gr	D3
994	MU_ref.30_NF_gr_D9	-0.8807401399	MU_ref.30	NF	gr	D9
995	BP_WL19_NF_cov_D7	-0.8806989946	BP_WL19	NF	cov	D7
996	BP_WL20_F.2_cov_D7	-0.8806001663	BP_WL20	F.2	cov	D7
997	BP_WL30_F.2_cov_D6	-0.880523902	BP_WL30	F.2	cov	D6
998	BP_WL30_NF_cov_D6	-0.880523902	BP_WL30	NF	cov	D6
999	BP_WL20_NF_cov_D7	-0.8804558309	BP_WL20	NF	cov	D7
1000	MU_ref.30_NF_gr_D2	-0.8804172334	MU_ref.30	NF	gr	D2
1001	MU_ref.30_NF_gr_D8	-0.8804172334	MU_ref.30	NF	gr	D8
1002	BP_WL19_F.2_cov_D6	-0.8803454582	BP_WL19	F.2	cov	D6
1003	MU_mum30_NF_tr_D3	-0.8802969216	MU_mum30	NF	tr	D3
1004	MU_mum30_NF_tr_D9	-0.8802969216	MU_mum30	NF	tr	D9
1005	BP_WL45_F.2_tr_D1	-0.8802938554	BP_WL45	F.2	tr	D1
1006	BP_WL45_NF_tr_D1	-0.8802938554	BP_WL45	NF	tr	D1
1007	MU_mum30_NF_cov_D3	-0.880198939	MU_mum30	NF	cov	D3
1008	MU_mum30_NF_cov_D9	-0.8801983838	MU_mum30	NF	cov	D9
1009	BP_WL19_NF_cov_D6	-0.8801947484	BP_WL19	NF	cov	D6
1010	BP_WL20_F.2_cov_D6	-0.8801718671	BP_WL20	F.2	cov	D6
1011	WU_S50.Q50_NF_cov_D7	-0.8801033091	WU_S50.Q50	NF	cov	D7
1012	BP_WL20_NF_cov_D6	-0.8800383045	BP_WL20	NF	cov	D6
1013	MU_mum30_NF_tr_D2	-0.8799865696	MU_mum30	NF	tr	D2
1014	MU_mum30_NF_tr_D8	-0.8799865696	MU_mum30	NF	tr	D8
1015	MU_mum30_NF_cov_D2	-0.8799136473	MU_mum30	NF	cov	D2
1016	MU_mum30_NF_cov_D8	-0.8799130892	MU_mum30	NF	cov	D8
1017	BP_WL32_F.2_tr_D6	-0.8798379901	BP_WL32	F.2	tr	D6
1018	BP_WL32_NF_tr_D6	-0.8798379901	BP_WL32	NF	tr	D6
1019	MU_mum30_NF_gr_D3	-0.8797460376	MU_mum30	NF	gr	D3
1020	MU_mum30_NF_gr_D9	-0.8797460376	MU_mum30	NF	gr	D9
1021	WU_S50.Q50_F.2_tr_D9	-0.8796710096	WU_S50.Q50	F.2	tr	D9
1022	MU_mum30_NF_gr_D2	-0.8794426455	MU_mum30	NF	gr	D2
1023	MU_mum30_NF_gr_D8	-0.8794426455	MU_mum30	NF	gr	D8
1024	BP_WL18_NF_tr_D7	-0.8794060898	BP_WL18	NF	tr	D7
1025	BP_WL18_F.2_tr_D7	-0.8793228721	BP_WL18	F.2	tr	D7
1026	BP_WL44_F.2_cov_D0	-0.8792288998	BP_WL44	F.2	cov	D0
1027	BP_WL44_NF_cov_D0	-0.8792288998	BP_WL44	NF	cov	D0
1028	WU_S50.Q50_F.2_cov_D7	-0.8791141071	WU_S50.Q50	F.2	cov	D7
1029	WU_S50.Q50_NF_tr_D8	-0.8783053978	WU_S50.Q50	NF	tr	D8
1030	BP_WL19_NF_tr_D7	-0.8782717112	BP_WL19	NF	tr	D7
1031	BP_WL19_F.2_tr_D7	-0.8782283239	BP_WL19	F.2	tr	D7
1032	BP_WL30_F.2_cov_D7	-0.8781911636	BP_WL30	F.2	cov	D7
1033	BP_WL30_NF_cov_D7	-0.8781911636	BP_WL30	NF	cov	D7
1034	BP_WL32_F.2_tr_D7	-0.8780004357	BP_WL32	F.2	tr	D7
1035	BP_WL32_NF_tr_D7	-0.8780004357	BP_WL32	NF	tr	D7
1036	WU_S50.Q50_F.2_tr_D8	-0.8779126004	WU_S50.Q50	F.2	tr	D8
1037	BP_WL20_NF_tr_D7	-0.8778339521	BP_WL20	NF	tr	D7
1038	BP_WL20_F.2_tr_D7	-0.8778168817	BP_WL20	F.2	tr	D7
1039	BP_WL18_NF_tr_D6	-0.8773881943	BP_WL18	NF	tr	D6
1040	BP_WL18_F.2_tr_D6	-0.8773128068	BP_WL18	F.2	tr	D6
1041	BP_WL28_F.2_cov_D6	-0.8766865672	BP_WL28	F.2	cov	D6
1042	BP_WL28_NF_cov_D6	-0.8766838729	BP_WL28	NF	cov	D6
1043	BP_WL30_F.2_tr_D6	-0.8765590745	BP_WL30	F.2	tr	D6
1044	BP_WL30_NF_tr_D6	-0.8765590745	BP_WL30	NF	tr	D6
1045	BP_WL44_F.2_cov_D1	-0.8765381165	BP_WL44	F.2	cov	D1
1046	BP_WL44_NF_cov_D1	-0.8765381165	BP_WL44	NF	cov	D1
1047	BP_WL19_NF_tr_D6	-0.8764544795	BP_WL19	NF	tr	D6
1048	BP_WL19_F.2_tr_D6	-0.8764162523	BP_WL19	F.2	tr	D6
1049	BP_WL20_NF_tr_D6	-0.8761584489	BP_WL20	NF	tr	D6
1050	BP_WL20_F.2_tr_D6	-0.876143795	BP_WL20	F.2	tr	D6
1051	BP_WL44_F.2_tr_D0	-0.8760535597	BP_WL44	F.2	tr	D0
1052	BP_WL44_NF_tr_D0	-0.8760535597	BP_WL44	NF	tr	D0
1053	BP_WL22_F.2_cov_D6	-0.8757671359	BP_WL22	F.2	cov	D6
1054	WU_S50.Q50_NF_cov_D5	-0.8756525801	WU_S50.Q50	NF	cov	D5
1055	BP_WL22_NF_cov_D6	-0.8756446485	BP_WL22	NF	cov	D6
1056	BP_WL22_F.2_cov_D7	-0.8752834824	BP_WL22	F.2	cov	D7
1057	BP_WL42_F.2_cov_D0	-0.8752088839	BP_WL42	F.2	cov	D0
1058	BP_WL42_NF_cov_D0	-0.8752088839	BP_WL42	NF	cov	D0
1059	BP_WL22_NF_cov_D7	-0.8751537667	BP_WL22	NF	cov	D7
1060	BT_ms30.id50_F.2_cov_D0	-0.8749197655	BT_ms30.id50	F.2	cov	D0
1061	BP_WL30_F.2_tr_D7	-0.8748717697	BP_WL30	F.2	tr	D7
1062	BP_WL30_NF_tr_D7	-0.8748717697	BP_WL30	NF	tr	D7
1063	BP_WL28_F.2_cov_D7	-0.8746647775	BP_WL28	F.2	cov	D7
1064	BP_WL28_NF_cov_D7	-0.8746621053	BP_WL28	NF	cov	D7
1065	BT_ms30.id50_F.2_cov_D1	-0.8744434225	BT_ms30.id50	F.2	cov	D1
1066	BP_WL26_F.2_cov_D6	-0.8744028767	BP_WL26	F.2	cov	D6
1067	BP_WL26_NF_cov_D6	-0.8743872843	BP_WL26	NF	cov	D6
1068	BT_ms30.id50_NF_cov_D0	-0.8742191553	BT_ms30.id50	NF	cov	D0
1069	BP_WL24_F.2_cov_D6	-0.8739690154	BP_WL24	F.2	cov	D6
1070	BP_WL24_NF_cov_D6	-0.8739163906	BP_WL24	NF	cov	D6
1071	BP_WL44_F.2_tr_D1	-0.8738211333	BP_WL44	F.2	tr	D1
1072	BP_WL44_NF_tr_D1	-0.8738211333	BP_WL44	NF	tr	D1
1073	BT_ms30.id50_NF_cov_D1	-0.8737787754	BT_ms30.id50	NF	cov	D1
1074	BP_WL26_F.2_cov_D7	-0.8729168005	BP_WL26	F.2	cov	D7
1075	BP_WL26_NF_cov_D7	-0.8729007856	BP_WL26	NF	cov	D7
1076	BT_ms30.id50_F.2_tr_D1	-0.8728942404	BT_ms30.id50	F.2	tr	D1
1077	BP_WL24_F.2_cov_D7	-0.8727590395	BP_WL24	F.2	cov	D7
1078	BP_WL24_NF_cov_D7	-0.8727052098	BP_WL24	NF	cov	D7
1079	BT_ms30.id50_F.2_tr_D0	-0.8726387118	BT_ms30.id50	F.2	tr	D0
1080	BP_WL28_F.2_tr_D6	-0.8726292943	BP_WL28	F.2	tr	D6
1081	BP_WL28_NF_tr_D6	-0.8726288048	BP_WL28	NF	tr	D6
1082	MU_ref.20_NF_tr_D3	-0.8725433544	MU_ref.20	NF	tr	D3
1083	MU_ref.20_NF_tr_D9	-0.8725433544	MU_ref.20	NF	tr	D9
1084	BP_WL22_F.2_tr_D7	-0.8725398455	BP_WL22	F.2	tr	D7
1085	BP_WL42_F.2_cov_D1	-0.8725363358	BP_WL42	F.2	cov	D1
1086	BP_WL42_NF_cov_D1	-0.8725363358	BP_WL42	NF	cov	D1
1087	BP_WL22_NF_tr_D7	-0.8725201099	BP_WL22	NF	tr	D7
1088	MU_ref.20_NF_gr_D3	-0.8723184495	MU_ref.20	NF	gr	D3
1089	MU_ref.20_NF_gr_D9	-0.8723184495	MU_ref.20	NF	gr	D9
1090	MU_ref.20_NF_tr_D2	-0.8722576764	MU_ref.20	NF	tr	D2
1091	MU_ref.20_NF_tr_D8	-0.8722576764	MU_ref.20	NF	tr	D8
1092	MU_mum20_NF_tr_D3	-0.8722529153	MU_mum20	NF	tr	D3
1093	MU_mum20_NF_tr_D9	-0.8722529153	MU_mum20	NF	tr	D9
1094	BT_ms30.id50_NF_tr_D1	-0.8722391385	BT_ms30.id50	NF	tr	D1
1095	MU_mum20_NF_gr_D3	-0.8720389285	MU_mum20	NF	gr	D3
1096	MU_mum20_NF_gr_D9	-0.8720389285	MU_mum20	NF	gr	D9
1097	MU_ref.20_NF_gr_D2	-0.8720285811	MU_ref.20	NF	gr	D2
1098	MU_ref.20_NF_gr_D8	-0.8720285811	MU_ref.20	NF	gr	D8
1099	MU_mum20_NF_tr_D2	-0.8719780435	MU_mum20	NF	tr	D2
1100	MU_mum20_NF_tr_D8	-0.8719780435	MU_mum20	NF	tr	D8
1101	BP_WL22_F.2_tr_D6	-0.8719436165	BP_WL22	F.2	tr	D6
1102	BT_ms30.id50_NF_tr_D0	-0.8719401029	BT_ms30.id50	NF	tr	D0
1103	BP_WL22_NF_tr_D6	-0.8719242308	BP_WL22	NF	tr	D6
1104	BP_WL42_F.2_tr_D0	-0.8719041056	BP_WL42	F.2	tr	D0
1105	BP_WL42_NF_tr_D0	-0.8719041056	BP_WL42	NF	tr	D0
1106	MU_mum20_NF_gr_D2	-0.8717596931	MU_mum20	NF	gr	D2
1107	MU_mum20_NF_gr_D8	-0.8717596931	MU_mum20	NF	gr	D8
1108	BT_ms30.id50_F.2_gr_D1	-0.8715642493	BT_ms30.id50	F.2	gr	D1
1109	BT_ms30.id50_F.2_gr_D0	-0.8713844597	BT_ms30.id50	F.2	gr	D0
1110	BP_WL28_F.2_tr_D7	-0.871337422	BP_WL28	F.2	tr	D7
1111	BP_WL28_NF_tr_D7	-0.8713369353	BP_WL28	NF	tr	D7
1112	MU_ref.20_NF_cov_D3	-0.8711038218	MU_ref.20	NF	cov	D3
1113	MU_ref.20_NF_cov_D9	-0.8711035861	MU_ref.20	NF	cov	D9
1114	MU_ref.20_NF_cov_D2	-0.8708870875	MU_ref.20	NF	cov	D2
1115	MU_ref.20_NF_cov_D8	-0.8708868423	MU_ref.20	NF	cov	D8
1116	BT_ms30.id50_NF_gr_D1	-0.8708791558	BT_ms30.id50	NF	gr	D1
1117	BT_ms30.id50_NF_gr_D0	-0.8706578078	BT_ms30.id50	NF	gr	D0
1118	BP_WL50_F.2_gr_D6	-0.8704292076	BP_WL50	F.2	gr	D6
1119	BP_WL50_NF_gr_D6	-0.8704292076	BP_WL50	NF	gr	D6
1120	BP_WL26_F.2_tr_D6	-0.8703933274	BP_WL26	F.2	tr	D6
1121	BP_WL26_NF_tr_D6	-0.8703895436	BP_WL26	NF	tr	D6
1122	MU_mum20_NF_cov_D3	-0.8703699519	MU_mum20	NF	cov	D3
1123	MU_mum20_NF_cov_D9	-0.8703698701	MU_mum20	NF	cov	D9
1124	MU_mum20_NF_cov_D2	-0.8701703147	MU_mum20	NF	cov	D2
1125	MU_mum20_NF_cov_D8	-0.8701702355	MU_mum20	NF	cov	D8
1126	BP_WL24_F.2_tr_D6	-0.8700972016	BP_WL24	F.2	tr	D6
1127	BP_WL24_NF_tr_D6	-0.8700843056	BP_WL24	NF	tr	D6
1128	BP_WL24_F.2_tr_D7	-0.8698135314	BP_WL24	F.2	tr	D7
1129	BP_WL24_NF_tr_D7	-0.8698007395	BP_WL24	NF	tr	D7
1130	BP_WL26_F.2_tr_D7	-0.8697673492	BP_WL26	F.2	tr	D7
1131	BP_WL26_NF_tr_D7	-0.8697637114	BP_WL26	NF	tr	D7
1132	BP_WL42_F.2_tr_D1	-0.8697012206	BP_WL42	F.2	tr	D1
1133	BP_WL42_NF_tr_D1	-0.8697012206	BP_WL42	NF	tr	D1
1134	WU_S50.Q50_F.2_cov_D5	-0.8688726967	WU_S50.Q50	F.2	cov	D5
1135	BT_ms0.id0.TS8_F.2_cov_D1	-0.868546987	BT_ms0.id0.TS8	F.2	cov	D1
1136	BT_ms0.id0.TS8_F.2_cov_D0	-0.8683100588	BT_ms0.id0.TS8	F.2	cov	D0
1137	BP_WL48_F.2_gr_D6	-0.8678892612	BP_WL48	F.2	gr	D6
1138	BP_WL48_NF_gr_D6	-0.8678892612	BP_WL48	NF	gr	D6
1139	BT_ms0.id0.TS8_F.2_tr_D1	-0.8673508167	BT_ms0.id0.TS8	F.2	tr	D1
1140	BT_ms0.id0.TS8_NF_cov_D1	-0.8672634746	BT_ms0.id0.TS8	NF	cov	D1
1141	BT_ms0.id0.TS8_NF_cov_D0	-0.8670506764	BT_ms0.id0.TS8	NF	cov	D0
1142	BT_ms0.id0.TS8_NF_tr_D1	-0.8666731601	BT_ms0.id0.TS8	NF	tr	D1
1143	BT_ms0.id0.TS8_F.2_tr_D0	-0.866207521	BT_ms0.id0.TS8	F.2	tr	D0
1144	BP_WL40_F.2_cov_D0	-0.8661749936	BP_WL40	F.2	cov	D0
1145	BP_WL40_NF_cov_D0	-0.8661749936	BP_WL40	NF	cov	D0
1146	BP_WL50_F.2_gr_D7	-0.8661565577	BP_WL50	F.2	gr	D7
1147	BP_WL50_NF_gr_D7	-0.8661565577	BP_WL50	NF	gr	D7
1148	WU_S50.Q50_NF_cov_D8	-0.8659704176	WU_S50.Q50	NF	cov	D8
1149	NB__F.2_cov_D0	-0.8657850834	NB_default	F.2	cov	D0
1150	BT_ms0.id0.TS8_F.2_gr_D1	-0.8655490906	BT_ms0.id0.TS8	F.2	gr	D1
1151	BT_ms0.id0.TS8_NF_tr_D0	-0.8654825717	BT_ms0.id0.TS8	NF	tr	D0
1152	NB__NF_cov_D0	-0.8646988454	NB_default	NF	cov	D0
1153	BT_ms0.id0.TS8_NF_gr_D1	-0.8645310854	BT_ms0.id0.TS8	NF	gr	D1
1154	BT_ms0.id0.TS8_F.2_gr_D0	-0.8645087933	BT_ms0.id0.TS8	F.2	gr	D0
1155	NB__F.2_cov_D1	-0.8638516552	NB_default	F.2	cov	D1
1156	BP_WL40_F.2_cov_D1	-0.8636567115	BP_WL40	F.2	cov	D1
1157	BP_WL40_NF_cov_D1	-0.8636567115	BP_WL40	NF	cov	D1
1158	BP_WL48_F.2_gr_D7	-0.8636029588	BP_WL48	F.2	gr	D7
1159	BP_WL48_NF_gr_D7	-0.8636029588	BP_WL48	NF	gr	D7
1160	BT_ms0.id0.TS8_NF_gr_D0	-0.8634715436	BT_ms0.id0.TS8	NF	gr	D0
1161	NB__NF_cov_D1	-0.8629278337	NB_default	NF	cov	D1
1162	NB__NF_tr_D0	-0.862835166	NB_default	NF	tr	D0
1163	NB__F.2_tr_D0	-0.8628206725	NB_default	F.2	tr	D0
1164	BP_WL40_F.2_tr_D0	-0.8625369903	BP_WL40	F.2	tr	D0
1165	BP_WL40_NF_tr_D0	-0.8625369903	BP_WL40	NF	tr	D0
1166	BP_WL46_F.2_gr_D6	-0.86225502	BP_WL46	F.2	gr	D6
1167	BP_WL46_NF_gr_D6	-0.86225502	BP_WL46	NF	gr	D6
1168	NB__NF_tr_D1	-0.8619971763	NB_default	NF	tr	D1
1169	BP_WL7_NF_tr_D9	-0.8619707148	BP_WL7	NF	tr	D9
1170	WU_S50.Q50_NF_cov_D9	-0.8618933909	WU_S50.Q50	NF	cov	D9
1171	BP_WL7_NF_cov_D9	-0.8618331674	BP_WL7	NF	cov	D9
1172	NB__F.2_tr_D1	-0.8617078431	NB_default	F.2	tr	D1
1173	WU_S50.Q50_NF_tr_D4	-0.8608291953	WU_S50.Q50	NF	tr	D4
1174	BP_WL9_NF_tr_D9	-0.860811642	BP_WL9	NF	tr	D9
1175	BP_WL9_NF_cov_D9	-0.8607406148	BP_WL9	NF	cov	D9
1176	BP_WL40_F.2_tr_D1	-0.8605147374	BP_WL40	F.2	tr	D1
1177	BP_WL40_NF_tr_D1	-0.8605147374	BP_WL40	NF	tr	D1
1178	BP_WL45_F.2_gr_D6	-0.8603603704	BP_WL45	F.2	gr	D6
1179	BP_WL45_NF_gr_D6	-0.8603603704	BP_WL45	NF	gr	D6
1180	BP_WL7_F.2_cov_D9	-0.8603032041	BP_WL7	F.2	cov	D9
1181	BP_WL7_F.2_tr_D9	-0.8595057048	BP_WL7	F.2	tr	D9
1182	BP_WL9_F.2_cov_D9	-0.8594609213	BP_WL9	F.2	cov	D9
1183	BP__NF_cov_D9	-0.8594103633	BP_default	NF	cov	D9
1184	BP_WL11_NF_cov_D9	-0.8594103633	BP_WL11	NF	cov	D9
1185	BP__NF_tr_D9	-0.8593469206	BP_default	NF	tr	D9
1186	BP_WL11_NF_tr_D9	-0.8593469206	BP_WL11	NF	tr	D9
1187	BP_WL9_F.2_tr_D9	-0.8587329641	BP_WL9	F.2	tr	D9
1188	BP__F.2_cov_D9	-0.8583160799	BP_default	F.2	cov	D9
1189	BP_WL11_F.2_cov_D9	-0.8583160799	BP_WL11	F.2	cov	D9
1190	BP_WL46_F.2_gr_D7	-0.8579018362	BP_WL46	F.2	gr	D7
1191	BP_WL46_NF_gr_D7	-0.8579018362	BP_WL46	NF	gr	D7
1192	BP__F.2_tr_D9	-0.8576869136	BP_default	F.2	tr	D9
1193	BP_WL11_F.2_tr_D9	-0.8576869136	BP_WL11	F.2	tr	D9
1194	BP_WL7_NF_cov_D8	-0.8566075516	BP_WL7	NF	cov	D8
1195	WU_S50.Q50_F.2_cov_D8	-0.8565725747	WU_S50.Q50	F.2	cov	D8
1196	BP_WL38_F.2_cov_D0	-0.8564297655	BP_WL38	F.2	cov	D0
1197	BP_WL38_NF_cov_D0	-0.8564297655	BP_WL38	NF	cov	D0
1198	BP_WL45_F.2_gr_D7	-0.8560302438	BP_WL45	F.2	gr	D7
1199	BP_WL45_NF_gr_D7	-0.8560302438	BP_WL45	NF	gr	D7
1200	BP_WL12_NF_tr_D9	-0.8557298221	BP_WL12	NF	tr	D9
1201	BP_WL12_NF_cov_D9	-0.8555861026	BP_WL12	NF	cov	D9
1202	WU_S50.Q50_F.2_tr_D4	-0.8553146697	WU_S50.Q50	F.2	tr	D4
1203	BP_WL9_NF_cov_D8	-0.8553007961	BP_WL9	NF	cov	D8
1204	BP_WL12_F.2_cov_D9	-0.8546714764	BP_WL12	F.2	cov	D9
1205	BP_WL12_F.2_tr_D9	-0.8543391477	BP_WL12	F.2	tr	D9
1206	WU_S50.Q50_F.2_cov_D9	-0.8543298819	WU_S50.Q50	F.2	cov	D9
1207	BP_WL7_NF_tr_D8	-0.8539792455	BP_WL7	NF	tr	D8
1208	BP_WL38_F.2_cov_D1	-0.8538803725	BP_WL38	F.2	cov	D1
1209	BP_WL38_NF_cov_D1	-0.8538803725	BP_WL38	NF	cov	D1
1210	BP__NF_cov_D8	-0.853635697	BP_default	NF	cov	D8
1211	BP_WL11_NF_cov_D8	-0.853635697	BP_WL11	NF	cov	D8
1212	BP_WL7_F.2_cov_D8	-0.8536229168	BP_WL7	F.2	cov	D8
1213	BP_WL44_F.2_gr_D6	-0.853610928	BP_WL44	F.2	gr	D6
1214	BP_WL44_NF_gr_D6	-0.853610928	BP_WL44	NF	gr	D6
1215	BP_WL13_NF_tr_D9	-0.8535492486	BP_WL13	NF	tr	D9
1216	BP_WL13_NF_cov_D9	-0.8533817695	BP_WL13	NF	cov	D9
1217	BP_WL9_NF_tr_D8	-0.8527738956	BP_WL9	NF	tr	D8
1218	BP_WL9_F.2_cov_D8	-0.8527348257	BP_WL9	F.2	cov	D8
1219	BP_WL13_F.2_cov_D9	-0.8526086067	BP_WL13	F.2	cov	D9
1220	BP_WL38_F.2_tr_D0	-0.8525783515	BP_WL38	F.2	tr	D0
1221	BP_WL38_NF_tr_D0	-0.8525783515	BP_WL38	NF	tr	D0
1222	BP_WL13_F.2_tr_D9	-0.8523628443	BP_WL13	F.2	tr	D9
1223	BP_WL36_F.2_cov_D0	-0.8520908332	BP_WL36	F.2	cov	D0
1224	BP_WL36_NF_cov_D0	-0.8520908332	BP_WL36	NF	cov	D0
1225	BP_WL14_NF_tr_D9	-0.851946527	BP_WL14	NF	tr	D9
1226	BP_WL14_NF_cov_D9	-0.8518515613	BP_WL14	NF	cov	D9
1227	BP__F.2_cov_D8	-0.8515371846	BP_default	F.2	cov	D8
1228	BP_WL11_F.2_cov_D8	-0.8515371846	BP_WL11	F.2	cov	D8
1229	BP__NF_tr_D8	-0.8512092687	BP_default	NF	tr	D8
1230	BP_WL11_NF_tr_D8	-0.8512092687	BP_WL11	NF	tr	D8
1231	BP_WL14_F.2_cov_D9	-0.8511527919	BP_WL14	F.2	cov	D9
1232	BP_WL7_F.2_tr_D8	-0.8509988721	BP_WL7	F.2	tr	D8
1233	BP_WL14_F.2_tr_D9	-0.8509243693	BP_WL14	F.2	tr	D9
1234	BP_WL38_F.2_tr_D1	-0.8505574456	BP_WL38	F.2	tr	D1
1235	BP_WL38_NF_tr_D1	-0.8505574456	BP_WL38	NF	tr	D1
1236	BP_WL9_F.2_tr_D8	-0.85022282	BP_WL9	F.2	tr	D8
1237	WU_S50.Q50_F.2_gr_D4	-0.8499237481	WU_S50.Q50	F.2	gr	D4
1238	BP_WL12_NF_cov_D8	-0.8496271897	BP_WL12	NF	cov	D8
1239	BP_WL36_F.2_cov_D1	-0.8495570593	BP_WL36	F.2	cov	D1
1240	BP_WL36_NF_cov_D1	-0.8495570593	BP_WL36	NF	cov	D1
1241	BP_WL42_F.2_gr_D6	-0.8492860965	BP_WL42	F.2	gr	D6
1242	BP_WL42_NF_gr_D6	-0.8492860965	BP_WL42	NF	gr	D6
1243	BP_WL44_F.2_gr_D7	-0.849228275	BP_WL44	F.2	gr	D7
1244	BP_WL44_NF_gr_D7	-0.849228275	BP_WL44	NF	gr	D7
1245	BP__F.2_tr_D8	-0.8491799456	BP_default	F.2	tr	D8
1246	BP_WL11_F.2_tr_D8	-0.8491799456	BP_WL11	F.2	tr	D8
1247	BP_WL36_F.2_tr_D0	-0.8480883045	BP_WL36	F.2	tr	D0
1248	BP_WL36_NF_tr_D0	-0.8480883045	BP_WL36	NF	tr	D0
1249	BP_WL12_F.2_cov_D8	-0.8479007964	BP_WL12	F.2	cov	D8
1250	BP_WL12_NF_tr_D8	-0.8476500416	BP_WL12	NF	tr	D8
1251	BP_WL13_NF_cov_D8	-0.8472373605	BP_WL13	NF	cov	D8
1252	WU_S50.Q50_F.2_gr_D6	-0.8467823268	WU_S50.Q50	F.2	gr	D6
1253	BP_WL36_F.2_tr_D1	-0.8460960616	BP_WL36	F.2	tr	D1
1254	BP_WL36_NF_tr_D1	-0.8460960616	BP_WL36	NF	tr	D1
1255	BP_WL12_F.2_tr_D8	-0.8459497793	BP_WL12	F.2	tr	D8
1256	BP_WL13_F.2_cov_D8	-0.845811318	BP_WL13	F.2	cov	D8
1257	BP_WL14_NF_cov_D8	-0.845591846	BP_WL14	NF	cov	D8
1258	BP_WL13_NF_tr_D8	-0.8454504783	BP_WL13	NF	tr	D8
1259	BP_WL42_F.2_gr_D7	-0.8448962794	BP_WL42	F.2	gr	D7
1260	BP_WL42_NF_gr_D7	-0.8448962794	BP_WL42	NF	gr	D7
1261	BP_WL14_F.2_cov_D8	-0.8443654836	BP_WL14	F.2	cov	D8
1262	BP_WL13_F.2_tr_D8	-0.8440069933	BP_WL13	F.2	tr	D8
1263	BP_WL14_NF_tr_D8	-0.8438874351	BP_WL14	NF	tr	D8
1264	BP_WL15_NF_tr_D9	-0.8437790915	BP_WL15	NF	tr	D9
1265	WU_S50.Q50_NF_gr_D6	-0.843339588	WU_S50.Q50	NF	gr	D6
1266	BP_WL15_NF_cov_D9	-0.8430621098	BP_WL15	NF	cov	D9
1267	BP_WL15_F.2_tr_D9	-0.8429561635	BP_WL15	F.2	tr	D9
1268	BP_WL14_F.2_tr_D8	-0.8426529963	BP_WL14	F.2	tr	D8
1269	BP_WL15_F.2_cov_D9	-0.8425633744	BP_WL15	F.2	cov	D9
1270	BP_WL34_F.2_cov_D0	-0.8417212035	BP_WL34	F.2	cov	D0
1271	BP_WL34_NF_cov_D0	-0.8417212035	BP_WL34	NF	cov	D0
1272	WU_S50.Q50_NF_gr_D4	-0.8408499365	WU_S50.Q50	NF	gr	D4
1273	BP_WL16_NF_tr_D9	-0.8400675407	BP_WL16	NF	tr	D9
1274	BP_WL40_F.2_gr_D6	-0.8395563825	BP_WL40	F.2	gr	D6
1275	BP_WL40_NF_gr_D6	-0.8395563825	BP_WL40	NF	gr	D6
1276	BP_WL16_F.2_tr_D9	-0.8394294519	BP_WL16	F.2	tr	D9
1277	BP_WL16_NF_cov_D9	-0.8393599558	BP_WL16	NF	cov	D9
1278	BP_WL34_F.2_cov_D1	-0.8392522576	BP_WL34	F.2	cov	D1
1279	BP_WL34_NF_cov_D1	-0.8392522576	BP_WL34	NF	cov	D1
1280	BP_WL16_F.2_cov_D9	-0.8390024001	BP_WL16	F.2	cov	D9
1281	WU_S50.Q50_NF_tr_D5	-0.8378125318	WU_S50.Q50	NF	tr	D5
1282	BP_WL17_NF_tr_D9	-0.8377965016	BP_WL17	NF	tr	D9
1283	BP_WL34_F.2_tr_D0	-0.8373758929	BP_WL34	F.2	tr	D0
1284	BP_WL34_NF_tr_D0	-0.8373758929	BP_WL34	NF	tr	D0
1285	BP_WL17_F.2_tr_D9	-0.8373026929	BP_WL17	F.2	tr	D9
1286	BP_WL17_NF_cov_D9	-0.8370895345	BP_WL17	NF	cov	D9
1287	BP_WL15_NF_cov_D8	-0.836915519	BP_WL15	NF	cov	D8
1288	BP_WL17_F.2_cov_D9	-0.8368586854	BP_WL17	F.2	cov	D9
1289	BT_ms0.id0.TS8_NF_tr_D9	-0.8366231398	BT_ms0.id0.TS8	NF	tr	D9
1290	BP_WL15_F.2_cov_D8	-0.8360290941	BP_WL15	F.2	cov	D8
1291	BP_WL15_NF_tr_D8	-0.8360262003	BP_WL15	NF	tr	D8
1292	BT_ms0.id0.TS8_F.2_tr_D9	-0.8358772412	BT_ms0.id0.TS8	F.2	tr	D9
1293	BP_WL34_F.2_tr_D1	-0.8354780902	BP_WL34	F.2	tr	D1
1294	BP_WL34_NF_tr_D1	-0.8354780902	BP_WL34	NF	tr	D1
1295	BP_WL40_F.2_gr_D7	-0.8352508814	BP_WL40	F.2	gr	D7
1296	BP_WL40_NF_gr_D7	-0.8352508814	BP_WL40	NF	gr	D7
1297	BP_WL15_F.2_tr_D8	-0.835043738	BP_WL15	F.2	tr	D8
1298	BT_ms0.id0.TS8_NF_gr_D9	-0.8347198809	BT_ms0.id0.TS8	NF	gr	D9
1299	BT_ms0.id0.TS8_NF_cov_D9	-0.8344669637	BT_ms0.id0.TS8	NF	cov	D9
1300	BT_ms0.id0.TS8_F.2_cov_D9	-0.8344292104	BT_ms0.id0.TS8	F.2	cov	D9
1301	BT_ms0.id0.TS8_F.2_gr_D9	-0.8342188384	BT_ms0.id0.TS8	F.2	gr	D9
1302	BP_WL16_NF_cov_D8	-0.833162821	BP_WL16	NF	cov	D8
1303	BP_WL16_F.2_cov_D8	-0.8324990535	BP_WL16	F.2	cov	D8
1304	BP_WL16_NF_tr_D8	-0.8323859044	BP_WL16	NF	tr	D8
1305	BP_WL16_F.2_tr_D8	-0.8316212928	BP_WL16	F.2	tr	D8
1306	BT_ms0.id0.TS8_NF_tr_D8	-0.831103419	BT_ms0.id0.TS8	NF	tr	D8
1307	BP_WL17_NF_cov_D8	-0.830831561	BP_WL17	NF	cov	D8
1308	BP_WL32_F.2_cov_D0	-0.8306925182	BP_WL32	F.2	cov	D0
1309	BP_WL32_NF_cov_D0	-0.8306925182	BP_WL32	NF	cov	D0
1310	BP_WL50_F.2_gr_D0	-0.8304804417	BP_WL50	F.2	gr	D0
1311	BP_WL50_NF_gr_D0	-0.8304804417	BP_WL50	NF	gr	D0
1312	BP_WL17_F.2_cov_D8	-0.8303520078	BP_WL17	F.2	cov	D8
1313	BT_ms0.id0.TS8_F.2_tr_D8	-0.8303158782	BT_ms0.id0.TS8	F.2	tr	D8
1314	BP_WL17_NF_tr_D8	-0.8301850743	BP_WL17	NF	tr	D8
1315	BT_ms0.id0.TS8_NF_cov_D8	-0.829672966	BT_ms0.id0.TS8	NF	cov	D8
1316	WU_S50.Q50_F.2_tr_D5	-0.8296568409	WU_S50.Q50	F.2	tr	D5
1317	BP_WL17_F.2_tr_D8	-0.8295822034	BP_WL17	F.2	tr	D8
1318	BT_ms0.id0.TS8_F.2_cov_D8	-0.8295183391	BT_ms0.id0.TS8	F.2	cov	D8
1319	BT_ms0.id0.TS8_NF_gr_D8	-0.8293111361	BT_ms0.id0.TS8	NF	gr	D8
1320	BP_WL38_F.2_gr_D6	-0.8292064004	BP_WL38	F.2	gr	D6
1321	BP_WL38_NF_gr_D6	-0.8292064004	BP_WL38	NF	gr	D6
1322	WU_S50.Q50_NF_gr_D7	-0.8288075663	WU_S50.Q50	NF	gr	D7
1323	BT_ms0.id0.TS8_F.2_gr_D8	-0.8287476207	BT_ms0.id0.TS8	F.2	gr	D8
1324	BP_WL32_F.2_cov_D1	-0.8284894861	BP_WL32	F.2	cov	D1
1325	BP_WL32_NF_cov_D1	-0.8284894861	BP_WL32	NF	cov	D1
1326	NB__F.2_gr_D6	-0.8283048201	NB_default	F.2	gr	D6
1327	WU_S50.Q50_NF_gr_D8	-0.8272774653	WU_S50.Q50	NF	gr	D8
1328	NB__NF_gr_D6	-0.8269442169	NB_default	NF	gr	D6
1329	BT_ms30.id50_F.2_tr_D9	-0.8268336842	BT_ms30.id50	F.2	tr	D9
1330	BT_ms30.id50_NF_tr_D9	-0.8268320554	BT_ms30.id50	NF	tr	D9
1331	BP_WL50_F.2_gr_D1	-0.826563744	BP_WL50	F.2	gr	D1
1332	BP_WL50_NF_gr_D1	-0.826563744	BP_WL50	NF	gr	D1
1333	BP_WL48_F.2_gr_D0	-0.8262271889	BP_WL48	F.2	gr	D0
1334	BP_WL48_NF_gr_D0	-0.8262271889	BP_WL48	NF	gr	D0
1335	BP_WL32_F.2_tr_D0	-0.8262144724	BP_WL32	F.2	tr	D0
1336	BP_WL32_NF_tr_D0	-0.8262144724	BP_WL32	NF	tr	D0
1337	BT_ms30.id50_F.2_cov_D9	-0.8260478142	BT_ms30.id50	F.2	cov	D9
1338	BT_ms30.id50_NF_cov_D9	-0.8259942636	BT_ms30.id50	NF	cov	D9
1339	WU_S50.Q50_F.2_gr_D5	-0.8259373996	WU_S50.Q50	F.2	gr	D5
1340	BT_ms30.id50_F.2_gr_D9	-0.8254982755	BT_ms30.id50	F.2	gr	D9
1341	BT_ms30.id50_NF_gr_D9	-0.8254663133	BT_ms30.id50	NF	gr	D9
1342	NB__F.2_gr_D7	-0.82488795	NB_default	F.2	gr	D7
1343	BP_WL38_F.2_gr_D7	-0.8247888236	BP_WL38	F.2	gr	D7
1344	BP_WL38_NF_gr_D7	-0.8247888236	BP_WL38	NF	gr	D7
1345	WU_S50.Q50_F.2_gr_D8	-0.8247860252	WU_S50.Q50	F.2	gr	D8
1346	BP_WL32_F.2_tr_D1	-0.8246350445	BP_WL32	F.2	tr	D1
1347	BP_WL32_NF_tr_D1	-0.8246350445	BP_WL32	NF	tr	D1
1348	BP_WL36_F.2_gr_D6	-0.8245580125	BP_WL36	F.2	gr	D6
1349	BP_WL36_NF_gr_D6	-0.8245580125	BP_WL36	NF	gr	D6
1350	BP_WL30_F.2_cov_D0	-0.8239712606	BP_WL30	F.2	cov	D0
1351	BP_WL30_NF_cov_D0	-0.8239712606	BP_WL30	NF	cov	D0
1352	NB__NF_gr_D7	-0.8236269588	NB_default	NF	gr	D7
1353	BZ_K3500_F.2_tr_D4	-0.8232247325	BZ_K3500	F.2	tr	D4
1354	BZ_K3500_NF_tr_D4	-0.8232247325	BZ_K3500	NF	tr	D4
1355	BZ_K3500_F.2_gr_D4	-0.8229191254	BZ_K3500	F.2	gr	D4
1356	BZ_K3500_NF_gr_D4	-0.8229191254	BZ_K3500	NF	gr	D4
1357	WU_S50.Q50_F.2_gr_D7	-0.8227145932	WU_S50.Q50	F.2	gr	D7
1358	BP_WL18_NF_tr_D9	-0.8226589218	BP_WL18	NF	tr	D9
1359	BP_WL18_F.2_tr_D9	-0.8223011505	BP_WL18	F.2	tr	D9
1360	BP_WL48_F.2_gr_D1	-0.8222961131	BP_WL48	F.2	gr	D1
1361	BP_WL48_NF_gr_D1	-0.8222961131	BP_WL48	NF	gr	D1
1362	BP_WL30_F.2_cov_D1	-0.8219214477	BP_WL30	F.2	cov	D1
1363	BP_WL30_NF_cov_D1	-0.8219214477	BP_WL30	NF	cov	D1
1364	BT_ms30.id50_F.2_tr_D8	-0.821838405	BT_ms30.id50	F.2	tr	D8
1365	BT_ms30.id50_NF_tr_D8	-0.8218123134	BT_ms30.id50	NF	tr	D8
1366	BT_ms30.id50_F.2_cov_D8	-0.8215165351	BT_ms30.id50	F.2	cov	D8
1367	BT_ms30.id50_NF_cov_D8	-0.8214483901	BT_ms30.id50	NF	cov	D8
1368	WU_S50.Q50_NF_gr_D5	-0.8214006603	WU_S50.Q50	NF	gr	D5
1369	BP_WL18_NF_cov_D9	-0.8212959215	BP_WL18	NF	cov	D9
1370	BP_WL18_F.2_cov_D9	-0.8212473514	BP_WL18	F.2	cov	D9
1371	BT_ms30.id50_F.2_gr_D8	-0.8205699549	BT_ms30.id50	F.2	gr	D8
1372	BT_ms30.id50_NF_gr_D8	-0.8205174535	BT_ms30.id50	NF	gr	D8
1373	BP_WL36_F.2_gr_D7	-0.8201080682	BP_WL36	F.2	gr	D7
1374	BP_WL36_NF_gr_D7	-0.8201080682	BP_WL36	NF	gr	D7
1375	BT_ms30.id90.TS12_F.2_tr_D4	-0.8200281112	BT_ms30.id90.TS12	F.2	tr	D4
1376	BP_WL30_F.2_tr_D0	-0.8194920664	BP_WL30	F.2	tr	D0
1377	BP_WL30_NF_tr_D0	-0.8194920664	BP_WL30	NF	tr	D0
1378	BP_WL19_NF_tr_D9	-0.8184024775	BP_WL19	NF	tr	D9
1379	BT_ms30.id90.TS12_F.2_tr_D5	-0.8183772435	BT_ms30.id90.TS12	F.2	tr	D5
1380	BP_WL19_F.2_tr_D9	-0.8182014584	BP_WL19	F.2	tr	D9
1381	BP_WL30_F.2_tr_D1	-0.8181031896	BP_WL30	F.2	tr	D1
1382	BP_WL30_NF_tr_D1	-0.8181031896	BP_WL30	NF	tr	D1
1383	BP_WL19_F.2_cov_D9	-0.8174448193	BP_WL19	F.2	cov	D9
1384	BP_WL19_NF_cov_D9	-0.8173591709	BP_WL19	NF	cov	D9
1385	BT_ms30.id90.TS12_F.2_gr_D4	-0.817224361	BT_ms30.id90.TS12	F.2	gr	D4
1386	BP_WL46_F.2_gr_D0	-0.8168977891	BP_WL46	F.2	gr	D0
1387	BP_WL46_NF_gr_D0	-0.8168977891	BP_WL46	NF	gr	D0
1388	BP_WL18_NF_tr_D8	-0.8157813744	BP_WL18	NF	tr	D8
1389	BP_WL20_NF_tr_D9	-0.8156424907	BP_WL20	NF	tr	D9
1390	BP_WL18_NF_cov_D8	-0.8155668068	BP_WL18	NF	cov	D8
1391	BP_WL20_F.2_tr_D9	-0.8155478444	BP_WL20	F.2	tr	D9
1392	BT_ms30.id90.TS12_F.2_gr_D5	-0.8155175389	BT_ms30.id90.TS12	F.2	gr	D5
1393	BP_WL18_F.2_tr_D8	-0.8153381409	BP_WL18	F.2	tr	D8
1394	BP_WL18_F.2_cov_D8	-0.8153355248	BP_WL18	F.2	cov	D8
1395	WU_S50.Q50_NF_gr_D9	-0.8153167346	WU_S50.Q50	NF	gr	D9
1396	BZ_K3500_F.2_tr_D5	-0.8152030894	BZ_K3500	F.2	tr	D5
1397	BZ_K3500_NF_tr_D5	-0.8152030894	BZ_K3500	NF	tr	D5
1398	BP_WL20_F.2_cov_D9	-0.8150853363	BP_WL20	F.2	cov	D9
1399	BP_WL20_NF_cov_D9	-0.8149231772	BP_WL20	NF	cov	D9
1400	BZ_K3500_F.2_gr_D5	-0.8149154374	BZ_K3500	F.2	gr	D5
1401	BZ_K3500_NF_gr_D5	-0.8149154374	BZ_K3500	NF	gr	D5
1402	BP_WL28_F.2_cov_D0	-0.8137533651	BP_WL28	F.2	cov	D0
1403	BP_WL28_NF_cov_D0	-0.8137498677	BP_WL28	NF	cov	D0
1404	BP_WL45_F.2_gr_D0	-0.8137232591	BP_WL45	F.2	gr	D0
1405	BP_WL45_NF_gr_D0	-0.8137232591	BP_WL45	NF	gr	D0
1406	BP_WL34_F.2_gr_D6	-0.8136679518	BP_WL34	F.2	gr	D6
1407	BP_WL34_NF_gr_D6	-0.8136679518	BP_WL34	NF	gr	D6
1408	NB__NF_tr_D9	-0.8131927479	NB_default	NF	tr	D9
1409	BP_WL46_F.2_gr_D1	-0.8128892402	BP_WL46	F.2	gr	D1
1410	BP_WL46_NF_gr_D1	-0.8128892402	BP_WL46	NF	gr	D1
1411	BP_WL28_F.2_cov_D1	-0.8121141126	BP_WL28	F.2	cov	D1
1412	BP_WL28_NF_cov_D1	-0.8121106312	BP_WL28	NF	cov	D1
1413	BP_WL19_NF_cov_D8	-0.8116764023	BP_WL19	NF	cov	D8
1414	BP_WL19_NF_tr_D8	-0.8116692411	BP_WL19	NF	tr	D8
1415	BP_WL7_F.2_cov_D1	-0.8116470235	BP_WL7	F.2	cov	D1
1416	BP_WL19_F.2_cov_D8	-0.8116065267	BP_WL19	F.2	cov	D8
1417	BP_WL9_F.2_cov_D1	-0.8114699317	BP_WL9	F.2	cov	D1
1418	BP_WL19_F.2_tr_D8	-0.8113882821	BP_WL19	F.2	tr	D8
1419	BP__F.2_cov_D1	-0.8113619816	BP_default	F.2	cov	D1
1420	BP_WL11_F.2_cov_D1	-0.8113619816	BP_WL11	F.2	cov	D1
1421	NB__NF_cov_D9	-0.81092957	NB_default	NF	cov	D9
1422	BP__NF_cov_D1	-0.8103570595	BP_default	NF	cov	D1
1423	BP_WL11_NF_cov_D1	-0.8103570595	BP_WL11	NF	cov	D1
1424	BP_WL9_NF_cov_D1	-0.8099532211	BP_WL9	NF	cov	D1
1425	BP_WL7_NF_cov_D1	-0.8098556592	BP_WL7	NF	cov	D1
1426	BP_WL45_F.2_gr_D1	-0.8097524651	BP_WL45	F.2	gr	D1
1427	BP_WL45_NF_gr_D1	-0.8097524651	BP_WL45	NF	gr	D1
1428	BP_WL12_F.2_cov_D1	-0.8096950534	BP_WL12	F.2	cov	D1
1429	NB__NF_tr_D8	-0.8093900978	NB_default	NF	tr	D8
1430	BP_WL28_F.2_tr_D0	-0.8092921923	BP_WL28	F.2	tr	D0
1431	BP_WL28_NF_tr_D0	-0.8092914898	BP_WL28	NF	tr	D0
1432	BP_WL20_F.2_cov_D8	-0.809281011	BP_WL20	F.2	cov	D8
1433	BP_WL20_NF_cov_D8	-0.8092396037	BP_WL20	NF	cov	D8
1434	BP_WL34_F.2_gr_D7	-0.8091636909	BP_WL34	F.2	gr	D7
1435	BP_WL34_NF_gr_D7	-0.8091636909	BP_WL34	NF	gr	D7
1436	BP_WL20_NF_tr_D8	-0.8089992288	BP_WL20	NF	tr	D8
1437	BP_WL12_NF_cov_D1	-0.8088568649	BP_WL12	NF	cov	D1
1438	BP_WL20_F.2_tr_D8	-0.8088393713	BP_WL20	F.2	tr	D8
1439	BP_WL13_F.2_cov_D1	-0.8088299833	BP_WL13	F.2	cov	D1
1440	BP_WL14_F.2_cov_D1	-0.8084795301	BP_WL14	F.2	cov	D1
1441	BP_WL28_F.2_tr_D1	-0.8084145374	BP_WL28	F.2	tr	D1
1442	BP_WL28_NF_tr_D1	-0.8084138329	BP_WL28	NF	tr	D1
1443	BT_ms30.id90.TS12_F.2_cov_D4	-0.8083449166	BT_ms30.id90.TS12	F.2	cov	D4
1444	BP_WL13_NF_cov_D1	-0.8081234253	BP_WL13	NF	cov	D1
1445	WU_S50.Q50_F.2_gr_D9	-0.808106773	WU_S50.Q50	F.2	gr	D9
1446	BP_WL14_NF_cov_D1	-0.8079413451	BP_WL14	NF	cov	D1
1447	NB__NF_cov_D8	-0.8077307604	NB_default	NF	cov	D8
1448	BT_ms30.id90.TS12_NF_tr_D4	-0.8065249359	BT_ms30.id90.TS12	NF	tr	D4
1449	BP_WL7_F.2_cov_D0	-0.806441597	BP_WL7	F.2	cov	D0
1450	BT_ms30.id90.TS12_F.2_cov_D5	-0.8064406958	BT_ms30.id90.TS12	F.2	cov	D5
1451	BP_WL9_F.2_cov_D0	-0.8062652684	BP_WL9	F.2	cov	D0
1452	BP__F.2_cov_D0	-0.8061683673	BP_default	F.2	cov	D0
1453	BP_WL11_F.2_cov_D0	-0.8061683673	BP_WL11	F.2	cov	D0
1454	BZ_K3000_F.2_tr_D4	-0.8057685131	BZ_K3000	F.2	tr	D4
1455	BZ_K3000_NF_tr_D4	-0.8057685131	BZ_K3000	NF	tr	D4
1456	BP__NF_cov_D0	-0.8056529604	BP_default	NF	cov	D0
1457	BP_WL11_NF_cov_D0	-0.8056529604	BP_WL11	NF	cov	D0
1458	BP_WL15_F.2_cov_D1	-0.8056431151	BP_WL15	F.2	cov	D1
1459	BP_WL7_NF_cov_D0	-0.8054960085	BP_WL7	NF	cov	D0
1460	BP_WL9_NF_cov_D0	-0.8054552018	BP_WL9	NF	cov	D0
1461	BZ_K3000_F.2_gr_D4	-0.8052257216	BZ_K3000	F.2	gr	D4
1462	BZ_K3000_NF_gr_D4	-0.8052257216	BZ_K3000	NF	gr	D4
1463	BP_WL15_NF_cov_D1	-0.8051475937	BP_WL15	NF	cov	D1
1464	NB__F.2_tr_D9	-0.8051344906	NB_default	F.2	tr	D9
1465	BP_WL7_NF_tr_D1	-0.8050350583	BP_WL7	NF	tr	D1
1466	BP__NF_tr_D1	-0.8049149659	BP_default	NF	tr	D1
1467	BP_WL11_NF_tr_D1	-0.8049149659	BP_WL11	NF	tr	D1
1468	BP_WL26_F.2_cov_D0	-0.8048916104	BP_WL26	F.2	cov	D0
1469	BP_WL26_NF_cov_D0	-0.8048739463	BP_WL26	NF	cov	D0
1470	BP_WL17_F.2_cov_D1	-0.8048736151	BP_WL17	F.2	cov	D1
1471	BP_WL7_F.2_tr_D1	-0.8048621981	BP_WL7	F.2	tr	D1
1472	BP_WL9_NF_tr_D1	-0.8048499775	BP_WL9	NF	tr	D1
1473	NB__F.2_cov_D9	-0.8048493324	NB_default	F.2	cov	D9
1474	BP__F.2_tr_D1	-0.8047300708	BP_default	F.2	tr	D1
1475	BP_WL11_F.2_tr_D1	-0.8047300708	BP_WL11	F.2	tr	D1
1476	BP_WL9_F.2_tr_D1	-0.8047057813	BP_WL9	F.2	tr	D1
1477	BP_WL12_F.2_cov_D0	-0.8046834872	BP_WL12	F.2	cov	D0
1478	BP_WL16_F.2_cov_D1	-0.804580684	BP_WL16	F.2	cov	D1
1479	BT_ms30.id90.TS12_NF_tr_D5	-0.8045211749	BT_ms30.id90.TS12	NF	tr	D5
1480	BP_WL17_NF_cov_D1	-0.8045196325	BP_WL17	NF	cov	D1
1481	BP_WL12_NF_cov_D0	-0.8041970899	BP_WL12	NF	cov	D0
1482	BP_WL16_NF_cov_D1	-0.8041753783	BP_WL16	NF	cov	D1
1483	BT_ms0.id0.TS8_NF_tr_D3	-0.8041695627	BT_ms0.id0.TS8	NF	tr	D3
1484	BP_WL26_F.2_cov_D1	-0.8039984679	BP_WL26	F.2	cov	D1
1485	BP_WL26_NF_cov_D1	-0.8039801257	BP_WL26	NF	cov	D1
1486	BP_WL13_F.2_cov_D0	-0.8039479664	BP_WL13	F.2	cov	D0
1487	BT_ms0.id0.TS8_F.2_tr_D3	-0.8039413584	BT_ms0.id0.TS8	F.2	tr	D3
1488	BT_ms30.id90.TS12_NF_gr_D4	-0.8038673616	BT_ms30.id90.TS12	NF	gr	D4
1489	BP_WL12_NF_tr_D1	-0.803719246	BP_WL12	NF	tr	D1
1490	BP_WL14_F.2_cov_D0	-0.8036975753	BP_WL14	F.2	cov	D0
1491	BP_WL12_F.2_tr_D1	-0.803565765	BP_WL12	F.2	tr	D1
1492	BP_WL13_NF_cov_D0	-0.8034959435	BP_WL13	NF	cov	D0
1493	BP_WL14_NF_cov_D0	-0.8033411893	BP_WL14	NF	cov	D0
1494	BP_WL13_NF_tr_D1	-0.8030911147	BP_WL13	NF	tr	D1
1495	BP_WL13_F.2_tr_D1	-0.8029669718	BP_WL13	F.2	tr	D1
1496	BP_WL14_NF_tr_D1	-0.8029511758	BP_WL14	NF	tr	D1
1497	BP_WL14_F.2_tr_D1	-0.8028306479	BP_WL14	F.2	tr	D1
1498	BP_WL44_F.2_gr_D0	-0.802718273	BP_WL44	F.2	gr	D0
1499	BP_WL44_NF_gr_D0	-0.802718273	BP_WL44	NF	gr	D0
1500	BT_ms0.id0.TS8_F.2_cov_D3	-0.8023441943	BT_ms0.id0.TS8	F.2	cov	D3
1501	BP_WL32_F.2_gr_D6	-0.8021748883	BP_WL32	F.2	gr	D6
1502	BP_WL32_NF_gr_D6	-0.8021748883	BP_WL32	NF	gr	D6
1503	BT_ms0.id0.TS8_NF_cov_D3	-0.8019730626	BT_ms0.id0.TS8	NF	cov	D3
1504	BT_ms30.id90.TS12_NF_gr_D5	-0.8018151572	BT_ms30.id90.TS12	NF	gr	D5
1505	BP_WL24_F.2_cov_D0	-0.8017058223	BP_WL24	F.2	cov	D0
1506	BP_WL24_NF_cov_D0	-0.8016411735	BP_WL24	NF	cov	D0
1507	BP_WL20_F.2_cov_D1	-0.8016363493	BP_WL20	F.2	cov	D1
1508	BP_WL15_F.2_cov_D0	-0.8015037877	BP_WL15	F.2	cov	D0
1509	BT_ms0.id0.TS8_F.2_gr_D3	-0.8014970921	BT_ms0.id0.TS8	F.2	gr	D3
1510	BT_ms0.id0.TS8_NF_gr_D3	-0.8014049942	BT_ms0.id0.TS8	NF	gr	D3
1511	BP_WL20_NF_cov_D1	-0.8013962909	BP_WL20	NF	cov	D1
1512	NB__F.2_cov_D8	-0.8013758207	NB_default	F.2	cov	D8
1513	NB__F.2_tr_D8	-0.8012476705	NB_default	F.2	tr	D8
1514	BP_WL24_F.2_cov_D1	-0.80120599	BP_WL24	F.2	cov	D1
1515	BP_WL15_NF_tr_D1	-0.8011999226	BP_WL15	NF	tr	D1
1516	BP_WL24_NF_cov_D1	-0.8011391077	BP_WL24	NF	cov	D1
1517	BP_WL15_NF_cov_D0	-0.8011340382	BP_WL15	NF	cov	D0
1518	BP_WL15_F.2_tr_D1	-0.801117702	BP_WL15	F.2	tr	D1
1519	BP_WL17_F.2_cov_D0	-0.8010986316	BP_WL17	F.2	cov	D0
1520	BP_WL17_NF_cov_D0	-0.8008063667	BP_WL17	NF	cov	D0
1521	BP_WL17_NF_tr_D1	-0.8007752798	BP_WL17	NF	tr	D1
1522	BP_WL17_F.2_tr_D1	-0.8007537074	BP_WL17	F.2	tr	D1
1523	BP_WL19_F.2_cov_D1	-0.8007190379	BP_WL19	F.2	cov	D1
1524	BP_WL26_F.2_tr_D1	-0.8006607467	BP_WL26	F.2	tr	D1
1525	BP_WL26_NF_tr_D1	-0.8006538205	BP_WL26	NF	tr	D1
1526	BP_WL16_F.2_cov_D0	-0.8006505907	BP_WL16	F.2	cov	D0
1527	BP_WL18_F.2_cov_D1	-0.8006348741	BP_WL18	F.2	cov	D1
1528	BP_WL26_F.2_tr_D0	-0.8006156063	BP_WL26	F.2	tr	D0
1529	BP_WL26_NF_tr_D0	-0.8006087832	BP_WL26	NF	tr	D0
1530	BP_WL16_NF_tr_D1	-0.8004419467	BP_WL16	NF	tr	D1
1531	BP_WL19_NF_cov_D1	-0.8004183047	BP_WL19	NF	cov	D1
1532	BP_WL16_F.2_tr_D1	-0.8003953791	BP_WL16	F.2	tr	D1
1533	BP_WL16_NF_cov_D0	-0.8003327576	BP_WL16	NF	cov	D0
1534	BP_WL18_NF_cov_D1	-0.8002832429	BP_WL18	NF	cov	D1
1535	BP_WL20_F.2_cov_D0	-0.799395073	BP_WL20	F.2	cov	D0
1536	BP_WL22_F.2_cov_D1	-0.799202042	BP_WL22	F.2	cov	D1
1537	BP_WL20_NF_cov_D0	-0.7991839312	BP_WL20	NF	cov	D0
1538	BP_WL22_NF_cov_D1	-0.7990278755	BP_WL22	NF	cov	D1
1539	BP_WL44_F.2_gr_D1	-0.7986770146	BP_WL44	F.2	gr	D1
1540	BP_WL44_NF_gr_D1	-0.7986770146	BP_WL44	NF	gr	D1
1541	BP_WL22_F.2_cov_D0	-0.7985612874	BP_WL22	F.2	cov	D0
1542	BP_WL22_NF_cov_D0	-0.7984001472	BP_WL22	NF	cov	D0
1543	BP_WL19_F.2_cov_D0	-0.7983441175	BP_WL19	F.2	cov	D0
1544	BP_WL20_F.2_tr_D1	-0.7982341014	BP_WL20	F.2	tr	D1
1545	BP_WL24_F.2_tr_D1	-0.798200746	BP_WL24	F.2	tr	D1
1546	BP_WL20_NF_tr_D1	-0.7981888465	BP_WL20	NF	tr	D1
1547	BP_WL24_NF_tr_D1	-0.7981753375	BP_WL24	NF	tr	D1
1548	BP_WL19_NF_cov_D0	-0.7980820664	BP_WL19	NF	cov	D0
1549	BP_WL18_F.2_cov_D0	-0.798026454	BP_WL18	F.2	cov	D0
1550	BP_WL32_F.2_gr_D7	-0.7977512024	BP_WL32	F.2	gr	D7
1551	BP_WL32_NF_gr_D7	-0.7977512024	BP_WL32	NF	gr	D7
1552	BP_WL18_F.2_tr_D1	-0.7977259777	BP_WL18	F.2	tr	D1
1553	BP_WL18_NF_cov_D0	-0.7977230555	BP_WL18	NF	cov	D0
1554	BP_WL18_NF_tr_D1	-0.7977120811	BP_WL18	NF	tr	D1
1555	BP_WL24_F.2_tr_D0	-0.7976650159	BP_WL24	F.2	tr	D0
1556	BP_WL7_NF_tr_D0	-0.7976521003	BP_WL7	NF	tr	D0
1557	BP_WL24_NF_tr_D0	-0.7976401024	BP_WL24	NF	tr	D0
1558	BP__NF_tr_D0	-0.7976399148	BP_default	NF	tr	D0
1559	BP_WL11_NF_tr_D0	-0.7976399148	BP_WL11	NF	tr	D0
1560	BP_WL19_F.2_tr_D1	-0.7975742982	BP_WL19	F.2	tr	D1
1561	BP_WL19_NF_tr_D1	-0.797536274	BP_WL19	NF	tr	D1
1562	BP_WL9_NF_tr_D0	-0.7975163561	BP_WL9	NF	tr	D0
1563	BP_WL7_F.2_tr_D0	-0.797497862	BP_WL7	F.2	tr	D0
1564	BP__F.2_tr_D0	-0.7974704712	BP_default	F.2	tr	D0
1565	BP_WL11_F.2_tr_D0	-0.7974704712	BP_WL11	F.2	tr	D0
1566	BT_ms0.id0.TS8_NF_tr_D2	-0.7974400405	BT_ms0.id0.TS8	NF	tr	D2
1567	BP_WL9_F.2_tr_D0	-0.797380982	BP_WL9	F.2	tr	D0
1568	BT_ms30.id50_F.2_tr_D3	-0.7973786837	BT_ms30.id50	F.2	tr	D3
1569	BT_ms0.id0.TS8_F.2_tr_D2	-0.7971718272	BT_ms0.id0.TS8	F.2	tr	D2
1570	BT_ms30.id50_NF_tr_D3	-0.7970721372	BT_ms30.id50	NF	tr	D3
1571	BP_WL12_NF_tr_D0	-0.796718975	BP_WL12	NF	tr	D0
1572	BP_WL12_F.2_tr_D0	-0.7965869622	BP_WL12	F.2	tr	D0
1573	BZ_K3000_F.2_tr_D5	-0.7965496341	BZ_K3000	F.2	tr	D5
1574	BZ_K3000_NF_tr_D5	-0.7965496341	BZ_K3000	NF	tr	D5
1575	BT_ms30.id50_F.2_cov_D3	-0.7964837852	BT_ms30.id50	F.2	cov	D3
1576	BT_ms0.id0.TS8_F.2_cov_D2	-0.7963998453	BT_ms0.id0.TS8	F.2	cov	D2
1577	BP_WL22_F.2_tr_D1	-0.7963353737	BP_WL22	F.2	tr	D1
1578	BP_WL14_NF_tr_D0	-0.7963037128	BP_WL14	NF	tr	D0
1579	BP_WL22_NF_tr_D1	-0.7962787863	BP_WL22	NF	tr	D1
1580	BP_WL13_NF_tr_D0	-0.7962482278	BP_WL13	NF	tr	D0
1581	BP_WL14_F.2_tr_D0	-0.7962044028	BP_WL14	F.2	tr	D0
1582	BT_ms0.id0.TS8_NF_cov_D2	-0.7961454236	BT_ms0.id0.TS8	NF	cov	D2
1583	BP_WL13_F.2_tr_D0	-0.7961452725	BP_WL13	F.2	tr	D0
1584	BT_ms30.id50_NF_cov_D3	-0.7961410771	BT_ms30.id50	NF	cov	D3
1585	BZ_K3000_F.2_gr_D5	-0.7960058381	BZ_K3000	F.2	gr	D5
1586	BZ_K3000_NF_gr_D5	-0.7960058381	BZ_K3000	NF	gr	D5
1587	BP_WL30_F.2_gr_D6	-0.7955278249	BP_WL30	F.2	gr	D6
1588	BP_WL30_NF_gr_D6	-0.7955278249	BP_WL30	NF	gr	D6
1589	BT_ms30.id50_F.2_gr_D3	-0.7955052707	BT_ms30.id50	F.2	gr	D3
1590	BP_WL42_F.2_gr_D0	-0.7954076629	BP_WL42	F.2	gr	D0
1591	BP_WL42_NF_gr_D0	-0.7954076629	BP_WL42	NF	gr	D0
1592	BP_WL17_NF_tr_D0	-0.7952988292	BP_WL17	NF	tr	D0
1593	BP_WL17_F.2_tr_D0	-0.7952871198	BP_WL17	F.2	tr	D0
1594	BP_WL15_NF_tr_D0	-0.7952372573	BP_WL15	NF	tr	D0
1595	BP_WL15_F.2_tr_D0	-0.7951711043	BP_WL15	F.2	tr	D0
1596	BT_ms30.id50_NF_gr_D3	-0.7951612351	BT_ms30.id50	NF	gr	D3
1597	BT_ms30.id90.TS12_NF_cov_D4	-0.7950834783	BT_ms30.id90.TS12	NF	cov	D4
1598	BT_ms0.id0.TS8_F.2_gr_D2	-0.7948754666	BT_ms0.id0.TS8	F.2	gr	D2
1599	BT_ms0.id0.TS8_NF_gr_D2	-0.7948523226	BT_ms0.id0.TS8	NF	gr	D2
1600	BP_WL16_NF_tr_D0	-0.7947531541	BP_WL16	NF	tr	D0
1601	BP_WL16_F.2_tr_D0	-0.7947187655	BP_WL16	F.2	tr	D0
1602	BP_WL20_F.2_tr_D0	-0.7945557117	BP_WL20	F.2	tr	D0
1603	BP_WL20_NF_tr_D0	-0.7945138782	BP_WL20	NF	tr	D0
1604	BP_WL22_F.2_tr_D0	-0.7944500146	BP_WL22	F.2	tr	D0
1605	BP_WL22_NF_tr_D0	-0.794396854	BP_WL22	NF	tr	D0
1606	BP_WL19_F.2_tr_D0	-0.7936781916	BP_WL19	F.2	tr	D0
1607	BP_WL19_NF_tr_D0	-0.793641466	BP_WL19	NF	tr	D0
1608	BP_WL18_F.2_tr_D0	-0.7935163663	BP_WL18	F.2	tr	D0
1609	BP_WL18_NF_tr_D0	-0.7935006106	BP_WL18	NF	tr	D0
1610	BT_ms30.id90.TS12_NF_cov_D5	-0.7928440224	BT_ms30.id90.TS12	NF	cov	D5
1611	BP_WL22_F.2_tr_D9	-0.7919953908	BP_WL22	F.2	tr	D9
1612	BP_WL22_NF_tr_D9	-0.7919767533	BP_WL22	NF	tr	D9
1613	BP_WL22_F.2_cov_D9	-0.7916371163	BP_WL22	F.2	cov	D9
1614	BT_ms30.id50_F.2_tr_D2	-0.7915182289	BT_ms30.id50	F.2	tr	D2
1615	BP_WL22_NF_cov_D9	-0.7914260108	BP_WL22	NF	cov	D9
1616	BP_WL42_F.2_gr_D1	-0.7913631623	BP_WL42	F.2	gr	D1
1617	BP_WL42_NF_gr_D1	-0.7913631623	BP_WL42	NF	gr	D1
1618	BT_ms30.id50_F.2_cov_D2	-0.7912051702	BT_ms30.id50	F.2	cov	D2
1619	BT_ms30.id50_NF_tr_D2	-0.7911893345	BT_ms30.id50	NF	tr	D2
1620	BP_WL30_F.2_gr_D7	-0.7911828758	BP_WL30	F.2	gr	D7
1621	BP_WL30_NF_gr_D7	-0.7911828758	BP_WL30	NF	gr	D7
1622	BT_ms30.id50_NF_cov_D2	-0.7908496797	BT_ms30.id50	NF	cov	D2
1623	BT_ms30.id50_F.2_gr_D2	-0.7897503302	BT_ms30.id50	F.2	gr	D2
1624	BT_ms30.id50_NF_gr_D2	-0.7893890946	BT_ms30.id50	NF	gr	D2
1625	BP_WL22_F.2_cov_D8	-0.7869331344	BP_WL22	F.2	cov	D8
1626	BP_WL22_NF_cov_D8	-0.7867622928	BP_WL22	NF	cov	D8
1627	BP_WL22_NF_tr_D8	-0.7866103408	BP_WL22	NF	tr	D8
1628	BP_WL22_F.2_tr_D8	-0.7866053633	BP_WL22	F.2	tr	D8
1629	BP_WL7_F.2_cov_D3	-0.785976086	BP_WL7	F.2	cov	D3
1630	BP_WL7_NF_cov_D3	-0.7856732504	BP_WL7	NF	cov	D3
1631	BP_WL9_F.2_cov_D3	-0.7852994909	BP_WL9	F.2	cov	D3
1632	BP_WL7_NF_tr_D3	-0.7852176927	BP_WL7	NF	tr	D3
1633	BP_WL28_F.2_gr_D6	-0.7851895296	BP_WL28	F.2	gr	D6
1634	BP_WL28_NF_gr_D6	-0.7851878894	BP_WL28	NF	gr	D6
1635	BP_WL9_NF_cov_D3	-0.7850356763	BP_WL9	NF	cov	D3
1636	BP__F.2_cov_D3	-0.7845054129	BP_default	F.2	cov	D3
1637	BP_WL11_F.2_cov_D3	-0.7845054129	BP_WL11	F.2	cov	D3
1638	BP__NF_cov_D3	-0.7844918566	BP_default	NF	cov	D3
1639	BP_WL11_NF_cov_D3	-0.7844918566	BP_WL11	NF	cov	D3
1640	BP_WL9_NF_tr_D3	-0.7843589236	BP_WL9	NF	tr	D3
1641	BP__NF_tr_D3	-0.783483503	BP_default	NF	tr	D3
1642	BP_WL11_NF_tr_D3	-0.783483503	BP_WL11	NF	tr	D3
1643	BP_WL7_F.2_tr_D3	-0.7834501612	BP_WL7	F.2	tr	D3
1644	BZ_K2500_F.2_tr_D4	-0.7831553141	BZ_K2500	F.2	tr	D4
1645	BZ_K2500_NF_tr_D4	-0.7831553141	BZ_K2500	NF	tr	D4
1646	BP_WL9_F.2_tr_D3	-0.7828629955	BP_WL9	F.2	tr	D3
1647	BZ_K2500_F.2_gr_D4	-0.7825449492	BZ_K2500	F.2	gr	D4
1648	BZ_K2500_NF_gr_D4	-0.7825449492	BZ_K2500	NF	gr	D4
1649	BP__F.2_tr_D3	-0.7822358744	BP_default	F.2	tr	D3
1650	BP_WL11_F.2_tr_D3	-0.7822358744	BP_WL11	F.2	tr	D3
1651	BP_WL28_F.2_gr_D7	-0.7809824624	BP_WL28	F.2	gr	D7
1652	BP_WL28_NF_gr_D7	-0.7809808335	BP_WL28	NF	gr	D7
1653	BP_WL12_NF_cov_D3	-0.7808140711	BP_WL12	NF	cov	D3
1654	BP_WL12_F.2_cov_D3	-0.7808008978	BP_WL12	F.2	cov	D3
1655	BP_WL12_NF_tr_D3	-0.7803423333	BP_WL12	NF	tr	D3
1656	BP_WL7_NF_cov_D2	-0.7801348076	BP_WL7	NF	cov	D2
1657	BP_WL12_F.2_tr_D3	-0.7792861904	BP_WL12	F.2	tr	D3
1658	BP_WL9_NF_cov_D2	-0.7791171788	BP_WL9	NF	cov	D2
1659	BP_WL40_F.2_gr_D0	-0.778919255	BP_WL40	F.2	gr	D0
1660	BP_WL40_NF_gr_D0	-0.778919255	BP_WL40	NF	gr	D0
1661	BP_WL13_NF_cov_D3	-0.7789140175	BP_WL13	NF	cov	D3
1662	BP_WL13_F.2_cov_D3	-0.7788865734	BP_WL13	F.2	cov	D3
1663	BP_WL13_NF_tr_D3	-0.7785601046	BP_WL13	NF	tr	D3
1664	BP_WL7_F.2_cov_D2	-0.7783387714	BP_WL7	F.2	cov	D2
1665	BP__NF_cov_D2	-0.7780262885	BP_default	NF	cov	D2
1666	BP_WL11_NF_cov_D2	-0.7780262885	BP_WL11	NF	cov	D2
1667	BP_WL14_NF_cov_D3	-0.7777885689	BP_WL14	NF	cov	D3
1668	BP_WL14_F.2_cov_D3	-0.7776835793	BP_WL14	F.2	cov	D3
1669	BP_WL13_F.2_tr_D3	-0.7776603734	BP_WL13	F.2	tr	D3
1670	BP_WL9_F.2_cov_D2	-0.7775681087	BP_WL9	F.2	cov	D2
1671	BP_WL14_NF_tr_D3	-0.7774365745	BP_WL14	NF	tr	D3
1672	BP_WL7_F.2_gr_D6	-0.7771202954	BP_WL7	F.2	gr	D6
1673	NB__NF_tr_D3	-0.7769845095	NB_default	NF	tr	D3
1674	BP_WL9_F.2_gr_D6	-0.7766836119	BP_WL9	F.2	gr	D6
1675	BP__F.2_cov_D2	-0.776673724	BP_default	F.2	cov	D2
1676	BP_WL11_F.2_cov_D2	-0.776673724	BP_WL11	F.2	cov	D2
1677	BP_WL14_F.2_tr_D3	-0.7766453642	BP_WL14	F.2	tr	D3
1678	BP__F.2_gr_D6	-0.7765382313	BP_default	F.2	gr	D6
1679	BP_WL11_F.2_gr_D6	-0.7765382313	BP_WL11	F.2	gr	D6
1680	BP_WL26_F.2_gr_D6	-0.7761203039	BP_WL26	F.2	gr	D6
1681	BP_WL26_NF_gr_D6	-0.776118467	BP_WL26	NF	gr	D6
1682	BP_WL7_NF_gr_D6	-0.7759725808	BP_WL7	NF	gr	D6
1683	BP__NF_gr_D6	-0.7758564992	BP_default	NF	gr	D6
1684	BP_WL11_NF_gr_D6	-0.7758564992	BP_WL11	NF	gr	D6
1685	BP_WL7_F.2_gr_D7	-0.7758189949	BP_WL7	F.2	gr	D7
1686	BP_WL9_NF_gr_D6	-0.7756891775	BP_WL9	NF	gr	D6
1687	BP_WL7_NF_tr_D2	-0.7756770974	BP_WL7	NF	tr	D2
1688	NB__NF_cov_D3	-0.7754440077	NB_default	NF	cov	D3
1689	BP_WL9_F.2_gr_D7	-0.7753654417	BP_WL9	F.2	gr	D7
1690	BP__F.2_gr_D7	-0.775272979	BP_default	F.2	gr	D7
1691	BP_WL11_F.2_gr_D7	-0.775272979	BP_WL11	F.2	gr	D7
1692	BP_WL12_F.2_gr_D6	-0.7751847366	BP_WL12	F.2	gr	D6
1693	BP_WL40_F.2_gr_D1	-0.7749848589	BP_WL40	F.2	gr	D1
1694	BP_WL40_NF_gr_D1	-0.7749848589	BP_WL40	NF	gr	D1
1695	BP_WL9_NF_tr_D2	-0.7747270901	BP_WL9	NF	tr	D2
1696	BP_WL12_NF_gr_D6	-0.7745741213	BP_WL12	NF	gr	D6
1697	BP_WL14_F.2_gr_D6	-0.7743865848	BP_WL14	F.2	gr	D6
1698	BP_WL13_F.2_gr_D6	-0.774361286	BP_WL13	F.2	gr	D6
1699	BP__NF_gr_D7	-0.7742540714	BP_default	NF	gr	D7
1700	BP_WL11_NF_gr_D7	-0.7742540714	BP_WL11	NF	gr	D7
1701	BP_WL7_NF_gr_D7	-0.7741574822	BP_WL7	NF	gr	D7
1702	BP_WL12_NF_cov_D2	-0.7740921942	BP_WL12	NF	cov	D2
1703	BP_WL14_NF_gr_D6	-0.7739424784	BP_WL14	NF	gr	D6
1704	BP_WL9_NF_gr_D7	-0.773926149	BP_WL9	NF	gr	D7
1705	BP_WL12_F.2_gr_D7	-0.7738270754	BP_WL12	F.2	gr	D7
1706	BP_WL13_NF_gr_D6	-0.773814249	BP_WL13	NF	gr	D6
1707	BP__NF_tr_D2	-0.7736772143	BP_default	NF	tr	D2
1708	BP_WL11_NF_tr_D2	-0.7736772143	BP_WL11	NF	tr	D2
1709	BP_WL7_F.2_tr_D2	-0.7731515364	BP_WL7	F.2	tr	D2
1710	BZ_K2500_F.2_tr_D5	-0.7731213046	BZ_K2500	F.2	tr	D5
1711	BZ_K2500_NF_tr_D5	-0.7731213046	BZ_K2500	NF	tr	D5
1712	NB__NF_tr_D2	-0.773030945	NB_default	NF	tr	D2
1713	BP_WL12_F.2_cov_D2	-0.7730121783	BP_WL12	F.2	cov	D2
1714	BP_WL24_F.2_gr_D6	-0.7729674923	BP_WL24	F.2	gr	D6
1715	BP_WL12_NF_gr_D7	-0.7729582374	BP_WL12	NF	gr	D7
1716	BP_WL24_NF_gr_D6	-0.7729336859	BP_WL24	NF	gr	D6
1717	BP_WL14_F.2_gr_D7	-0.7728963917	BP_WL14	F.2	gr	D7
1718	BP_WL13_F.2_gr_D7	-0.7728735255	BP_WL13	F.2	gr	D7
1719	BP_WL9_F.2_tr_D2	-0.7725474932	BP_WL9	F.2	tr	D2
1720	BZ_K2500_F.2_gr_D5	-0.7725280231	BZ_K2500	F.2	gr	D5
1721	BZ_K2500_NF_gr_D5	-0.7725280231	BZ_K2500	NF	gr	D5
1722	BP_WL24_F.2_cov_D9	-0.7724258198	BP_WL24	F.2	cov	D9
1723	BP_WL24_NF_cov_D9	-0.7723452016	BP_WL24	NF	cov	D9
1724	BP_WL14_NF_gr_D7	-0.7722969344	BP_WL14	NF	gr	D7
1725	BP_WL26_F.2_gr_D7	-0.7722920554	BP_WL26	F.2	gr	D7
1726	BP_WL26_NF_gr_D7	-0.7722899758	BP_WL26	NF	gr	D7
1727	NB__NF_cov_D2	-0.7721446853	NB_default	NF	cov	D2
1728	BP_WL13_NF_gr_D7	-0.772118918	BP_WL13	NF	gr	D7
1729	BP_WL24_F.2_tr_D9	-0.7720345558	BP_WL24	F.2	tr	D9
1730	BP_WL24_NF_tr_D9	-0.7720222508	BP_WL24	NF	tr	D9
1731	BP_WL15_F.2_gr_D6	-0.7719929916	BP_WL15	F.2	gr	D6
1732	BZ_K2000_F.2_tr_D4	-0.7719358323	BZ_K2000	F.2	tr	D4
1733	BZ_K2000_NF_tr_D4	-0.7719358323	BZ_K2000	NF	tr	D4
1734	BP_WL13_NF_cov_D2	-0.7719310243	BP_WL13	NF	cov	D2
1735	BP__F.2_tr_D2	-0.7719136485	BP_default	F.2	tr	D2
1736	BP_WL11_F.2_tr_D2	-0.7719136485	BP_WL11	F.2	tr	D2
1737	BP_WL15_NF_gr_D6	-0.7715886384	BP_WL15	NF	gr	D6
1738	BP_WL16_F.2_gr_D6	-0.7712902365	BP_WL16	F.2	gr	D6
1739	BP_WL17_F.2_gr_D6	-0.7711910167	BP_WL17	F.2	gr	D6
1740	BP_WL13_F.2_cov_D2	-0.7710672715	BP_WL13	F.2	cov	D2
1741	BP_WL16_NF_gr_D6	-0.7709664013	BP_WL16	NF	gr	D6
1742	BP_WL17_NF_gr_D6	-0.7709371056	BP_WL17	NF	gr	D6
1743	BP_WL15_NF_tr_D3	-0.7707932888	BP_WL15	NF	tr	D3
1744	BP_WL14_NF_cov_D2	-0.7706648629	BP_WL14	NF	cov	D2
1745	BP_WL12_NF_tr_D2	-0.7706541809	BP_WL12	NF	tr	D2
1746	BZ_K2000_F.2_gr_D4	-0.7705164628	BZ_K2000	F.2	gr	D4
1747	BZ_K2000_NF_gr_D4	-0.7705164628	BZ_K2000	NF	gr	D4
1748	BP_WL15_F.2_gr_D7	-0.7702196938	BP_WL15	F.2	gr	D7
1749	BP_WL15_F.2_tr_D3	-0.7701903059	BP_WL15	F.2	tr	D3
1750	BP_WL14_F.2_cov_D2	-0.7698974611	BP_WL14	F.2	cov	D2
1751	NB__F.2_cov_D3	-0.7698850026	NB_default	F.2	cov	D3
1752	NB__F.2_tr_D3	-0.7698054742	NB_default	F.2	tr	D3
1753	BP_WL15_NF_gr_D7	-0.7697004994	BP_WL15	NF	gr	D7
1754	BP_WL15_F.2_cov_D3	-0.7695756941	BP_WL15	F.2	cov	D3
1755	BP_WL15_NF_cov_D3	-0.7695665918	BP_WL15	NF	cov	D3
1756	BP_WL16_F.2_gr_D7	-0.7694629002	BP_WL16	F.2	gr	D7
1757	BP_WL24_F.2_gr_D7	-0.7693083971	BP_WL24	F.2	gr	D7
1758	BP_WL17_F.2_gr_D7	-0.7692962391	BP_WL17	F.2	gr	D7
1759	BP_WL24_NF_gr_D7	-0.7692723547	BP_WL24	NF	gr	D7
1760	BP_WL20_F.2_gr_D6	-0.7692214781	BP_WL20	F.2	gr	D6
1761	BP_WL12_F.2_tr_D2	-0.7691783231	BP_WL12	F.2	tr	D2
1762	BP_WL20_NF_gr_D6	-0.7691025225	BP_WL20	NF	gr	D6
1763	BP_WL16_NF_gr_D7	-0.7690520105	BP_WL16	NF	gr	D7
1764	BP_WL17_NF_gr_D7	-0.7689765943	BP_WL17	NF	gr	D7
1765	BP_WL22_F.2_gr_D6	-0.7688784913	BP_WL22	F.2	gr	D6
1766	BP_WL13_NF_tr_D2	-0.7688481923	BP_WL13	NF	tr	D2
1767	BP_WL22_NF_gr_D6	-0.7687817768	BP_WL22	NF	gr	D6
1768	BP_WL24_F.2_cov_D8	-0.7687219051	BP_WL24	F.2	cov	D8
1769	BP_WL24_NF_cov_D8	-0.7686470737	BP_WL24	NF	cov	D8
1770	BP_WL19_F.2_gr_D6	-0.7685177722	BP_WL19	F.2	gr	D6
1771	BP_WL18_F.2_gr_D6	-0.768387955	BP_WL18	F.2	gr	D6
1772	BP_WL19_NF_gr_D6	-0.7683502883	BP_WL19	NF	gr	D6
1773	BP_WL50_F.2_cov_D9	-0.7683262933	BP_WL50	F.2	cov	D9
1774	BP_WL50_NF_cov_D9	-0.7683262933	BP_WL50	NF	cov	D9
1775	BP_WL18_NF_gr_D6	-0.768176371	BP_WL18	NF	gr	D6
1776	BP_WL48_F.2_cov_D9	-0.7679590744	BP_WL48	F.2	cov	D9
1777	BP_WL48_NF_cov_D9	-0.7679590744	BP_WL48	NF	cov	D9
1778	BP_WL24_F.2_tr_D8	-0.7678309806	BP_WL24	F.2	tr	D8
1779	BP_WL24_NF_tr_D8	-0.7678220335	BP_WL24	NF	tr	D8
1780	BP_WL14_NF_tr_D2	-0.7678197938	BP_WL14	NF	tr	D2
1781	BP_WL16_NF_tr_D3	-0.7677610624	BP_WL16	NF	tr	D3
1782	BP_WL13_F.2_tr_D2	-0.7676046944	BP_WL13	F.2	tr	D2
1783	BP_WL50_F.2_cov_D8	-0.7675731115	BP_WL50	F.2	cov	D8
1784	BP_WL50_NF_cov_D8	-0.7675731115	BP_WL50	NF	cov	D8
1785	BP_WL16_F.2_tr_D3	-0.7673168929	BP_WL16	F.2	tr	D3
1786	BP_WL48_F.2_cov_D8	-0.7672011358	BP_WL48	F.2	cov	D8
1787	BP_WL48_NF_cov_D8	-0.7672011358	BP_WL48	NF	cov	D8
1788	BP_WL14_F.2_tr_D2	-0.7667478936	BP_WL14	F.2	tr	D2
1789	BP_WL20_F.2_gr_D7	-0.76673938	BP_WL20	F.2	gr	D7
1790	BP_WL20_NF_gr_D7	-0.7665928227	BP_WL20	NF	gr	D7
1791	BP_WL16_F.2_cov_D3	-0.7664220009	BP_WL16	F.2	cov	D3
1792	BP_WL16_NF_cov_D3	-0.7663770483	BP_WL16	NF	cov	D3
1793	NB__F.2_cov_D2	-0.7663755612	NB_default	F.2	cov	D2
1794	BP_WL17_NF_tr_D3	-0.766372609	BP_WL17	NF	tr	D3
1795	BP_WL50_F.2_tr_D9	-0.7661577999	BP_WL50	F.2	tr	D9
1796	BP_WL50_NF_tr_D9	-0.7661577999	BP_WL50	NF	tr	D9
1797	BP_WL19_F.2_gr_D7	-0.7660531565	BP_WL19	F.2	gr	D7
1798	BP_WL17_F.2_tr_D3	-0.7660430273	BP_WL17	F.2	tr	D3
1799	BP_WL18_F.2_gr_D7	-0.7659615919	BP_WL18	F.2	gr	D7
1800	BP_WL19_NF_gr_D7	-0.7658482611	BP_WL19	NF	gr	D7
1801	NB__F.2_tr_D2	-0.7658286999	NB_default	F.2	tr	D2
1802	BP_WL48_F.2_tr_D9	-0.7657953184	BP_WL48	F.2	tr	D9
1803	BP_WL48_NF_tr_D9	-0.7657953184	BP_WL48	NF	tr	D9
1804	BP_WL18_NF_gr_D7	-0.7657021075	BP_WL18	NF	gr	D7
1805	BP_WL22_F.2_gr_D7	-0.7656678394	BP_WL22	F.2	gr	D7
1806	BP_WL22_NF_gr_D7	-0.7655580404	BP_WL22	NF	gr	D7
1807	BP_WL26_F.2_cov_D9	-0.765464416	BP_WL26	F.2	cov	D9
1808	BP_WL26_NF_cov_D9	-0.7654388354	BP_WL26	NF	cov	D9
1809	BP_WL50_F.2_tr_D8	-0.7653725338	BP_WL50	F.2	tr	D8
1810	BP_WL50_NF_tr_D8	-0.7653725338	BP_WL50	NF	tr	D8
1811	BP_WL17_F.2_cov_D3	-0.7650994171	BP_WL17	F.2	cov	D3
1812	BP_WL48_F.2_tr_D8	-0.7650101282	BP_WL48	F.2	tr	D8
1813	BP_WL48_NF_tr_D8	-0.7650101282	BP_WL48	NF	tr	D8
1814	BP_WL17_NF_cov_D3	-0.7650037913	BP_WL17	NF	cov	D3
1815	BP_WL26_F.2_tr_D9	-0.7644556823	BP_WL26	F.2	tr	D9
1816	BP_WL26_NF_tr_D9	-0.7644492441	BP_WL26	NF	tr	D9
1817	BP_WL15_NF_cov_D2	-0.7627258298	BP_WL15	NF	cov	D2
1818	BP_WL15_F.2_cov_D2	-0.7622676989	BP_WL15	F.2	cov	D2
1819	BP_WL26_F.2_cov_D8	-0.7620500536	BP_WL26	F.2	cov	D8
1820	BP_WL26_NF_cov_D8	-0.7620257336	BP_WL26	NF	cov	D8
1821	BP_WL15_NF_tr_D2	-0.7616777164	BP_WL15	NF	tr	D2
1822	BP_WL15_F.2_tr_D2	-0.7608703989	BP_WL15	F.2	tr	D2
1823	BP_WL38_F.2_gr_D0	-0.7607711594	BP_WL38	F.2	gr	D0
1824	BP_WL38_NF_gr_D0	-0.7607711594	BP_WL38	NF	gr	D0
1825	BP_WL26_F.2_tr_D8	-0.7606260421	BP_WL26	F.2	tr	D8
1826	BP_WL26_NF_tr_D8	-0.7606202175	BP_WL26	NF	tr	D8
1827	BZ_K2000_F.2_tr_D5	-0.7602921615	BZ_K2000	F.2	tr	D5
1828	BZ_K2000_NF_tr_D5	-0.7602921615	BZ_K2000	NF	tr	D5
1829	BP_WL46_F.2_cov_D9	-0.7598735226	BP_WL46	F.2	cov	D9
1830	BP_WL46_NF_cov_D9	-0.7598735226	BP_WL46	NF	cov	D9
1831	BP_WL16_NF_cov_D2	-0.7594946825	BP_WL16	NF	cov	D2
1832	BP_WL16_F.2_cov_D2	-0.7591809256	BP_WL16	F.2	cov	D2
1833	BP_WL46_F.2_cov_D8	-0.7591377286	BP_WL46	F.2	cov	D8
1834	BP_WL46_NF_cov_D8	-0.7591377286	BP_WL46	NF	cov	D8
1835	BP_WL16_NF_tr_D2	-0.7587763948	BP_WL16	NF	tr	D2
1836	BP_WL45_F.2_cov_D9	-0.7586858052	BP_WL45	F.2	cov	D9
1837	BP_WL45_NF_cov_D9	-0.7586858052	BP_WL45	NF	cov	D9
1838	BZ_K2000_F.2_gr_D5	-0.7586102296	BZ_K2000	F.2	gr	D5
1839	BZ_K2000_NF_gr_D5	-0.7586102296	BZ_K2000	NF	gr	D5
1840	BP_WL16_F.2_tr_D2	-0.758174968	BP_WL16	F.2	tr	D2
1841	BP_WL17_NF_cov_D2	-0.7580244593	BP_WL17	NF	cov	D2
1842	BP_WL45_F.2_cov_D8	-0.7579234564	BP_WL45	F.2	cov	D8
1843	BP_WL45_NF_cov_D8	-0.7579234564	BP_WL45	NF	cov	D8
1844	BP_WL17_F.2_cov_D2	-0.7578313436	BP_WL17	F.2	cov	D2
1845	BP_WL46_F.2_tr_D9	-0.7575064197	BP_WL46	F.2	tr	D9
1846	BP_WL46_NF_tr_D9	-0.7575064197	BP_WL46	NF	tr	D9
1847	BP_WL17_NF_tr_D2	-0.7574979638	BP_WL17	NF	tr	D2
1848	BP_WL17_F.2_tr_D2	-0.7570337294	BP_WL17	F.2	tr	D2
1849	BP_WL46_F.2_tr_D8	-0.7567425988	BP_WL46	F.2	tr	D8
1850	BP_WL46_NF_tr_D8	-0.7567425988	BP_WL46	NF	tr	D8
1851	BP_WL38_F.2_gr_D1	-0.7566555882	BP_WL38	F.2	gr	D1
1852	BP_WL38_NF_gr_D1	-0.7566555882	BP_WL38	NF	gr	D1
1853	BP_WL45_F.2_tr_D9	-0.7562847885	BP_WL45	F.2	tr	D9
1854	BP_WL45_NF_tr_D9	-0.7562847885	BP_WL45	NF	tr	D9
1855	NB__F.2_gr_D0	-0.7562524566	NB_default	F.2	gr	D0
1856	BP_WL45_F.2_tr_D8	-0.7554936782	BP_WL45	F.2	tr	D8
1857	BP_WL45_NF_tr_D8	-0.7554936782	BP_WL45	NF	tr	D8
1858	BP_WL7_NF_gr_D9	-0.7542207949	BP_WL7	NF	gr	D9
1859	BP_WL7_F.2_gr_D9	-0.7541628428	BP_WL7	F.2	gr	D9
1860	BP_WL9_NF_gr_D9	-0.7533302889	BP_WL9	NF	gr	D9
1861	BP_WL9_F.2_gr_D9	-0.7533051884	BP_WL9	F.2	gr	D9
1862	BP_WL18_NF_tr_D3	-0.753063554	BP_WL18	NF	tr	D3
1863	BP_WL18_F.2_tr_D3	-0.7528600183	BP_WL18	F.2	tr	D3
1864	BP__NF_gr_D9	-0.7527695921	BP_default	NF	gr	D9
1865	BP_WL11_NF_gr_D9	-0.7527695921	BP_WL11	NF	gr	D9
1866	NB__F.2_gr_D1	-0.7526715742	NB_default	F.2	gr	D1
1867	BP__F.2_gr_D9	-0.7526035897	BP_default	F.2	gr	D9
1868	BP_WL11_F.2_gr_D9	-0.7526035897	BP_WL11	F.2	gr	D9
1869	BP_WL42_F.2_cov_D9	-0.7525465043	BP_WL42	F.2	cov	D9
1870	BP_WL42_NF_cov_D9	-0.7525465043	BP_WL42	NF	cov	D9
1871	NB__NF_gr_D0	-0.7524835062	NB_default	NF	gr	D0
1872	BP_WL44_F.2_cov_D9	-0.752380877	BP_WL44	F.2	cov	D9
1873	BP_WL44_NF_cov_D9	-0.752380877	BP_WL44	NF	cov	D9
1874	BP_WL36_F.2_gr_D0	-0.7522749014	BP_WL36	F.2	gr	D0
1875	BP_WL36_NF_gr_D0	-0.7522749014	BP_WL36	NF	gr	D0
1876	BP_WL42_F.2_cov_D8	-0.7517171443	BP_WL42	F.2	cov	D8
1877	BP_WL42_NF_cov_D8	-0.7517171443	BP_WL42	NF	cov	D8
1878	BP_WL44_F.2_cov_D8	-0.7516349157	BP_WL44	F.2	cov	D8
1879	BP_WL44_NF_cov_D8	-0.7516349157	BP_WL44	NF	cov	D8
1880	BP_WL7_NF_gr_D8	-0.7513300907	BP_WL7	NF	gr	D8
1881	BP_WL28_F.2_cov_D9	-0.7506762563	BP_WL28	F.2	cov	D9
1882	BP_WL28_NF_cov_D9	-0.7506727404	BP_WL28	NF	cov	D9
1883	BP_WL18_F.2_cov_D3	-0.7502602662	BP_WL18	F.2	cov	D3
1884	BP_WL9_NF_gr_D8	-0.750258745	BP_WL9	NF	gr	D8
1885	BP_WL18_NF_cov_D3	-0.7500540918	BP_WL18	NF	cov	D3
1886	BP_WL42_F.2_tr_D9	-0.7499545286	BP_WL42	F.2	tr	D9
1887	BP_WL42_NF_tr_D9	-0.7499545286	BP_WL42	NF	tr	D9
1888	BP_WL7_F.2_gr_D8	-0.7499155738	BP_WL7	F.2	gr	D8
1889	BP_WL19_NF_tr_D3	-0.7498976673	BP_WL19	NF	tr	D3
1890	BP_WL19_F.2_tr_D3	-0.7498210549	BP_WL19	F.2	tr	D3
1891	BP_WL44_F.2_tr_D9	-0.7497371034	BP_WL44	F.2	tr	D9
1892	BP_WL44_NF_tr_D9	-0.7497371034	BP_WL44	NF	tr	D9
1893	BP_WL12_NF_gr_D9	-0.7495174509	BP_WL12	NF	gr	D9
1894	BP__NF_gr_D8	-0.7493584449	BP_default	NF	gr	D8
1895	BP_WL11_NF_gr_D8	-0.7493584449	BP_WL11	NF	gr	D8
1896	BP_WL12_F.2_gr_D9	-0.7493571046	BP_WL12	F.2	gr	D9
1897	NB__NF_gr_D9	-0.7492850286	NB_default	NF	gr	D9
1898	BP_WL42_F.2_tr_D8	-0.7490658972	BP_WL42	F.2	tr	D8
1899	BP_WL42_NF_tr_D8	-0.7490658972	BP_WL42	NF	tr	D8
1900	BP_WL9_F.2_gr_D8	-0.74903131	BP_WL9	F.2	gr	D8
1901	BP_WL44_F.2_tr_D8	-0.7489296068	BP_WL44	F.2	tr	D8
1902	BP_WL44_NF_tr_D8	-0.7489296068	BP_WL44	NF	tr	D8
1903	NB__NF_gr_D1	-0.7489229983	NB_default	NF	gr	D1
1904	BP_WL28_F.2_tr_D9	-0.7487003012	BP_WL28	F.2	tr	D9
1905	BP_WL28_NF_tr_D9	-0.748699483	BP_WL28	NF	tr	D9
1906	BP_WL20_NF_tr_D3	-0.7483437147	BP_WL20	NF	tr	D3
1907	BP_WL20_F.2_tr_D3	-0.7483433527	BP_WL20	F.2	tr	D3
1908	BP__F.2_gr_D8	-0.7482377117	BP_default	F.2	gr	D8
1909	BP_WL11_F.2_gr_D8	-0.7482377117	BP_WL11	F.2	gr	D8
1910	BP_WL36_F.2_gr_D1	-0.7480906363	BP_WL36	F.2	gr	D1
1911	BP_WL36_NF_gr_D1	-0.7480906363	BP_WL36	NF	gr	D1
1912	BP_WL28_F.2_cov_D8	-0.7480392991	BP_WL28	F.2	cov	D8
1913	BP_WL28_NF_cov_D8	-0.7480357692	BP_WL28	NF	cov	D8
1914	BP_WL19_F.2_cov_D3	-0.7476325116	BP_WL19	F.2	cov	D3
1915	BP_WL13_NF_gr_D9	-0.7474998418	BP_WL13	NF	gr	D9
1916	BP_WL19_NF_cov_D3	-0.7473678397	BP_WL19	NF	cov	D3
1917	BP_WL13_F.2_gr_D9	-0.7473622618	BP_WL13	F.2	gr	D9
1918	NB__NF_gr_D8	-0.7468559062	NB_default	NF	gr	D8
1919	BP_WL14_NF_gr_D9	-0.7467292684	BP_WL14	NF	gr	D9
1920	BP_WL20_F.2_cov_D3	-0.7465674248	BP_WL20	F.2	cov	D3
1921	BP_WL14_F.2_gr_D9	-0.7465494463	BP_WL14	F.2	gr	D9
1922	BP_WL40_F.2_cov_D9	-0.7464457993	BP_WL40	F.2	cov	D9
1923	BP_WL40_NF_cov_D9	-0.7464457993	BP_WL40	NF	cov	D9
1924	BP_WL20_NF_cov_D3	-0.7462886929	BP_WL20	NF	cov	D3
1925	BP_WL12_NF_gr_D8	-0.745976495	BP_WL12	NF	gr	D8
1926	BP_WL28_F.2_tr_D8	-0.7458052086	BP_WL28	F.2	tr	D8
1927	BP_WL28_NF_tr_D8	-0.7458043772	BP_WL28	NF	tr	D8
1928	BP_WL40_F.2_cov_D8	-0.7454748159	BP_WL40	F.2	cov	D8
1929	BP_WL40_NF_cov_D8	-0.7454748159	BP_WL40	NF	cov	D8
1930	BP_WL18_NF_tr_D2	-0.745414528	BP_WL18	NF	tr	D2
1931	BP_WL50_F.2_cov_D3	-0.7452261557	BP_WL50	F.2	cov	D3
1932	BP_WL50_NF_cov_D3	-0.7452261557	BP_WL50	NF	cov	D3
1933	BP_WL18_F.2_tr_D2	-0.74510765	BP_WL18	F.2	tr	D2
1934	BP_WL12_F.2_gr_D8	-0.7450393639	BP_WL12	F.2	gr	D8
1935	BP_WL50_F.2_cov_D2	-0.7446273667	BP_WL50	F.2	cov	D2
1936	BP_WL50_NF_cov_D2	-0.7446273667	BP_WL50	NF	cov	D2
1937	BP_WL48_F.2_cov_D3	-0.7445538582	BP_WL48	F.2	cov	D3
1938	BP_WL48_NF_cov_D3	-0.7445538582	BP_WL48	NF	cov	D3
1939	BP_WL18_F.2_cov_D2	-0.7440465536	BP_WL18	F.2	cov	D2
1940	BP_WL18_NF_cov_D2	-0.744046482	BP_WL18	NF	cov	D2
1941	BP_WL48_F.2_cov_D2	-0.7439421599	BP_WL48	F.2	cov	D2
1942	BP_WL48_NF_cov_D2	-0.7439421599	BP_WL48	NF	cov	D2
1943	BP_WL40_F.2_tr_D9	-0.7438446268	BP_WL40	F.2	tr	D9
1944	BP_WL40_NF_tr_D9	-0.7438446268	BP_WL40	NF	tr	D9
1945	NB__F.2_gr_D9	-0.7438432017	NB_default	F.2	gr	D9
1946	BP_WL13_NF_gr_D8	-0.7438327839	BP_WL13	NF	gr	D8
1947	BP_WL50_F.2_tr_D3	-0.7435263662	BP_WL50	F.2	tr	D3
1948	BP_WL50_NF_tr_D3	-0.7435263662	BP_WL50	NF	tr	D3
1949	BP_WL13_F.2_gr_D8	-0.7430572461	BP_WL13	F.2	gr	D8
1950	BP_WL14_NF_gr_D8	-0.7429192557	BP_WL14	NF	gr	D8
1951	BP_WL50_F.2_tr_D2	-0.7428887289	BP_WL50	F.2	tr	D2
1952	BP_WL50_NF_tr_D2	-0.7428887289	BP_WL50	NF	tr	D2
1953	BP_WL48_F.2_tr_D3	-0.7428377995	BP_WL48	F.2	tr	D3
1954	BP_WL48_NF_tr_D3	-0.7428377995	BP_WL48	NF	tr	D3
1955	BP_WL40_F.2_tr_D8	-0.7428111358	BP_WL40	F.2	tr	D8
1956	BP_WL40_NF_tr_D8	-0.7428111358	BP_WL40	NF	tr	D8
1957	BP_WL19_NF_tr_D2	-0.7424721773	BP_WL19	NF	tr	D2
1958	BP_WL19_F.2_tr_D2	-0.7422990434	BP_WL19	F.2	tr	D2
1959	BP_WL14_F.2_gr_D8	-0.7422234628	BP_WL14	F.2	gr	D8
1960	BP_WL48_F.2_tr_D2	-0.7421927978	BP_WL48	F.2	tr	D2
1961	BP_WL48_NF_tr_D2	-0.7421927978	BP_WL48	NF	tr	D2
1962	BP_WL19_F.2_cov_D2	-0.7415168418	BP_WL19	F.2	cov	D2
1963	BP_WL19_NF_cov_D2	-0.7414263099	BP_WL19	NF	cov	D2
1964	NB__F.2_gr_D8	-0.7412073208	NB_default	F.2	gr	D8
1965	BP_WL20_NF_tr_D2	-0.741047842	BP_WL20	NF	tr	D2
1966	BP_WL20_F.2_tr_D2	-0.7409695575	BP_WL20	F.2	tr	D2
1967	BP_WL30_F.2_cov_D9	-0.7405153526	BP_WL30	F.2	cov	D9
1968	BP_WL30_NF_cov_D9	-0.7405153526	BP_WL30	NF	cov	D9
1969	BP_WL20_F.2_cov_D2	-0.7404788192	BP_WL20	F.2	cov	D2
1970	BP_WL20_NF_cov_D2	-0.7403331695	BP_WL20	NF	cov	D2
1971	BP_WL15_NF_gr_D9	-0.7392646823	BP_WL15	NF	gr	D9
1972	BP_WL15_F.2_gr_D9	-0.7391686425	BP_WL15	F.2	gr	D9
1973	BP_WL30_F.2_cov_D8	-0.7385194092	BP_WL30	F.2	cov	D8
1974	BP_WL30_NF_cov_D8	-0.7385194092	BP_WL30	NF	cov	D8
1975	BP_WL30_F.2_tr_D9	-0.7380364013	BP_WL30	F.2	tr	D9
1976	BP_WL30_NF_tr_D9	-0.7380364013	BP_WL30	NF	tr	D9
1977	BP_WL32_F.2_cov_D9	-0.7371048756	BP_WL32	F.2	cov	D9
1978	BP_WL32_NF_cov_D9	-0.7371048756	BP_WL32	NF	cov	D9
1979	BP_WL38_F.2_cov_D9	-0.7365535994	BP_WL38	F.2	cov	D9
1980	BP_WL38_NF_cov_D9	-0.7365535994	BP_WL38	NF	cov	D9
1981	BP_WL16_NF_gr_D9	-0.7365142602	BP_WL16	NF	gr	D9
1982	BP_WL16_F.2_gr_D9	-0.7364530673	BP_WL16	F.2	gr	D9
1983	BP_WL30_F.2_tr_D8	-0.735871103	BP_WL30	F.2	tr	D8
1984	BP_WL30_NF_tr_D8	-0.735871103	BP_WL30	NF	tr	D8
1985	BP_WL15_NF_gr_D8	-0.7356213646	BP_WL15	NF	gr	D8
1986	BP_WL38_F.2_cov_D8	-0.7355172424	BP_WL38	F.2	cov	D8
1987	BP_WL38_NF_cov_D8	-0.7355172424	BP_WL38	NF	cov	D8
1988	BP_WL32_F.2_cov_D8	-0.7352329542	BP_WL32	F.2	cov	D8
1989	BP_WL32_NF_cov_D8	-0.7352329542	BP_WL32	NF	cov	D8
1990	BP_WL15_F.2_gr_D8	-0.7351456396	BP_WL15	F.2	gr	D8
1991	BP_WL17_NF_gr_D9	-0.7349685214	BP_WL17	NF	gr	D9
1992	BP_WL17_F.2_gr_D9	-0.7349251192	BP_WL17	F.2	gr	D9
1993	BP_WL46_F.2_cov_D3	-0.7343889706	BP_WL46	F.2	cov	D3
1994	BP_WL46_NF_cov_D3	-0.7343889706	BP_WL46	NF	cov	D3
1995	BP_WL32_F.2_tr_D9	-0.7342358738	BP_WL32	F.2	tr	D9
1996	BP_WL32_NF_tr_D9	-0.7342358738	BP_WL32	NF	tr	D9
1997	BP_WL38_F.2_tr_D9	-0.7340679533	BP_WL38	F.2	tr	D9
1998	BP_WL38_NF_tr_D9	-0.7340679533	BP_WL38	NF	tr	D9
1999	BP_WL36_F.2_cov_D9	-0.7338437248	BP_WL36	F.2	cov	D9
[truncated: 641 more rows]

## Sheet: reference categories
Note on the choice of the reference categories for the multiple regression:
As all predictor variables were categorical variables (”factors” in R [31]) and all of them evenly distributed, the following reference categories were arbitrarily chosen: “BZ 2500” (alignment method), “gr” (algorithm for dealing with overlapping HSPs), “D3” (distance formula) and “F-2” (e-value filter method).
