# Supplementary material for: Genome sequence-based species delimitation with confidence intervals and improved distance functions
Source: BMC Bioinformatics. 2013 Feb 21;14:60. doi: 10.1186/1471-2105-14-60 (PMC3665452; doi:10.1186/1471-2105-14-60)
Supplement: Additional file 7 — DDH prediction-based intergenomic distances. CSV file holding sample DDH predictions under different statistical models as analyzed in this study. The file can be accessed with spreadsheet programs (e.g., Excel, OpenOffice or LibreOffice) or any given text editor. [file 1471-2105-14-60-S7.csv]

index	GGD	GLM_bin	DDH_via_LM	DDH_via_Loess	DDH_via_arcsin	DDH_via_GLM	DDH_via_GAM	DDH_via_GLM_log
1	0	1	92.674	NA	92.374	88.611	99.14	100
2	0.001	1	92.587	NA	92.32	88.568	99.06	99.999
3	0.002	1	92.5	103.003	92.266	88.524	98.98	99.995
4	0.003	1	92.413	102.877	92.212	88.48	98.9	99.989
5	0.004	1	92.326	102.75	92.157	88.436	98.821	99.981
6	0.005	1	92.239	102.623	92.102	88.392	98.741	99.972
7	0.006	1	92.152	102.497	92.047	88.348	98.661	99.96
8	0.007	1	92.065	102.37	91.992	88.303	98.581	99.947
9	0.008	1	91.978	102.244	91.937	88.259	98.501	99.931
10	0.009	1	91.891	102.117	91.882	88.214	98.422	99.914
11	0.01	1	91.804	101.99	91.826	88.169	98.342	99.895
12	0.011	1	91.717	101.864	91.771	88.124	98.262	99.875
13	0.012	1	91.63	101.737	91.715	88.079	98.182	99.853
14	0.013	1	91.543	101.611	91.659	88.034	98.102	99.829
15	0.014	1	91.456	101.484	91.602	87.988	98.022	99.803
16	0.015	1	91.369	101.357	91.546	87.943	97.942	99.776
17	0.016	1	91.282	101.23	91.489	87.897	97.862	99.747
18	0.017	1	91.195	101.104	91.432	87.851	97.782	99.717
19	0.018	1	91.108	100.977	91.376	87.805	97.702	99.685
20	0.019	1	91.021	100.85	91.318	87.759	97.621	99.651
21	0.02	1	90.934	100.723	91.261	87.712	97.541	99.616
22	0.021	1	90.847	100.597	91.204	87.666	97.461	99.579
23	0.022	1	90.76	100.47	91.146	87.619	97.38	99.541
24	0.023	1	90.673	100.343	91.088	87.572	97.3	99.501
25	0.024	1	90.586	100.216	91.03	87.526	97.22	99.459
26	0.025	1	90.499	100.089	90.972	87.478	97.139	99.416
27	0.026	1	90.412	99.962	90.914	87.431	97.058	99.372
28	0.027	1	90.325	99.836	90.855	87.384	96.978	99.326
29	0.028	1	90.238	99.709	90.797	87.336	96.897	99.279
30	0.029	1	90.151	99.582	90.738	87.288	96.816	99.23
31	0.03	1	90.064	99.455	90.679	87.241	96.735	99.18
32	0.031	1	89.977	99.328	90.62	87.192	96.654	99.128
33	0.032	1	89.89	99.201	90.561	87.144	96.573	99.075
34	0.033	1	89.803	99.074	90.501	87.096	96.492	99.02
35	0.034	1	89.716	98.946	90.441	87.047	96.41	98.964
36	0.035	1	89.629	98.819	90.382	86.999	96.329	98.907
37	0.036	1	89.542	98.692	90.322	86.95	96.248	98.848
38	0.037	1	89.455	98.565	90.262	86.901	96.166	98.787
39	0.038	1	89.368	98.438	90.201	86.852	96.084	98.726
40	0.039	1	89.28	98.311	90.141	86.803	96.002	98.663
41	0.04	1	89.193	98.183	90.08	86.753	95.92	98.599
42	0.041	1	89.106	98.056	90.019	86.704	95.838	98.533
43	0.042	1	89.019	97.929	89.958	86.654	95.756	98.466
44	0.043	1	88.932	97.801	89.897	86.604	95.674	98.398
45	0.044	1	88.845	97.674	89.836	86.554	95.592	98.328
46	0.045	1	88.758	97.547	89.774	86.504	95.509	98.257
47	0.046	1	88.671	97.419	89.713	86.453	95.426	98.185
48	0.047	1	88.584	97.292	89.651	86.403	95.344	98.111
49	0.048	1	88.497	97.164	89.589	86.352	95.261	98.036
50	0.049	1	88.41	97.037	89.527	86.301	95.177	97.96
51	0.05	1	88.323	96.909	89.465	86.25	95.094	97.883
52	0.051	1	88.236	96.782	89.402	86.199	95.011	97.804
53	0.052	1	88.149	96.654	89.34	86.148	94.927	97.724
54	0.053	1	88.062	96.526	89.277	86.096	94.844	97.643
55	0.054	1	87.975	96.398	89.214	86.045	94.76	97.561
56	0.055	1	87.888	96.271	89.151	85.993	94.676	97.477
57	0.056	1	87.801	96.143	89.088	85.941	94.592	97.393
58	0.057	1	87.714	96.015	89.024	85.889	94.507	97.307
59	0.058	1	87.627	95.887	88.961	85.836	94.423	97.22
60	0.059	1	87.54	95.759	88.897	85.784	94.338	97.131
61	0.06	1	87.453	95.631	88.833	85.731	94.253	97.042
62	0.061	1	87.366	95.503	88.769	85.678	94.168	96.951
63	0.062	1	87.279	95.375	88.705	85.626	94.083	96.86
64	0.063	1	87.192	95.247	88.64	85.572	93.998	96.767
65	0.064	1	87.105	95.119	88.576	85.519	93.912	96.673
66	0.065	1	87.018	94.991	88.511	85.466	93.827	96.578
67	0.066	1	86.931	94.863	88.446	85.412	93.741	96.481
68	0.067	1	86.844	94.734	88.381	85.358	93.655	96.384
69	0.068	1	86.757	94.606	88.316	85.304	93.568	96.285
70	0.069	1	86.67	94.478	88.251	85.25	93.482	96.186
71	0.07	1	86.583	94.349	88.185	85.196	93.395	96.085
72	0.071	1	86.496	94.221	88.12	85.142	93.308	95.984
73	0.072	1	86.409	94.092	88.054	85.087	93.221	95.881
74	0.073	1	86.322	93.964	87.988	85.032	93.134	95.777
75	0.074	1	86.235	93.835	87.922	84.977	93.046	95.673
76	0.075	1	86.148	93.706	87.855	84.922	92.958	95.567
77	0.076	1	86.061	93.578	87.789	84.867	92.87	95.46
78	0.077	1	85.974	93.449	87.722	84.812	92.782	95.352
79	0.078	1	85.887	93.32	87.656	84.756	92.694	95.243
80	0.079	1	85.8	93.191	87.589	84.7	92.605	95.134
81	0.08	1	85.713	93.062	87.522	84.644	92.516	95.023
82	0.081	1	85.626	92.933	87.454	84.588	92.427	94.911
83	0.082	1	85.539	92.804	87.387	84.532	92.338	94.798
84	0.083	1	85.452	92.675	87.32	84.476	92.248	94.685
85	0.084	1	85.365	92.546	87.252	84.419	92.158	94.57
86	0.085	1	85.278	92.417	87.184	84.362	92.068	94.455
87	0.086	1	85.191	92.288	87.116	84.305	91.978	94.338
88	0.087	1	85.104	92.158	87.048	84.248	91.887	94.221
89	0.088	1	85.017	92.029	86.98	84.191	91.796	94.103
90	0.089	1	84.93	91.899	86.911	84.134	91.705	93.984
91	0.09	1	84.843	91.77	86.843	84.076	91.614	93.864
92	0.091	1	84.756	91.64	86.774	84.018	91.522	93.743
93	0.092	1	84.669	91.511	86.705	83.96	91.43	93.621
94	0.093	1	84.582	91.381	86.636	83.902	91.338	93.499
95	0.094	1	84.495	91.251	86.567	83.844	91.245	93.375
96	0.095	1	84.408	91.122	86.497	83.786	91.152	93.251
97	0.096	0.999	84.321	90.992	86.428	83.727	91.059	93.126
98	0.097	0.999	84.234	90.862	86.358	83.668	90.966	93
99	0.098	0.999	84.147	90.732	86.288	83.609	90.872	92.873
100	0.099	0.999	84.06	90.602	86.219	83.55	90.779	92.746
101	0.1	0.999	83.973	90.472	86.148	83.491	90.684	92.617
102	0.101	0.999	83.886	90.341	86.078	83.431	90.59	92.488
103	0.102	0.999	83.799	90.211	86.008	83.372	90.495	92.359
104	0.103	0.999	83.712	90.081	85.937	83.312	90.4	92.228
105	0.104	0.999	83.625	89.951	85.867	83.252	90.305	92.097
106	0.105	0.999	83.538	89.82	85.796	83.192	90.209	91.965
107	0.106	0.999	83.451	89.69	85.725	83.131	90.113	91.832
108	0.107	0.999	83.364	89.559	85.654	83.071	90.016	91.698
109	0.108	0.999	83.277	89.428	85.582	83.01	89.92	91.564
110	0.109	0.999	83.19	89.298	85.511	82.949	89.823	91.429
111	0.11	0.999	83.103	89.167	85.439	82.888	89.726	91.293
112	0.111	0.999	83.016	89.036	85.368	82.827	89.628	91.157
113	0.112	0.999	82.929	88.905	85.296	82.766	89.53	91.02
114	0.113	0.999	82.842	88.774	85.224	82.704	89.432	90.883
115	0.114	0.999	82.755	88.643	85.152	82.643	89.333	90.744
116	0.115	0.999	82.668	88.512	85.079	82.581	89.234	90.605
117	0.116	0.999	82.581	88.38	85.007	82.519	89.135	90.466
118	0.117	0.999	82.494	88.249	84.934	82.456	89.035	90.325
119	0.118	0.999	82.407	88.118	84.861	82.394	88.935	90.185
120	0.119	0.998	82.32	87.986	84.789	82.331	88.835	90.043
121	0.12	0.998	82.233	87.855	84.716	82.269	88.734	89.901
122	0.121	0.998	82.146	87.723	84.642	82.206	88.633	89.758
123	0.122	0.998	82.059	87.591	84.569	82.143	88.532	89.615
124	0.123	0.998	81.972	87.46	84.496	82.079	88.43	89.471
125	0.124	0.998	81.885	87.328	84.422	82.016	88.328	89.327
126	0.125	0.998	81.798	87.196	84.348	81.952	88.225	89.182
127	0.126	0.998	81.711	87.064	84.274	81.888	88.122	89.036
128	0.127	0.998	81.624	86.932	84.2	81.824	88.019	88.89
129	0.128	0.998	81.537	86.799	84.126	81.76	87.915	88.744
130	0.129	0.998	81.45	86.667	84.052	81.696	87.811	88.597
131	0.13	0.997	81.363	86.535	83.978	81.631	87.707	88.449
132	0.131	0.997	81.276	86.402	83.903	81.567	87.602	88.301
133	0.132	0.997	81.189	86.27	83.828	81.502	87.497	88.152
134	0.133	0.997	81.102	86.137	83.753	81.437	87.391	88.003
135	0.134	0.997	81.015	86.004	83.678	81.372	87.285	87.854
136	0.135	0.997	80.928	85.872	83.603	81.306	87.179	87.703
137	0.136	0.997	80.841	85.739	83.528	81.241	87.072	87.553
138	0.137	0.996	80.754	85.606	83.453	81.175	86.965	87.402
139	0.138	0.996	80.667	85.473	83.377	81.109	86.857	87.25
140	0.139	0.996	80.58	85.34	83.301	81.043	86.749	87.098
141	0.14	0.996	80.493	85.206	83.225	80.977	86.641	86.946
142	0.141	0.996	80.406	85.073	83.149	80.91	86.532	86.793
143	0.142	0.995	80.319	84.94	83.073	80.843	86.423	86.64
144	0.143	0.995	80.232	84.806	82.997	80.777	86.313	86.487
145	0.144	0.995	80.145	84.673	82.921	80.71	86.203	86.333
146	0.145	0.995	80.057	84.539	82.844	80.643	86.093	86.178
147	0.146	0.995	79.97	84.405	82.768	80.575	85.982	86.023
148	0.147	0.994	79.883	84.271	82.691	80.508	85.87	85.868
149	0.148	0.994	79.796	84.137	82.614	80.44	85.759	85.713
150	0.149	0.994	79.709	84.003	82.537	80.372	85.646	85.557
151	0.15	0.993	79.622	83.869	82.46	80.304	85.534	85.401
152	0.151	0.993	79.535	83.735	82.382	80.236	85.42	85.244
153	0.152	0.993	79.448	83.601	82.305	80.167	85.307	85.087
154	0.153	0.992	79.361	83.466	82.227	80.099	85.193	84.93
155	0.154	0.992	79.274	83.332	82.15	80.03	85.078	84.772
156	0.155	0.992	79.187	83.197	82.072	79.961	84.963	84.614
157	0.156	0.991	79.1	83.062	81.994	79.892	84.848	84.456
158	0.157	0.991	79.013	82.927	81.916	79.823	84.732	84.298
159	0.158	0.99	78.926	82.792	81.837	79.753	84.615	84.139
160	0.159	0.99	78.839	82.657	81.759	79.684	84.499	83.98
161	0.16	0.99	78.752	82.522	81.68	79.614	84.381	83.821
162	0.161	0.989	78.665	82.387	81.602	79.544	84.264	83.661
163	0.162	0.989	78.578	82.252	81.523	79.473	84.145	83.501
164	0.163	0.988	78.491	82.116	81.444	79.403	84.027	83.341
165	0.164	0.987	78.404	81.981	81.365	79.333	83.907	83.18
166	0.165	0.987	78.317	81.845	81.286	79.262	83.788	83.02
167	0.166	0.986	78.23	81.709	81.207	79.191	83.667	82.859
168	0.167	0.986	78.143	81.573	81.127	79.12	83.547	82.698
169	0.168	0.985	78.056	81.436	81.048	79.049	83.426	82.536
170	0.169	0.984	77.969	81.3	80.968	78.977	83.304	82.375
171	0.17	0.983	77.882	81.163	80.888	78.906	83.182	82.213
172	0.171	0.983	77.795	81.027	80.808	78.834	83.06	82.051
173	0.172	0.982	77.708	80.89	80.728	78.762	82.937	81.889
174	0.173	0.981	77.621	80.752	80.648	78.69	82.814	81.727
175	0.174	0.98	77.534	80.615	80.568	78.617	82.69	81.564
176	0.175	0.979	77.447	80.478	80.487	78.545	82.566	81.401
177	0.176	0.978	77.36	80.34	80.407	78.472	82.442	81.239
178	0.177	0.977	77.273	80.202	80.326	78.399	82.317	81.076
179	0.178	0.976	77.186	80.065	80.245	78.326	82.192	80.912
180	0.179	0.975	77.099	79.927	80.164	78.253	82.066	80.749
181	0.18	0.974	77.012	79.789	80.083	78.18	81.94	80.586
182	0.181	0.973	76.925	79.651	80.002	78.106	81.814	80.422
183	0.182	0.971	76.838	79.513	79.921	78.032	81.687	80.258
184	0.183	0.97	76.751	79.374	79.839	77.958	81.56	80.094
185	0.184	0.969	76.664	79.236	79.758	77.884	81.433	79.93
186	0.185	0.967	76.577	79.098	79.676	77.81	81.305	79.766
187	0.186	0.966	76.49	78.959	79.594	77.735	81.177	79.602
188	0.187	0.964	76.403	78.821	79.512	77.661	81.048	79.438
189	0.188	0.962	76.316	78.682	79.43	77.586	80.919	79.273
190	0.189	0.961	76.229	78.544	79.348	77.511	80.79	79.109
191	0.19	0.959	76.142	78.405	79.266	77.436	80.661	78.944
192	0.191	0.957	76.055	78.267	79.183	77.36	80.531	78.779
193	0.192	0.955	75.968	78.128	79.101	77.285	80.401	78.615
194	0.193	0.953	75.881	77.99	79.018	77.209	80.271	78.45
195	0.194	0.951	75.794	77.851	78.935	77.133	80.14	78.285
196	0.195	0.948	75.707	77.712	78.853	77.057	80.009	78.12
197	0.196	0.946	75.62	77.574	78.77	76.981	79.878	77.955
198	0.197	0.944	75.533	77.435	78.686	76.904	79.747	77.79
199	0.198	0.941	75.446	77.297	78.603	76.828	79.615	77.625
200	0.199	0.939	75.359	77.159	78.52	76.751	79.483	77.46
201	0.2	0.936	75.272	77.02	78.436	76.674	79.351	77.295
202	0.201	0.933	75.185	76.882	78.353	76.597	79.218	77.13
203	0.202	0.93	75.098	76.744	78.269	76.52	79.085	76.965
204	0.203	0.927	75.011	76.606	78.185	76.442	78.952	76.799
205	0.204	0.924	74.924	76.467	78.101	76.364	78.819	76.634
206	0.205	0.92	74.837	76.329	78.017	76.287	78.686	76.469
207	0.206	0.917	74.75	76.192	77.933	76.208	78.552	76.304
208	0.207	0.913	74.663	76.054	77.849	76.13	78.418	76.139
209	0.208	0.909	74.576	75.916	77.764	76.052	78.284	75.974
210	0.209	0.905	74.489	75.778	77.68	75.973	78.15	75.809
211	0.21	0.901	74.402	75.641	77.595	75.895	78.015	75.643
212	0.211	0.897	74.315	75.504	77.51	75.816	77.881	75.478
213	0.212	0.892	74.228	75.367	77.425	75.737	77.746	75.313
214	0.213	0.888	74.141	75.23	77.34	75.657	77.611	75.148
215	0.214	0.883	74.054	75.093	77.255	75.578	77.475	74.983
216	0.215	0.878	73.967	74.956	77.17	75.498	77.34	74.818
217	0.216	0.873	73.88	74.819	77.085	75.419	77.204	74.654
218	0.217	0.868	73.793	74.682	76.999	75.339	77.068	74.489
219	0.218	0.862	73.706	74.544	76.914	75.258	76.932	74.324
220	0.219	0.857	73.619	74.406	76.828	75.178	76.795	74.159
221	0.22	0.851	73.532	74.267	76.742	75.098	76.657	73.995
222	0.221	0.845	73.445	74.128	76.657	75.017	76.519	73.83
223	0.222	0.839	73.358	73.989	76.571	74.936	76.38	73.666
224	0.223	0.832	73.271	73.849	76.485	74.855	76.24	73.501
225	0.224	0.825	73.184	73.709	76.398	74.774	76.099	73.337
226	0.225	0.819	73.097	73.569	76.312	74.693	75.957	73.173
227	0.226	0.812	73.01	73.428	76.226	74.611	75.813	73.009
228	0.227	0.804	72.923	73.288	76.139	74.529	75.669	72.845
229	0.228	0.797	72.836	73.147	76.052	74.448	75.523	72.681
230	0.229	0.789	72.749	73.006	75.966	74.366	75.375	72.517
231	0.23	0.781	72.662	72.864	75.879	74.283	75.226	72.353
232	0.231	0.773	72.575	72.723	75.792	74.201	75.075	72.189
233	0.232	0.765	72.488	72.582	75.705	74.118	74.923	72.026
234	0.233	0.756	72.401	72.441	75.618	74.036	74.768	71.863
235	0.234	0.748	72.314	72.299	75.53	73.953	74.612	71.699
236	0.235	0.739	72.227	72.158	75.443	73.87	74.453	71.536
237	0.236	0.729	72.14	72.017	75.356	73.786	74.293	71.373
238	0.237	0.72	72.053	71.876	75.268	73.703	74.131	71.21
239	0.238	0.711	71.966	71.736	75.18	73.619	73.967	71.048
240	0.239	0.701	71.879	71.595	75.092	73.536	73.801	70.885
241	0.24	0.691	71.792	71.455	75.005	73.452	73.634	70.723
242	0.241	0.681	71.705	71.315	74.917	73.368	73.464	70.561
243	0.242	0.671	71.618	71.176	74.828	73.283	73.293	70.398
244	0.243	0.66	71.531	71.036	74.74	73.199	73.121	70.236
245	0.244	0.649	71.444	70.897	74.652	73.114	72.946	70.075
246	0.245	0.639	71.357	70.759	74.563	73.03	72.77	69.913
247	0.246	0.628	71.27	70.621	74.475	72.945	72.592	69.752
248	0.247	0.617	71.183	70.484	74.386	72.859	72.413	69.59
249	0.248	0.606	71.096	70.347	74.298	72.774	72.232	69.429
250	0.249	0.594	71.009	70.209	74.209	72.689	72.049	69.268
251	0.25	0.583	70.921	70.072	74.12	72.603	71.865	69.107
252	0.251	0.572	70.834	69.933	74.031	72.517	71.679	68.947
253	0.252	0.56	70.747	69.794	73.942	72.431	71.492	68.786
254	0.253	0.549	70.66	69.654	73.853	72.345	71.304	68.626
255	0.254	0.537	70.573	69.514	73.763	72.259	71.113	68.466
256	0.255	0.525	70.486	69.373	73.674	72.173	70.922	68.306
257	0.256	0.514	70.399	69.231	73.584	72.086	70.729	68.147
258	0.257	0.502	70.312	69.088	73.495	71.999	70.535	67.987
259	0.258	0.49	70.225	68.945	73.405	71.912	70.339	67.828
260	0.259	0.478	70.138	68.802	73.315	71.825	70.142	67.669
261	0.26	0.467	70.051	68.658	73.225	71.738	69.944	67.51
262	0.261	0.455	69.964	68.513	73.135	71.65	69.745	67.351
263	0.262	0.444	69.877	68.367	73.045	71.563	69.544	67.193
264	0.263	0.432	69.79	68.221	72.955	71.475	69.342	67.035
265	0.264	0.421	69.703	68.075	72.865	71.387	69.139	66.877
266	0.265	0.409	69.616	67.927	72.774	71.299	68.935	66.719
267	0.266	0.398	69.529	67.78	72.684	71.211	68.73	66.561
268	0.267	0.387	69.442	67.631	72.593	71.122	68.523	66.404
269	0.268	0.376	69.355	67.482	72.503	71.034	68.315	66.247
270	0.269	0.365	69.268	67.333	72.412	70.945	68.107	66.09
271	0.27	0.354	69.181	67.183	72.321	70.856	67.897	65.933
272	0.271	0.343	69.094	67.033	72.23	70.767	67.686	65.777
273	0.272	0.333	69.007	66.882	72.139	70.678	67.475	65.621
274	0.273	0.323	68.92	66.73	72.048	70.589	67.262	65.465
275	0.274	0.312	68.833	66.578	71.957	70.499	67.048	65.309
276	0.275	0.302	68.746	66.426	71.866	70.409	66.834	65.154
277	0.276	0.293	68.659	66.273	71.774	70.32	66.618	64.998
278	0.277	0.283	68.572	66.119	71.683	70.23	66.402	64.843
279	0.278	0.274	68.485	65.965	71.591	70.14	66.185	64.689
280	0.279	0.264	68.398	65.811	71.499	70.049	65.967	64.534
281	0.28	0.255	68.311	65.656	71.408	69.959	65.748	64.38
282	0.281	0.247	68.224	65.501	71.316	69.868	65.529	64.226
283	0.282	0.238	68.137	65.345	71.224	69.777	65.309	64.072
284	0.283	0.23	68.05	65.189	71.132	69.686	65.088	63.919
285	0.284	0.221	67.963	65.032	71.04	69.595	64.866	63.765
286	0.285	0.213	67.876	64.875	70.948	69.504	64.644	63.612
287	0.286	0.206	67.789	64.718	70.855	69.413	64.421	63.46
288	0.287	0.198	67.702	64.56	70.763	69.321	64.197	63.307
289	0.288	0.191	67.615	64.401	70.671	69.229	63.973	63.155
290	0.289	0.184	67.528	64.243	70.578	69.138	63.749	63.003
291	0.29	0.177	67.441	64.084	70.486	69.046	63.523	62.852
292	0.291	0.17	67.354	63.924	70.393	68.953	63.298	62.7
293	0.292	0.163	67.267	63.765	70.3	68.861	63.071	62.549
294	0.293	0.157	67.18	63.604	70.207	68.769	62.845	62.398
295	0.294	0.151	67.093	63.444	70.114	68.676	62.618	62.248
296	0.295	0.145	67.006	63.283	70.021	68.583	62.39	62.097
297	0.296	0.139	66.919	63.122	69.928	68.49	62.162	61.947
298	0.297	0.134	66.832	62.96	69.835	68.397	61.934	61.798
299	0.298	0.129	66.745	62.799	69.742	68.304	61.705	61.648
300	0.299	0.123	66.658	62.636	69.648	68.211	61.476	61.499
301	0.3	0.118	66.571	62.474	69.555	68.117	61.247	61.35
302	0.301	0.114	66.484	62.311	69.461	68.024	61.018	61.202
303	0.302	0.109	66.397	62.148	69.368	67.93	60.788	61.053
304	0.303	0.105	66.31	61.985	69.274	67.836	60.558	60.905
305	0.304	0.1	66.223	61.821	69.18	67.742	60.328	60.758
306	0.305	0.096	66.136	61.657	69.086	67.648	60.098	60.61
307	0.306	0.092	66.049	61.493	68.993	67.553	59.868	60.463
308	0.307	0.088	65.962	61.329	68.899	67.459	59.637	60.316
309	0.308	0.085	65.875	61.164	68.804	67.364	59.407	60.17
310	0.309	0.081	65.788	60.999	68.71	67.269	59.176	60.023
311	0.31	0.078	65.701	60.834	68.616	67.174	58.945	59.877
312	0.311	0.074	65.614	60.669	68.522	67.079	58.715	59.732
313	0.312	0.071	65.527	60.503	68.427	66.984	58.484	59.586
314	0.313	0.068	65.44	60.337	68.333	66.889	58.253	59.441
315	0.314	0.065	65.353	60.171	68.238	66.793	58.023	59.296
316	0.315	0.062	65.266	60.005	68.144	66.698	57.792	59.152
317	0.316	0.06	65.179	59.839	68.049	66.602	57.562	59.008
318	0.317	0.057	65.092	59.672	67.954	66.506	57.332	58.864
319	0.318	0.055	65.005	59.506	67.86	66.41	57.102	58.72
320	0.319	0.052	64.918	59.339	67.765	66.314	56.872	58.577
321	0.32	0.05	64.831	59.172	67.67	66.218	56.643	58.434
322	0.321	0.048	64.744	59.004	67.575	66.121	56.413	58.291
323	0.322	0.046	64.657	58.837	67.48	66.025	56.184	58.149
324	0.323	0.044	64.57	58.67	67.384	65.928	55.955	58.007
325	0.324	0.042	64.483	58.502	67.289	65.831	55.727	57.865
326	0.325	0.04	64.396	58.334	67.194	65.734	55.499	57.724
327	0.326	0.038	64.309	58.167	67.098	65.637	55.271	57.583
328	0.327	0.037	64.222	57.999	67.003	65.54	55.044	57.442
329	0.328	0.035	64.135	57.831	66.907	65.442	54.817	57.301
330	0.329	0.033	64.048	57.663	66.812	65.345	54.59	57.161
331	0.33	0.032	63.961	57.494	66.716	65.247	54.364	57.021
332	0.331	0.03	63.874	57.326	66.62	65.149	54.139	56.882
333	0.332	0.029	63.787	57.158	66.524	65.052	53.914	56.742
334	0.333	0.028	63.7	56.989	66.429	64.954	53.689	56.603
335	0.334	0.027	63.613	56.821	66.333	64.855	53.466	56.465
336	0.335	0.025	63.526	56.652	66.237	64.757	53.242	56.326
337	0.336	0.024	63.439	56.484	66.14	64.659	53.02	56.188
338	0.337	0.023	63.352	56.315	66.044	64.56	52.798	56.051
339	0.338	0.022	63.265	56.147	65.948	64.462	52.576	55.913
340	0.339	0.021	63.178	55.978	65.852	64.363	52.356	55.776
341	0.34	0.02	63.091	55.81	65.755	64.264	52.136	55.639
342	0.341	0.019	63.004	55.641	65.659	64.165	51.917	55.503
343	0.342	0.018	62.917	55.472	65.562	64.066	51.698	55.367
344	0.343	0.018	62.83	55.304	65.466	63.967	51.481	55.231
345	0.344	0.017	62.743	55.135	65.369	63.867	51.264	55.095
346	0.345	0.016	62.656	54.967	65.273	63.768	51.048	54.96
347	0.346	0.015	62.569	54.798	65.176	63.668	50.833	54.825
348	0.347	0.015	62.482	54.63	65.079	63.568	50.619	54.691
349	0.348	0.014	62.395	54.462	64.982	63.469	50.406	54.557
350	0.349	0.013	62.308	54.293	64.885	63.369	50.194	54.423
351	0.35	0.013	62.221	54.125	64.788	63.269	49.982	54.289
352	0.351	0.012	62.134	53.957	64.691	63.168	49.772	54.156
353	0.352	0.012	62.047	53.789	64.594	63.068	49.563	54.023
354	0.353	0.011	61.96	53.621	64.497	62.968	49.355	53.89
355	0.354	0.011	61.873	53.453	64.4	62.867	49.147	53.758
356	0.355	0.01	61.786	53.285	64.302	62.767	48.941	53.626
357	0.356	0.01	61.698	53.118	64.205	62.666	48.736	53.494
358	0.357	0.009	61.611	52.95	64.108	62.565	48.533	53.363
359	0.358	0.009	61.524	52.783	64.01	62.464	48.33	53.232
360	0.359	0.008	61.437	52.615	63.913	62.363	48.129	53.101
361	0.36	0.008	61.35	52.448	63.815	62.262	47.929	52.971
362	0.361	0.008	61.263	52.281	63.717	62.16	47.73	52.841
363	0.362	0.007	61.176	52.115	63.62	62.059	47.532	52.711
364	0.363	0.007	61.089	51.948	63.522	61.958	47.336	52.582
365	0.364	0.007	61.002	51.781	63.424	61.856	47.141	52.453
366	0.365	0.006	60.915	51.615	63.326	61.754	46.947	52.324
367	0.366	0.006	60.828	51.449	63.228	61.652	46.755	52.196
368	0.367	0.006	60.741	51.283	63.13	61.551	46.564	52.067
369	0.368	0.006	60.654	51.118	63.032	61.449	46.375	51.94
370	0.369	0.005	60.567	50.952	62.934	61.346	46.187	51.812
371	0.37	0.005	60.48	50.787	62.836	61.244	46	51.685
372	0.371	0.005	60.393	50.622	62.738	61.142	45.815	51.558
373	0.372	0.005	60.306	50.457	62.64	61.04	45.632	51.432
374	0.373	0.004	60.219	50.292	62.541	60.937	45.45	51.305
375	0.374	0.004	60.132	50.128	62.443	60.834	45.27	51.18
376	0.375	0.004	60.045	49.964	62.345	60.732	45.091	51.054
377	0.376	0.004	59.958	49.8	62.246	60.629	44.914	50.929
378	0.377	0.004	59.871	49.637	62.148	60.526	44.738	50.804
379	0.378	0.003	59.784	49.474	62.049	60.423	44.564	50.679
380	0.379	0.003	59.697	49.311	61.951	60.32	44.392	50.555
381	0.38	0.003	59.61	49.148	61.852	60.217	44.221	50.431
382	0.381	0.003	59.523	48.986	61.753	60.114	44.052	50.307
383	0.382	0.003	59.436	48.824	61.655	60.01	43.885	50.184
384	0.383	0.003	59.349	48.662	61.556	59.907	43.719	50.061
385	0.384	0.003	59.262	48.501	61.457	59.803	43.554	49.938
386	0.385	0.002	59.175	48.34	61.358	59.7	43.391	49.816
387	0.386	0.002	59.088	48.179	61.259	59.596	43.23	49.694
388	0.387	0.002	59.001	48.019	61.16	59.492	43.07	49.572
389	0.388	0.002	58.914	47.859	61.061	59.388	42.911	49.451
390	0.389	0.002	58.827	47.699	60.962	59.284	42.755	49.33
391	0.39	0.002	58.74	47.54	60.863	59.18	42.599	49.209
392	0.391	0.002	58.653	47.381	60.764	59.076	42.445	49.089
393	0.392	0.002	58.566	47.222	60.664	58.972	42.293	48.969
394	0.393	0.002	58.479	47.064	60.565	58.868	42.142	48.849
395	0.394	0.002	58.392	46.907	60.466	58.763	41.992	48.729
396	0.395	0.002	58.305	46.749	60.367	58.659	41.844	48.61
397	0.396	0.001	58.218	46.593	60.267	58.554	41.698	48.491
398	0.397	0.001	58.131	46.436	60.168	58.45	41.552	48.373
399	0.398	0.001	58.044	46.28	60.068	58.345	41.409	48.255
400	0.399	0.001	57.957	46.125	59.969	58.24	41.266	48.137
401	0.4	0.001	57.87	45.969	59.869	58.136	41.125	48.019
402	0.401	0.001	57.783	45.815	59.77	58.031	40.986	47.902
403	0.402	0.001	57.696	45.661	59.67	57.926	40.848	47.785
404	0.403	0.001	57.609	45.507	59.57	57.821	40.711	47.668
405	0.404	0.001	57.522	45.354	59.471	57.716	40.576	47.552
406	0.405	0.001	57.435	45.201	59.371	57.61	40.441	47.436
407	0.406	0.001	57.348	45.049	59.271	57.505	40.309	47.32
408	0.407	0.001	57.261	44.897	59.171	57.4	40.177	47.205
409	0.408	0.001	57.174	44.746	59.071	57.295	40.047	47.09
410	0.409	0.001	57.087	44.595	58.972	57.189	39.919	46.975
411	0.41	0.001	57	44.445	58.872	57.084	39.791	46.861
412	0.411	0.001	56.913	44.295	58.772	56.978	39.665	46.746
413	0.412	0.001	56.826	44.146	58.672	56.872	39.54	46.633
414	0.413	0.001	56.739	43.997	58.572	56.767	39.417	46.519
415	0.414	0.001	56.652	43.849	58.472	56.661	39.295	46.406
416	0.415	0.001	56.565	43.702	58.371	56.555	39.174	46.293
417	0.416	0.001	56.478	43.555	58.271	56.449	39.054	46.18
418	0.417	0.001	56.391	43.408	58.171	56.343	38.936	46.068
419	0.418	0.001	56.304	43.263	58.071	56.237	38.819	45.956
420	0.419	0.001	56.217	43.117	57.971	56.131	38.703	45.845
421	0.42	0	56.13	42.973	57.87	56.025	38.588	45.733
422	0.421	0	56.043	42.829	57.77	55.919	38.475	45.622
423	0.422	0	55.956	42.685	57.67	55.813	38.362	45.511
424	0.423	0	55.869	42.543	57.569	55.706	38.251	45.401
425	0.424	0	55.782	42.401	57.469	55.6	38.141	45.291
426	0.425	0	55.695	42.259	57.368	55.494	38.033	45.181
427	0.426	0	55.608	42.118	57.268	55.387	37.925	45.072
428	0.427	0	55.521	41.978	57.167	55.281	37.819	44.962
429	0.428	0	55.434	41.839	57.067	55.174	37.714	44.853
430	0.429	0	55.347	41.7	56.966	55.068	37.61	44.745
431	0.43	0	55.26	41.562	56.866	54.961	37.507	44.637
432	0.431	0	55.173	41.424	56.765	54.854	37.405	44.529
433	0.432	0	55.086	41.287	56.664	54.748	37.305	44.421
434	0.433	0	54.999	41.151	56.564	54.641	37.205	44.313
435	0.434	0	54.912	41.016	56.463	54.534	37.107	44.206
436	0.435	0	54.825	40.881	56.362	54.427	37.01	44.1
437	0.436	0	54.738	40.747	56.262	54.32	36.913	43.993
438	0.437	0	54.651	40.614	56.161	54.213	36.818	43.887
439	0.438	0	54.564	40.481	56.06	54.106	36.724	43.781
440	0.439	0	54.477	40.35	55.959	53.999	36.631	43.675
441	0.44	0	54.39	40.219	55.858	53.892	36.539	43.57
442	0.441	0	54.303	40.088	55.757	53.785	36.448	43.465
443	0.442	0	54.216	39.959	55.657	53.678	36.359	43.36
444	0.443	0	54.129	39.83	55.556	53.571	36.27	43.256
445	0.444	0	54.042	39.702	55.455	53.464	36.182	43.152
446	0.445	0	53.955	39.575	55.354	53.357	36.095	43.048
447	0.446	0	53.868	39.449	55.253	53.25	36.01	42.945
448	0.447	0	53.781	39.323	55.152	53.142	35.925	42.841
449	0.448	0	53.694	39.198	55.051	53.035	35.841	42.738
450	0.449	0	53.607	39.074	54.95	52.928	35.758	42.636
451	0.45	0	53.52	38.951	54.849	52.82	35.676	42.533
452	0.451	0	53.433	38.829	54.747	52.713	35.595	42.431
453	0.452	0	53.346	38.708	54.646	52.606	35.515	42.33
454	0.453	0	53.259	38.587	54.545	52.498	35.436	42.228
455	0.454	0	53.172	38.467	54.444	52.391	35.358	42.127
456	0.455	0	53.085	38.348	54.343	52.283	35.281	42.026
457	0.456	0	52.998	38.23	54.242	52.176	35.205	41.925
458	0.457	0	52.911	38.113	54.14	52.068	35.13	41.825
459	0.458	0	52.824	37.997	54.039	51.961	35.055	41.725
460	0.459	0	52.737	37.882	53.938	51.853	34.982	41.625
461	0.46	0	52.65	37.767	53.837	51.746	34.909	41.526
462	0.461	0	52.563	37.654	53.735	51.638	34.837	41.427
463	0.462	0	52.475	37.541	53.634	51.53	34.766	41.328
464	0.463	0	52.388	37.429	53.533	51.423	34.696	41.229
465	0.464	0	52.301	37.319	53.432	51.315	34.627	41.131
466	0.465	0	52.214	37.209	53.33	51.207	34.559	41.033
467	0.466	0	52.127	37.1	53.229	51.1	34.491	40.935
468	0.467	0	52.04	36.992	53.127	50.992	34.424	40.837
469	0.468	0	51.953	36.885	53.026	50.884	34.358	40.74
470	0.469	0	51.866	36.779	52.925	50.777	34.293	40.643
471	0.47	0	51.779	36.674	52.823	50.669	34.229	40.547
472	0.471	0	51.692	36.57	52.722	50.561	34.165	40.45
473	0.472	0	51.605	36.467	52.621	50.454	34.103	40.354
474	0.473	0	51.518	36.365	52.519	50.346	34.041	40.258
475	0.474	0	51.431	36.264	52.418	50.238	33.979	40.163
476	0.475	0	51.344	36.164	52.316	50.131	33.919	40.067
477	0.476	0	51.257	36.064	52.215	50.023	33.859	39.972
478	0.477	0	51.17	35.965	52.113	49.915	33.8	39.878
479	0.478	0	51.083	35.867	52.012	49.808	33.742	39.783
480	0.479	0	50.996	35.77	51.91	49.7	33.684	39.689
481	0.48	0	50.909	35.674	51.809	49.592	33.627	39.595
482	0.481	0	50.822	35.578	51.707	49.484	33.571	39.502
483	0.482	0	50.735	35.483	51.606	49.377	33.516	39.408
484	0.483	0	50.648	35.389	51.504	49.269	33.461	39.315
485	0.484	0	50.561	35.296	51.403	49.161	33.407	39.222
486	0.485	0	50.474	35.204	51.301	49.054	33.353	39.13
487	0.486	0	50.387	35.112	51.2	48.946	33.3	39.038
488	0.487	0	50.3	35.021	51.098	48.838	33.248	38.946
489	0.488	0	50.213	34.93	50.997	48.731	33.196	38.854
490	0.489	0	50.126	34.841	50.895	48.623	33.145	38.762
491	0.49	0	50.039	34.752	50.793	48.515	33.095	38.671
492	0.491	0	49.952	34.663	50.692	48.408	33.045	38.58
493	0.492	0	49.865	34.576	50.59	48.3	32.996	38.489
494	0.493	0	49.778	34.489	50.489	48.193	32.948	38.399
495	0.494	0	49.691	34.403	50.387	48.085	32.9	38.309
496	0.495	0	49.604	34.318	50.286	47.978	32.852	38.219
497	0.496	0	49.517	34.233	50.184	47.87	32.806	38.129
498	0.497	0	49.43	34.149	50.083	47.763	32.759	38.04
499	0.498	0	49.343	34.065	49.981	47.655	32.714	37.951
500	0.499	0	49.256	33.983	49.879	47.548	32.668	37.862
501	0.5	0	49.169	33.901	49.778	47.44	32.624	37.773
502	0.501	0	49.082	33.819	49.676	47.333	32.58	37.685
503	0.502	0	48.995	33.738	49.575	47.225	32.536	37.597
504	0.503	0	48.908	33.658	49.473	47.118	32.493	37.509
505	0.504	0	48.821	33.579	49.372	47.011	32.45	37.422
506	0.505	0	48.734	33.5	49.27	46.903	32.408	37.334
507	0.506	0	48.647	33.422	49.168	46.796	32.367	37.247
508	0.507	0	48.56	33.344	49.067	46.689	32.325	37.161
509	0.508	0	48.473	33.267	48.965	46.582	32.285	37.074
510	0.509	0	48.386	33.191	48.864	46.474	32.244	36.988
511	0.51	0	48.299	33.115	48.762	46.367	32.205	36.902
512	0.511	0	48.212	33.04	48.661	46.26	32.165	36.816
513	0.512	0	48.125	32.965	48.559	46.153	32.126	36.73
514	0.513	0	48.038	32.891	48.458	46.046	32.088	36.645
515	0.514	0	47.951	32.818	48.356	45.939	32.05	36.56
516	0.515	0	47.864	32.745	48.255	45.832	32.012	36.475
517	0.516	0	47.777	32.673	48.153	45.725	31.974	36.391
518	0.517	0	47.69	32.601	48.052	45.618	31.937	36.306
519	0.518	0	47.603	32.53	47.95	45.511	31.901	36.222
520	0.519	0	47.516	32.46	47.849	45.405	31.865	36.139
521	0.52	0	47.429	32.39	47.747	45.298	31.829	36.055
522	0.521	0	47.342	32.32	47.646	45.191	31.793	35.972
523	0.522	0	47.255	32.251	47.544	45.084	31.758	35.889
524	0.523	0	47.168	32.183	47.443	44.978	31.723	35.806
525	0.524	0	47.081	32.115	47.341	44.871	31.689	35.723
526	0.525	0	46.994	32.048	47.24	44.765	31.654	35.641
527	0.526	0	46.907	31.981	47.139	44.658	31.62	35.559
528	0.527	0	46.82	31.915	47.037	44.552	31.587	35.477
529	0.528	0	46.733	31.849	46.936	44.445	31.553	35.395
530	0.529	0	46.646	31.783	46.835	44.339	31.52	35.314
531	0.53	0	46.559	31.719	46.733	44.233	31.487	35.233
532	0.531	0	46.472	31.654	46.632	44.126	31.455	35.152
533	0.532	0	46.385	31.591	46.53	44.02	31.422	35.071
534	0.533	0	46.298	31.527	46.429	43.914	31.39	34.991
535	0.534	0	46.211	31.464	46.328	43.808	31.359	34.911
536	0.535	0	46.124	31.402	46.227	43.702	31.327	34.831
537	0.536	0	46.037	31.34	46.125	43.596	31.295	34.751
538	0.537	0	45.95	31.278	46.024	43.49	31.264	34.671
539	0.538	0	45.863	31.217	45.923	43.384	31.233	34.592
540	0.539	0	45.776	31.157	45.822	43.278	31.202	34.513
541	0.54	0	45.689	31.096	45.72	43.173	31.172	34.434
542	0.541	0	45.602	31.037	45.619	43.067	31.141	34.356
543	0.542	0	45.515	30.977	45.518	42.961	31.111	34.277
544	0.543	0	45.428	30.918	45.417	42.856	31.081	34.199
545	0.544	0	45.341	30.86	45.316	42.75	31.051	34.122
546	0.545	0	45.254	30.802	45.215	42.645	31.022	34.044
547	0.546	0	45.167	30.744	45.114	42.54	30.992	33.966
548	0.547	0	45.08	30.687	45.013	42.434	30.963	33.889
549	0.548	0	44.993	30.63	44.911	42.329	30.934	33.812
550	0.549	0	44.906	30.574	44.81	42.224	30.905	33.736
551	0.55	0	44.819	30.517	44.709	42.119	30.876	33.659
552	0.551	0	44.732	30.462	44.608	42.014	30.847	33.583
553	0.552	0	44.645	30.406	44.507	41.909	30.818	33.507
554	0.553	0	44.558	30.351	44.407	41.804	30.79	33.431
555	0.554	0	44.471	30.297	44.306	41.699	30.762	33.355
556	0.555	0	44.384	30.242	44.205	41.595	30.734	33.28
557	0.556	0	44.297	30.188	44.104	41.49	30.706	33.205
558	0.557	0	44.21	30.135	44.003	41.386	30.678	33.13
559	0.558	0	44.123	30.081	43.902	41.281	30.65	33.055
560	0.559	0	44.036	30.029	43.801	41.177	30.623	32.981
561	0.56	0	43.949	29.976	43.701	41.072	30.595	32.906
562	0.561	0	43.862	29.924	43.6	40.968	30.568	32.832
563	0.562	0	43.775	29.872	43.499	40.864	30.541	32.758
564	0.563	0	43.688	29.82	43.398	40.76	30.514	32.685
565	0.564	0	43.601	29.769	43.298	40.656	30.487	32.611
566	0.565	0	43.514	29.718	43.197	40.552	30.46	32.538
567	0.566	0	43.427	29.667	43.097	40.448	30.434	32.465
568	0.567	0	43.34	29.616	42.996	40.344	30.407	32.392
569	0.568	0	43.252	29.566	42.895	40.241	30.381	32.32
570	0.569	0	43.165	29.516	42.795	40.137	30.354	32.247
571	0.57	0	43.078	29.466	42.694	40.034	30.328	32.175
572	0.571	0	42.991	29.417	42.594	39.93	30.302	32.103
573	0.572	0	42.904	29.368	42.494	39.827	30.276	32.031
574	0.573	0	42.817	29.319	42.393	39.724	30.25	31.96
575	0.574	0	42.73	29.27	42.293	39.621	30.224	31.889
576	0.575	0	42.643	29.222	42.192	39.518	30.199	31.818
577	0.576	0	42.556	29.174	42.092	39.415	30.173	31.747
578	0.577	0	42.469	29.126	41.992	39.312	30.147	31.676
579	0.578	0	42.382	29.078	41.892	39.209	30.122	31.605
580	0.579	0	42.295	29.031	41.791	39.107	30.096	31.535
581	0.58	0	42.208	28.983	41.691	39.004	30.071	31.465
582	0.581	0	42.121	28.936	41.591	38.902	30.046	31.395
583	0.582	0	42.034	28.889	41.491	38.799	30.02	31.326
584	0.583	0	41.947	28.843	41.391	38.697	29.995	31.256
585	0.584	0	41.86	28.796	41.291	38.595	29.97	31.187
586	0.585	0	41.773	28.75	41.191	38.493	29.945	31.118
587	0.586	0	41.686	28.704	41.091	38.391	29.92	31.049
588	0.587	0	41.599	28.658	40.991	38.289	29.895	30.98
589	0.588	0	41.512	28.612	40.891	38.187	29.87	30.912
590	0.589	0	41.425	28.567	40.791	38.086	29.845	30.844
591	0.59	0	41.338	28.521	40.691	37.984	29.821	30.776
592	0.591	0	41.251	28.476	40.592	37.883	29.796	30.708
593	0.592	0	41.164	28.431	40.492	37.781	29.771	30.64
594	0.593	0	41.077	28.386	40.392	37.68	29.746	30.573
595	0.594	0	40.99	28.341	40.293	37.579	29.722	30.505
596	0.595	0	40.903	28.296	40.193	37.478	29.697	30.438
597	0.596	0	40.816	28.251	40.093	37.377	29.672	30.372
598	0.597	0	40.729	28.207	39.994	37.276	29.648	30.305
599	0.598	0	40.642	28.162	39.894	37.176	29.623	30.238
600	0.599	0	40.555	28.118	39.795	37.075	29.598	30.172
601	0.6	0	40.468	28.074	39.696	36.975	29.574	30.106
602	0.601	0	40.381	28.03	39.596	36.874	29.549	30.04
603	0.602	0	40.294	27.986	39.497	36.774	29.525	29.974
604	0.603	0	40.207	27.942	39.398	36.674	29.5	29.909
605	0.604	0	40.12	27.898	39.298	36.574	29.476	29.844
606	0.605	0	40.033	27.854	39.199	36.474	29.451	29.778
607	0.606	0	39.946	27.811	39.1	36.374	29.427	29.713
608	0.607	0	39.859	27.767	39.001	36.275	29.402	29.649
609	0.608	0	39.772	27.723	38.902	36.175	29.377	29.584
610	0.609	0	39.685	27.68	38.803	36.076	29.353	29.52
611	0.61	0	39.598	27.636	38.704	35.976	29.328	29.456
612	0.611	0	39.511	27.593	38.605	35.877	29.303	29.392
613	0.612	0	39.424	27.549	38.506	35.778	29.279	29.328
614	0.613	0	39.337	27.506	38.407	35.679	29.254	29.264
615	0.614	0	39.25	27.463	38.308	35.58	29.229	29.201
616	0.615	0	39.163	27.419	38.21	35.482	29.204	29.137
617	0.616	0	39.076	27.376	38.111	35.383	29.18	29.074
618	0.617	0	38.989	27.333	38.012	35.285	29.155	29.011
619	0.618	0	38.902	27.289	37.914	35.186	29.13	28.949
620	0.619	0	38.815	27.246	37.815	35.088	29.105	28.886
621	0.62	0	38.728	27.203	37.717	34.99	29.08	28.824
622	0.621	0	38.641	27.159	37.618	34.892	29.055	28.762
623	0.622	0	38.554	27.116	37.52	34.794	29.03	28.7
624	0.623	0	38.467	27.073	37.422	34.697	29.005	28.638
625	0.624	0	38.38	27.029	37.323	34.599	28.979	28.576
626	0.625	0	38.293	26.986	37.225	34.502	28.954	28.515
627	0.626	0	38.206	26.942	37.127	34.404	28.929	28.453
628	0.627	0	38.119	26.898	37.029	34.307	28.903	28.392
629	0.628	0	38.032	26.855	36.931	34.21	28.878	28.331
630	0.629	0	37.945	26.811	36.833	34.113	28.852	28.271
631	0.63	0	37.858	26.767	36.735	34.017	28.827	28.21
632	0.631	0	37.771	26.724	36.637	33.92	28.801	28.15
633	0.632	0	37.684	26.68	36.539	33.823	28.775	28.089
634	0.633	0	37.597	26.636	36.441	33.727	28.749	28.029
635	0.634	0	37.51	26.592	36.344	33.631	28.723	27.969
636	0.635	0	37.423	26.547	36.246	33.535	28.697	27.91
637	0.636	0	37.336	26.503	36.148	33.439	28.671	27.85
638	0.637	0	37.249	26.459	36.051	33.343	28.644	27.791
639	0.638	0	37.162	26.414	35.953	33.247	28.618	27.732
640	0.639	0	37.075	26.37	35.856	33.152	28.591	27.673
641	0.64	0	36.988	26.325	35.758	33.056	28.565	27.614
642	0.641	0	36.901	26.28	35.661	32.961	28.538	27.555
643	0.642	0	36.814	26.235	35.564	32.866	28.511	27.497
644	0.643	0	36.727	26.19	35.467	32.771	28.484	27.438
645	0.644	0	36.64	26.145	35.369	32.676	28.457	27.38
646	0.645	0	36.553	26.099	35.272	32.581	28.43	27.322
647	0.646	0	36.466	26.054	35.175	32.487	28.402	27.264
648	0.647	0	36.379	26.008	35.078	32.392	28.375	27.207
649	0.648	0	36.292	25.962	34.981	32.298	28.347	27.149
650	0.649	0	36.205	25.916	34.885	32.204	28.319	27.092
651	0.65	0	36.118	25.869	34.788	32.11	28.292	27.034
652	0.651	0	36.031	25.823	34.691	32.016	28.263	26.977
653	0.652	0	35.944	25.776	34.594	31.923	28.235	26.921
654	0.653	0	35.857	25.729	34.498	31.829	28.207	26.864
655	0.654	0	35.77	25.682	34.401	31.736	28.178	26.807
656	0.655	0	35.683	25.635	34.305	31.642	28.15	26.751
657	0.656	0	35.596	25.588	34.209	31.549	28.121	26.695
658	0.657	0	35.509	25.54	34.112	31.456	28.092	26.639
659	0.658	0	35.422	25.492	34.016	31.363	28.063	26.583
660	0.659	0	35.335	25.444	33.92	31.271	28.033	26.527
661	0.66	0	35.248	25.396	33.824	31.178	28.004	26.471
662	0.661	0	35.161	25.347	33.727	31.086	27.974	26.416
663	0.662	0	35.074	25.299	33.631	30.994	27.944	26.361
664	0.663	0	34.987	25.251	33.536	30.902	27.914	26.306
665	0.664	0	34.9	25.204	33.44	30.81	27.884	26.251
666	0.665	0	34.813	25.156	33.344	30.718	27.854	26.196
667	0.666	0	34.726	25.108	33.248	30.626	27.823	26.141
668	0.667	0	34.639	25.061	33.152	30.535	27.792	26.087
669	0.668	0	34.552	25.013	33.057	30.444	27.761	26.033
670	0.669	0	34.465	24.966	32.961	30.352	27.73	25.978
671	0.67	0	34.378	24.919	32.866	30.261	27.699	25.924
672	0.671	0	34.291	24.872	32.771	30.171	27.667	25.871
673	0.672	0	34.204	24.825	32.675	30.08	27.635	25.817
674	0.673	0	34.116	24.778	32.58	29.989	27.603	25.763
675	0.674	0	34.029	24.731	32.485	29.899	27.571	25.71
676	0.675	0	33.942	24.685	32.39	29.809	27.539	25.657
677	0.676	0	33.855	24.638	32.295	29.719	27.506	25.604
678	0.677	0	33.768	24.592	32.2	29.629	27.473	25.551
679	0.678	0	33.681	24.546	32.105	29.539	27.44	25.498
680	0.679	0	33.594	24.5	32.01	29.449	27.406	25.445
681	0.68	0	33.507	24.454	31.915	29.36	27.373	25.393
682	0.681	0	33.42	24.408	31.821	29.271	27.339	25.34
683	0.682	0	33.333	24.362	31.726	29.182	27.305	25.288
684	0.683	0	33.246	24.317	31.632	29.093	27.271	25.236
685	0.684	0	33.159	24.271	31.537	29.004	27.236	25.184
686	0.685	0	33.072	24.226	31.443	28.915	27.201	25.132
687	0.686	0	32.985	24.18	31.349	28.827	27.166	25.081
688	0.687	0	32.898	24.135	31.254	28.738	27.131	25.029
689	0.688	0	32.811	24.09	31.16	28.65	27.095	24.978
690	0.689	0	32.724	24.045	31.066	28.562	27.06	24.927
691	0.69	0	32.637	24	30.972	28.474	27.024	24.876
692	0.691	0	32.55	23.956	30.878	28.387	26.987	24.825
693	0.692	0	32.463	23.911	30.785	28.299	26.951	24.774
694	0.693	0	32.376	23.867	30.691	28.212	26.914	24.723
695	0.694	0	32.289	23.822	30.597	28.125	26.876	24.673
696	0.695	0	32.202	23.778	30.504	28.038	26.839	24.623
697	0.696	0	32.115	23.734	30.41	27.951	26.801	24.573
698	0.697	0	32.028	23.69	30.317	27.864	26.763	24.522
699	0.698	0	31.941	23.646	30.223	27.778	26.725	24.473
700	0.699	0	31.854	23.602	30.13	27.691	26.686	24.423
701	0.7	0	31.767	23.559	30.037	27.605	26.648	24.373
702	0.701	0	31.68	23.515	29.944	27.519	26.608	24.324
703	0.702	0	31.593	23.472	29.851	27.433	26.569	24.274
704	0.703	0	31.506	23.428	29.758	27.348	26.529	24.225
705	0.704	0	31.419	23.385	29.665	27.262	26.489	24.176
706	0.705	0	31.332	23.342	29.572	27.177	26.449	24.127
707	0.706	0	31.245	23.299	29.48	27.092	26.408	24.078
708	0.707	0	31.158	23.256	29.387	27.007	26.367	24.03
709	0.708	0	31.071	23.213	29.295	26.922	26.325	23.981
710	0.709	0	30.984	23.171	29.202	26.837	26.284	23.933
711	0.71	0	30.897	23.128	29.11	26.753	26.242	23.885
712	0.711	0	30.81	23.086	29.018	26.668	26.199	23.836
713	0.712	0	30.723	23.043	28.926	26.584	26.157	23.788
714	0.713	0	30.636	23.001	28.834	26.5	26.114	23.741
715	0.714	0	30.549	22.959	28.742	26.416	26.071	23.693
716	0.715	0	30.462	22.917	28.65	26.333	26.027	23.645
717	0.716	0	30.375	22.875	28.558	26.249	25.983	23.598
718	0.717	0	30.288	22.834	28.466	26.166	25.939	23.551
719	0.718	0	30.201	22.792	28.375	26.083	25.894	23.503
720	0.719	0	30.114	22.751	28.283	26	25.849	23.456
721	0.72	0	30.027	22.709	28.192	25.917	25.803	23.409
722	0.721	0	29.94	22.668	28.1	25.834	25.758	23.363
723	0.722	0	29.853	22.627	28.009	25.752	25.711	23.316
724	0.723	0	29.766	22.586	27.918	25.669	25.665	23.269
725	0.724	0	29.679	22.545	27.827	25.587	25.618	23.223
726	0.725	0	29.592	22.504	27.736	25.505	25.571	23.177
727	0.726	0	29.505	22.463	27.645	25.424	25.523	23.131
728	0.727	0	29.418	22.423	27.554	25.342	25.475	23.085
729	0.728	0	29.331	22.382	27.463	25.261	25.427	23.039
730	0.729	0	29.244	22.342	27.373	25.179	25.378	22.993
731	0.73	0	29.157	22.301	27.282	25.098	25.329	22.947
732	0.731	0	29.07	22.261	27.192	25.017	25.28	22.902
733	0.732	0	28.983	22.221	27.101	24.937	25.23	22.856
734	0.733	0	28.896	22.181	27.011	24.856	25.179	22.811
735	0.734	0	28.809	22.141	26.921	24.776	25.129	22.766
736	0.735	0	28.722	22.102	26.831	24.695	25.078	22.721
737	0.736	0	28.635	22.062	26.741	24.615	25.026	22.676
738	0.737	0	28.548	22.023	26.651	24.536	24.974	22.631
739	0.738	0	28.461	21.983	26.561	24.456	24.922	22.587
740	0.739	0	28.374	21.944	26.472	24.376	24.869	22.542
741	0.74	0	28.287	21.905	26.382	24.297	24.816	22.498
742	0.741	0	28.2	21.866	26.293	24.218	24.762	22.453
743	0.742	0	28.113	21.827	26.203	24.139	24.708	22.409
744	0.743	0	28.026	21.788	26.114	24.06	24.654	22.365
745	0.744	0	27.939	21.749	26.025	23.982	24.599	22.321
746	0.745	0	27.852	21.711	25.936	23.903	24.544	22.278
747	0.746	0	27.765	21.672	25.847	23.825	24.488	22.234
748	0.747	0	27.678	21.634	25.758	23.747	24.432	22.19
749	0.748	0	27.591	21.595	25.669	23.669	24.375	22.147
750	0.749	0	27.504	21.557	25.58	23.591	24.318	22.104
751	0.75	0	27.417	21.519	25.492	23.513	24.261	22.06
752	0.751	0	27.33	21.481	25.403	23.436	24.203	22.017
753	0.752	0	27.243	21.443	25.315	23.359	24.145	21.974
754	0.753	0	27.156	21.406	25.227	23.282	24.086	21.931
755	0.754	0	27.069	21.368	25.139	23.205	24.027	21.889
756	0.755	0	26.982	21.33	25.05	23.128	23.967	21.846
757	0.756	0	26.895	21.293	24.963	23.052	23.907	21.804
758	0.757	0	26.808	21.256	24.875	22.975	23.846	21.761
759	0.758	0	26.721	21.219	24.787	22.899	23.785	21.719
760	0.759	0	26.634	21.182	24.699	22.823	23.723	21.677
761	0.76	0	26.547	21.145	24.612	22.747	23.661	21.635
762	0.761	0	26.46	21.108	24.524	22.672	23.598	21.593
763	0.762	0	26.373	21.071	24.437	22.596	23.535	21.551
764	0.763	0	26.286	21.034	24.35	22.521	23.472	21.509
765	0.764	0	26.199	20.998	24.263	22.446	23.408	21.468
766	0.765	0	26.112	20.961	24.176	22.371	23.343	21.426
767	0.766	0	26.025	20.925	24.089	22.296	23.278	21.385
768	0.767	0	25.938	20.889	24.002	22.222	23.213	21.344
769	0.768	0	25.851	20.853	23.915	22.148	23.147	21.303
770	0.769	0	25.764	20.817	23.828	22.073	23.08	21.262
771	0.77	0	25.677	20.781	23.742	21.999	23.013	21.221
772	0.771	0	25.59	20.745	23.656	21.925	22.946	21.18
773	0.772	0	25.503	20.709	23.569	21.852	22.877	21.139
774	0.773	0	25.416	20.674	23.483	21.778	22.809	21.099
775	0.774	0	25.329	20.638	23.397	21.705	22.74	21.058
776	0.775	0	25.242	20.603	23.311	21.632	22.67	21.018
777	0.776	0	25.155	20.568	23.225	21.559	22.6	20.978
778	0.777	0	25.068	20.533	23.14	21.486	22.529	20.937
779	0.778	0	24.981	20.498	23.054	21.414	22.458	20.897
780	0.779	0	24.893	20.463	22.969	21.341	22.386	20.857
781	0.78	0	24.806	20.428	22.883	21.269	22.314	20.818
782	0.781	0	24.719	20.393	22.798	21.197	22.241	20.778
783	0.782	0	24.632	20.359	22.713	21.125	22.168	20.738
784	0.783	0	24.545	20.324	22.628	21.053	22.094	20.699
785	0.784	0	24.458	20.29	22.543	20.982	22.02	20.659
786	0.785	0	24.371	20.256	22.458	20.91	21.945	20.62
787	0.786	0	24.284	20.221	22.373	20.839	21.869	20.581
788	0.787	0	24.197	20.187	22.289	20.768	21.793	20.542
789	0.788	0	24.11	20.153	22.204	20.698	21.716	20.503
790	0.789	0	24.023	20.119	22.12	20.627	21.639	20.464
791	0.79	0	23.936	20.086	22.035	20.556	21.561	20.425
792	0.791	0	23.849	20.052	21.951	20.486	21.483	20.387
793	0.792	0	23.762	20.019	21.867	20.416	21.404	20.348
794	0.793	0	23.675	19.985	21.783	20.346	21.324	20.31
795	0.794	0	23.588	19.952	21.7	20.276	21.244	20.271
796	0.795	0	23.501	19.919	21.616	20.207	21.164	20.233
797	0.796	0	23.414	19.886	21.532	20.138	21.083	20.195
798	0.797	0	23.327	19.853	21.449	20.068	21.001	20.157
799	0.798	0	23.24	19.82	21.366	19.999	20.92	20.119
800	0.799	0	23.153	19.787	21.282	19.93	20.838	20.081
801	0.8	0	23.066	19.754	21.199	19.862	20.755	20.043
802	0.801	0	22.979	19.722	21.116	19.793	20.672	20.006
803	0.802	0	22.892	19.689	21.034	19.725	20.589	19.968
804	0.803	0	22.805	19.657	20.951	19.657	20.506	19.931
805	0.804	0	22.718	19.624	20.868	19.589	20.422	19.893
806	0.805	0	22.631	19.592	20.786	19.521	20.339	19.856
807	0.806	0	22.544	19.56	20.703	19.454	20.255	19.819
808	0.807	0	22.457	19.528	20.621	19.386	20.17	19.782
809	0.808	0	22.37	19.496	20.539	19.319	20.086	19.745
810	0.809	0	22.283	19.465	20.457	19.252	20.002	19.708
811	0.81	0	22.196	19.433	20.375	19.185	19.917	19.671
812	0.811	0	22.109	19.402	20.293	19.118	19.833	19.635
813	0.812	0	22.022	19.37	20.212	19.052	19.749	19.598
814	0.813	0	21.935	19.339	20.13	18.985	19.664	19.562
815	0.814	0	21.848	19.308	20.049	18.919	19.58	19.525
816	0.815	0	21.761	19.276	19.968	18.853	19.495	19.489
817	0.816	0	21.674	19.245	19.886	18.787	19.411	19.453
818	0.817	0	21.587	19.214	19.805	18.722	19.327	19.417
819	0.818	0	21.5	19.184	19.724	18.656	19.243	19.381
820	0.819	0	21.413	19.153	19.644	18.591	19.159	19.345
821	0.82	0	21.326	19.122	19.563	18.526	19.075	19.309
822	0.821	0	21.239	19.092	19.483	18.461	18.992	19.273
823	0.822	0	21.152	19.061	19.402	18.396	18.908	19.238
824	0.823	0	21.065	19.031	19.322	18.332	18.825	19.202
825	0.824	0	20.978	19.001	19.242	18.267	18.743	19.167
826	0.825	0	20.891	18.971	19.162	18.203	18.661	19.131
827	0.826	0	20.804	18.941	19.082	18.139	18.579	19.096
828	0.827	0	20.717	18.911	19.002	18.075	18.497	19.061
829	0.828	0	20.63	18.881	18.922	18.011	18.416	19.026
830	0.829	0	20.543	18.852	18.843	17.948	18.335	18.991
831	0.83	0	20.456	18.822	18.764	17.884	18.255	18.956
832	0.831	0	20.369	18.793	18.684	17.821	18.175	18.921
833	0.832	0	20.282	18.763	18.605	17.758	18.096	18.887
834	0.833	0	20.195	18.734	18.526	17.695	18.017	18.852
835	0.834	0	20.108	18.705	18.447	17.633	17.939	18.817
836	0.835	0	20.021	18.676	18.369	17.57	17.862	18.783
837	0.836	0	19.934	18.647	18.29	17.508	17.785	18.749
838	0.837	0	19.847	18.618	18.212	17.446	17.708	18.714
839	0.838	0	19.76	18.589	18.133	17.384	17.633	18.68
840	0.839	0	19.673	18.56	18.055	17.322	17.558	18.646
841	0.84	0	19.586	18.532	17.977	17.26	17.484	18.612
842	0.841	0	19.499	18.503	17.899	17.199	17.411	18.578
843	0.842	0	19.412	18.475	17.821	17.138	17.338	18.545
844	0.843	0	19.325	18.447	17.744	17.077	17.266	18.511
845	0.844	0	19.238	18.419	17.666	17.016	17.195	18.477
846	0.845	0	19.151	18.391	17.589	16.955	17.125	18.444
847	0.846	0	19.064	18.363	17.511	16.894	17.056	18.41
848	0.847	0	18.977	18.335	17.434	16.834	16.988	18.377
849	0.848	0	18.89	18.307	17.357	16.774	16.921	18.344
850	0.849	0	18.803	18.279	17.28	16.714	16.855	18.31
851	0.85	0	18.716	18.252	17.204	16.654	16.789	18.277
852	0.851	0	18.629	18.224	17.127	16.594	16.725	18.244
853	0.852	0	18.542	18.197	17.051	16.535	16.662	18.211
854	0.853	0	18.455	18.17	16.974	16.475	16.6	18.178
855	0.854	0	18.368	18.143	16.898	16.416	16.539	18.146
856	0.855	0	18.281	18.116	16.822	16.357	16.479	18.113
857	0.856	0	18.194	18.089	16.746	16.298	16.42	18.08
858	0.857	0	18.107	18.062	16.67	16.239	16.363	18.048
859	0.858	0	18.02	18.035	16.595	16.181	16.307	18.015
860	0.859	0	17.933	18.008	16.519	16.122	16.252	17.983
861	0.86	0	17.846	17.982	16.444	16.064	16.198	17.951
862	0.861	0	17.759	17.955	16.369	16.006	16.145	17.919
863	0.862	0	17.672	17.929	16.294	15.948	16.094	17.887
864	0.863	0	17.585	17.903	16.219	15.891	16.044	17.854
865	0.864	0	17.498	17.877	16.144	15.833	15.996	17.823
866	0.865	0	17.411	17.851	16.069	15.776	15.949	17.791
867	0.866	0	17.324	17.825	15.995	15.719	15.904	17.759
868	0.867	0	17.237	17.799	15.92	15.662	15.86	17.727
869	0.868	0	17.15	17.773	15.846	15.605	15.817	17.696
870	0.869	0	17.063	17.747	15.772	15.548	15.776	17.664
871	0.87	0	16.976	17.722	15.698	15.492	15.736	17.633
872	0.871	0	16.889	17.696	15.624	15.436	15.699	17.601
873	0.872	0	16.802	17.671	15.55	15.379	15.662	17.57
874	0.873	0	16.715	17.646	15.477	15.323	15.628	17.539
875	0.874	0	16.628	17.621	15.403	15.268	15.594	17.508
876	0.875	0	16.541	17.595	15.33	15.212	15.563	17.477
877	0.876	0	16.454	17.57	15.257	15.156	15.533	17.446
878	0.877	0	16.367	17.546	15.184	15.101	15.506	17.415
879	0.878	0	16.28	17.521	15.111	15.046	15.479	17.384
880	0.879	0	16.193	17.496	15.039	14.991	15.455	17.353
881	0.88	0	16.106	17.472	14.966	14.936	15.432	17.322
882	0.881	0	16.019	17.447	14.894	14.882	15.412	17.292
883	0.882	0	15.932	17.423	14.821	14.827	15.393	17.261
884	0.883	0	15.845	17.398	14.749	14.773	15.376	17.231
885	0.884	0	15.758	17.374	14.677	14.719	15.361	17.201
886	0.885	0	15.67	17.35	14.605	14.665	15.348	17.17
887	0.886	0	15.583	17.326	14.534	14.611	15.337	17.14
888	0.887	0	15.496	17.302	14.462	14.557	15.328	17.11
889	0.888	0	15.409	17.279	14.391	14.504	15.32	17.08
890	0.889	0	15.322	17.255	14.32	14.45	15.315	17.05
891	0.89	0	15.235	17.231	14.249	14.397	15.312	17.02
892	0.891	0	15.148	17.208	14.178	14.344	15.311	16.99
893	0.892	0	15.061	17.184	14.107	14.291	15.312	16.96
894	0.893	0	14.974	17.161	14.036	14.238	15.315	16.931
895	0.894	0	14.887	17.138	13.966	14.186	15.319	16.901
896	0.895	0	14.8	17.115	13.895	14.134	15.325	16.872
897	0.896	0	14.713	17.092	13.825	14.081	15.333	16.842
898	0.897	0	14.626	17.069	13.755	14.029	15.342	16.813
899	0.898	0	14.539	17.046	13.685	13.977	15.353	16.784
900	0.899	0	14.452	17.024	13.616	13.926	15.365	16.754
901	0.9	0	14.365	17.001	13.546	13.874	15.379	16.725
902	0.901	0	14.278	16.979	13.477	13.823	15.394	16.696
903	0.902	0	14.191	16.956	13.407	13.772	15.411	16.667
904	0.903	0	14.104	16.934	13.338	13.72	15.429	16.638
905	0.904	0	14.017	16.912	13.269	13.67	15.447	16.609
906	0.905	0	13.93	16.89	13.2	13.619	15.468	16.58
907	0.906	0	13.843	16.868	13.132	13.568	15.489	16.552
908	0.907	0	13.756	16.846	13.063	13.518	15.511	16.523
909	0.908	0	13.669	16.825	12.995	13.467	15.534	16.494
910	0.909	0	13.582	16.803	12.926	13.417	15.558	16.466
911	0.91	0	13.495	16.782	12.858	13.367	15.583	16.438
912	0.911	0	13.408	16.76	12.791	13.318	15.609	16.409
913	0.912	0	13.321	16.739	12.723	13.268	15.636	16.381
914	0.913	0	13.234	16.718	12.655	13.218	15.663	16.353
915	0.914	0	13.147	16.697	12.588	13.169	15.691	16.324
916	0.915	0	13.06	16.676	12.52	13.12	15.72	16.296
917	0.916	0	12.973	16.655	12.453	13.071	15.749	16.268
918	0.917	0	12.886	16.634	12.386	13.022	15.778	16.24
919	0.918	0	12.799	16.613	12.319	12.973	15.808	16.213
920	0.919	0	12.712	16.593	12.253	12.925	15.839	16.185
921	0.92	0	12.625	16.572	12.186	12.876	15.869	16.157
922	0.921	0	12.538	16.552	12.12	12.828	15.9	16.129
923	0.922	0	12.451	16.532	12.054	12.78	15.931	16.102
924	0.923	0	12.364	16.512	11.988	12.732	15.962	16.074
925	0.924	0	12.277	16.492	11.922	12.684	15.994	16.047
926	0.925	0	12.19	16.472	11.856	12.637	16.025	16.019
927	0.926	0	12.103	16.452	11.79	12.589	16.057	15.992
928	0.927	0	12.016	16.432	11.725	12.542	16.088	15.965
929	0.928	0	11.929	16.413	11.66	12.495	16.119	15.938
930	0.929	0	11.842	16.393	11.594	12.447	16.15	15.91
931	0.93	0	11.755	16.374	11.53	12.401	16.181	15.883
932	0.931	0	11.668	16.355	11.465	12.354	16.211	15.856
933	0.932	0	11.581	16.336	11.4	12.307	16.241	15.829
934	0.933	0	11.494	16.317	11.336	12.261	16.271	15.803
935	0.934	0	11.407	16.298	11.271	12.215	16.3	15.776
936	0.935	0	11.32	16.279	11.207	12.169	16.328	15.749
937	0.936	0	11.233	16.26	11.143	12.123	16.356	15.722
938	0.937	0	11.146	16.242	11.079	12.077	16.384	15.696
939	0.938	0	11.059	16.223	11.016	12.031	16.41	15.669
940	0.939	0	10.972	16.205	10.952	11.986	16.436	15.643
941	0.94	0	10.885	16.187	10.889	11.94	16.461	15.616
942	0.941	0	10.798	16.169	10.826	11.895	16.486	15.59
943	0.942	0	10.711	16.15	10.763	11.85	16.509	15.564
944	0.943	0	10.624	16.133	10.7	11.805	16.531	15.537
945	0.944	0	10.537	16.115	10.637	11.76	16.553	15.511
946	0.945	0	10.45	16.097	10.574	11.716	16.573	15.485
947	0.946	0	10.363	16.08	10.512	11.671	16.592	15.459
948	0.947	0	10.276	16.062	10.45	11.627	16.61	15.433
949	0.948	0	10.189	16.045	10.388	11.582	16.626	15.407
950	0.949	0	10.102	16.028	10.326	11.538	16.642	15.381
951	0.95	0	10.015	16.01	10.264	11.495	16.656	15.356
952	0.951	0	9.928	15.993	10.203	11.451	16.668	15.33
953	0.952	0	9.841	15.977	10.141	11.407	16.679	15.304
954	0.953	0	9.754	15.96	10.08	11.364	16.689	15.279
955	0.954	0	9.667	15.943	10.019	11.32	16.697	15.253
956	0.955	0	9.58	15.927	9.958	11.277	16.703	15.228
957	0.956	0	9.493	15.91	9.897	11.234	16.707	15.202
958	0.957	0	9.406	15.894	9.837	11.191	16.71	15.177
959	0.958	0	9.319	15.878	9.776	11.149	16.711	15.152
960	0.959	0	9.232	15.862	9.716	11.106	16.71	15.126
961	0.96	0	9.145	15.846	9.656	11.063	16.707	15.101
962	0.961	0	9.058	15.83	9.596	11.021	16.702	15.076
963	0.962	0	8.971	15.815	9.536	10.979	16.696	15.051
964	0.963	0	8.884	15.799	9.477	10.937	16.687	15.026
965	0.964	0	8.797	15.784	9.417	10.895	16.676	15.001
966	0.965	0	8.71	15.769	9.358	10.853	16.664	14.976
967	0.966	0	8.623	15.753	9.299	10.812	16.649	14.952
968	0.967	0	8.536	15.738	9.24	10.77	16.633	14.927
969	0.968	0	8.449	15.724	9.181	10.729	16.616	14.902
970	0.969	0	8.362	15.709	9.123	10.688	16.596	14.878
971	0.97	0	8.275	15.694	9.064	10.647	16.575	14.853
972	0.971	0	8.188	15.679	9.006	10.606	16.553	14.828
973	0.972	0	8.101	15.665	8.948	10.565	16.529	14.804
974	0.973	0	8.014	15.651	8.89	10.524	16.503	14.78
975	0.974	0	7.927	15.636	8.832	10.484	16.477	14.755
976	0.975	0	7.84	15.622	8.775	10.443	16.449	14.731
977	0.976	0	7.753	15.608	8.717	10.403	16.419	14.707
978	0.977	0	7.666	15.594	8.66	10.363	16.389	14.683
979	0.978	0	7.579	15.581	8.603	10.323	16.357	14.659
980	0.979	0	7.492	15.567	8.546	10.283	16.325	14.635
981	0.98	0	7.405	15.553	8.49	10.244	16.291	14.611
982	0.981	0	7.318	15.54	8.433	10.204	16.256	14.587
983	0.982	0	7.231	15.527	8.377	10.165	16.22	14.563
984	0.983	0	7.144	15.513	8.32	10.125	16.184	14.539
985	0.984	0	7.057	15.5	8.264	10.086	16.146	14.515
986	0.985	0	6.97	15.487	8.209	10.047	16.108	14.491
987	0.986	0	6.883	15.474	8.153	10.008	16.069	14.468
988	0.987	0	6.796	15.462	8.097	9.97	16.03	14.444
989	0.988	0	6.709	15.449	8.042	9.931	15.99	14.421
990	0.989	0	6.622	15.436	7.987	9.893	15.949	14.397
991	0.99	0	6.534	15.424	7.932	9.854	15.908	14.374
992	0.991	0	6.447	15.411	7.877	9.816	15.866	14.35
993	0.992	0	6.36	15.399	7.823	9.778	15.824	14.327
994	0.993	0	6.273	15.387	7.768	9.74	15.782	14.304
995	0.994	0	6.186	15.375	7.714	9.702	15.739	14.281
996	0.995	0	6.099	15.363	7.66	9.665	15.696	14.258
997	0.996	0	6.012	15.351	7.606	9.627	15.653	14.234
998	0.997	0	5.925	15.339	7.552	9.59	15.61	14.211
999	0.998	0	5.838	15.328	7.498	9.552	15.567	14.188
1000	0.999	0	5.751	NA	7.445	9.515	15.524	14.166
1001	1	0	5.664	NA	7.392	9.478	15.48	14.143
